# Supplementary material for: Identification and expression analysis of two steamer-like retrotransposons in the Chilean blue mussel (Mytilus chilensis)
Source: Biol Res. 2024 Apr 26;57:17. doi: 10.1186/s40659-024-00498-x (PMC11046912; doi:10.1186/s40659-024-00498-x)
Supplement: Supplementary file 2 — Supplementary Material 2 [file 40659_2024_498_MOESM2_ESM.txt]

RID: RR07SNAY013	
Job Title:Nucleotide Sequence 				
Program: BLASTN 
Database: wgs (12 databases) 
Query #1:  Query ID: lcl|Query_34889 Length: 4758

Sequences producing significant alignments:
                                                                  Scientific      Common                     Max    Total Query   E    Per.   Acc.                        
Description                                                       Name            Name            Taxid      Score  Score cover Value  Ident  Len        Accession        
Mytilus galloprovincialis isolate AS_2021c linkage group LG01,...                                 0          8665   11429 100%  0.0    99.54  104729878  JAKGDF0100000... 
Mytilus edulis isolate AS_2021a MeduEUN_s24406, whole genome...                                   0          8654   9332  100%  0.0    99.50  19830      JAKGDH0100244... 
Mytilus edulis isolate AS_2021b MeduEUS_s24399, whole genome...                                   0          8597   9266  100%  0.0    99.29  9126       JAKGDG0100243... 
Mytilus edulis isolate AS_2021b linkage group LG10, whole geno...                                 0          8536   9171  100%  0.0    99.05  61926365   JAKGDG0100000... 
Mytilus edulis isolate AS_2021b MeduEUS_s02027, whole genome...                                   0          8438   8861  100%  0.0    99.63  159981     JAKGDG0100020... 
Mytilus edulis genome assembly, contig: Medi3097, whole genome...                                 0          8139   8608  100%  0.0    98.08  914578     CAJPWZ0100021... 
Mytilus edulis isolate AS_2021b MeduEUS_s19128, whole genome...                                   0          7603   7885  100%  0.0    96.43  12314      JAKGDG0100191... 
Mytilus coruscus isolate M156 linkage group LG05, whole genome...                                 0          7409   8201  100%  0.0    95.87  122084758  JAASAO0100000... 
Mytilus coruscus strain wild genome assembly, contig: Mco296,...                                  0          7348   15501 100%  0.0    95.64  874393     CACVKT0200026... 
Mytilus coruscus strain wild genome assembly, contig: Mco986,...                                  0          6758   8083  97%   0.0    96.36  7319371    CACVKT0200103... 
Mytilus galloprovincialis genome assembly, contig: mg10_s02208...                                 0          5869   8574  98%   0.0    97.67  230375     UYJE01005104.1   
Mytilus galloprovincialis genome assembly, contig: mg10_s01504...                                 0          5515   5808  70%   0.0    97.88  353592     UYJE01007768.1   
Mytilus edulis isolate Foxley chromosome 7, whole genome shotg...                                 0          5487   8761  100%  0.0    97.83  110926338  JAHUZM0100000... 
Mytilus edulis isolate AS_2021a MeduEUN_s05270, whole genome...                                   0          5203   5496  70%   0.0    96.26  75515      JAKGDH0100052... 
Mytilus galloprovincialis genome assembly, contig: mg10_s02438...                                 0          5188   5508  65%   0.0    98.73  295729     UYJE01004136.1   
Mytilus galloprovincialis breed Wild contig_100844, whole geno...                                 0          4802   6819  86%   0.0    95.49  4421       LNJA010100807.1  
Mytilus galloprovincialis isolate AS_2021c MgalMED_s01651, who...                                 0          4370   7178  97%   0.0    94.42  110629     JAKGDF0100016... 
Mytilus galloprovincialis genome assembly, contig: mg10_s02160...                                 0          3960   5465  68%   0.0    96.62  188923     UYJE01002873.1   
Mytilus edulis isolate AS_2021a MeduEUN_s27320, whole genome...                                   0          3923   4784  64%   0.0    94.92  120450     JAKGDH0100273... 
Mytilus edulis isolate AS_2021b MeduEUS_s07570, whole genome...                                   0          3683   5113  64%   0.0    96.85  39368      JAKGDG0100075... 
Mytilus coruscus isolate M156 linkage group LG11, whole genome...                                 0          3681   4228  61%   0.0    93.28  85619405   JAASAO0100000... 
Mytilus edulis isolate AS_2021b linkage group LG05, whole geno...                                 0          3312   3708  49%   0.0    95.41  79668883   JAKGDG0100000... 
Mytilus edulis isolate Foxley chromosome 4, whole genome shotg...                                 0          2950   5161  44%   0.0    97.25  116589102  JAHUZM0100000... 
Mytilus galloprovincialis genome assembly, contig: mg10_s07302...                                 0          2819   3128  39%   0.0    96.88  40527      UYJE01008393.1   
Mytilus galloprovincialis isolate AS_2021c linkage group LG10,...                                 0          2460   2753  35%   0.0    96.51  79789701   JAKGDF0100000... 
Mytilus galloprovincialis genome assembly, contig: mg10_s01982...                                 0          2213   3067  39%   0.0    96.36  302179     UYJE01006240.1   
Mytilus coruscus strain wild genome assembly, contig: Mco873,...                                  0          1927   3435  56%   0.0    91.01  5517142    CACVKT0200090... 
Mytilus edulis isolate AS_2021a linkage group LG11, whole geno...                                 0          1923   3862  30%   0.0    94.20  74623815   JAKGDH0100000... 
Mytilus galloprovincialis breed Wild contig_167302, whole geno...                                 0          1875   2179  28%   0.0    96.09  3043       LNJA010167260.1  
Mytilus galloprovincialis breed Wild contig_476010, whole geno...                                 0          1790   1790  21%   0.0    98.24  1024       LNJA010475937.1  
Mytilus coruscus isolate M156 linkage group LG01, whole genome...                                 0          1701   3451  57%   0.0    90.40  141585364  JAASAO0100000... 
Mytilus galloprovincialis breed Wild contig_473266, whole geno...                                 0          1694   1694  21%   0.0    96.86  1031       LNJA010473193.1  
Mytilus galloprovincialis MYTG_4520592_length_916_cov_14.37227...                                 0          1563   1563  21%   0.0    95.20  980        APJB010919899.1  
Mytilus californianus isolate M0D057914Y SCAF_437, whole genom...                                 0          1535   1689  30%   0.0    87.63  469070     JAKFGF0100004... 
Mytilus californianus isolate M0D057914Y SCAF_4, whole genome...                                  0          1535   1689  30%   0.0    87.63  126941415  JAKFGE0100000... 
Mytilus galloprovincialis genome assembly, contig: mg10_s00263...                                 0          1533   1942  22%   0.0    98.18  477725     UYJE01001434.1   
Mytilus galloprovincialis isolate AS_2021c linkage group LG03,...                                 0          1528   1936  22%   0.0    98.07  77951070   JAKGDF0100000... 
Mytilus edulis genome assembly, contig: Medi1081, whole genome...                                 0          1528   1936  22%   0.0    98.07  788488     CAJPWZ0100000... 
Mytilus edulis isolate Foxley chromosome 9, whole genome shotg...                                 0          1517   1925  22%   0.0    97.84  100252857  JAHUZM0100000... 
Mytilus coruscus strain wild genome assembly, contig: Mco583,...                                  0          1513   4228  58%   0.0    94.79  239256     CACVKT0200058... 
Mytilus galloprovincialis isolate AS_2021c linkage group LG07,...                                 0          1378   1768  21%   0.0    97.07  85397334   JAKGDF0100000... 
Mytilus californianus isolate M0D057914Y SCAF_1, whole genome...                                  0          1325   3065  49%   0.0    92.55  142435203  JAKFGE0100000... 
Mytilus californianus isolate M0D057914Y SCAF_3375, whole geno...                                 0          1319   3228  52%   0.0    92.44  174318     JAKFGF0100033... 
Mytilus galloprovincialis breed Wild contig_107502, whole geno...                                 0          1243   1243  14%   0.0    98.17  4237       LNJA010107465.1  
Mytilus galloprovincialis...                                                                      0          1155   1860  26%   0.0    94.99  1300       APJB011102376.1  
Mytilus edulis isolate AS_2021b linkage group LG06, whole geno...                                 0          1109   1946  17%   0.0    97.97  63398360   JAKGDG0100000... 
Mytilus galloprovincialis MYTG_967706_length_512_cov_15.355469...                                 0          931    931   12%   0.0    95.83  576        APJB011758503.1  
Mytilus coruscus strain wild genome assembly, contig: Mco7753,...                                 0          902    1574  25%   0.0    88.54  1741884    CACVKT0200079... 
Mytilus galloprovincialis MYTG_172899_length_657_cov_13.917809...                                 0          835    1115  17%   0.0    91.92  721        APJB010041473.1  
Mytilus edulis genome assembly, contig: Medi1135, whole genome...                                 0          826    1100  23%   0.0    86.24  2155263    CAJPWZ0100001... 
Mytilus galloprovincialis isolate AS_2021c MgalMED_s36964, who...                                 0          754    754   9%    0.0    96.49  1321       JAKGDF0100369... 
Mytilus galloprovincialis...                                                                      0          723    1130  14%   0.0    96.77  2439       APJB011223519.1  
Mytilus galloprovincialis isolate AS_2021c linkage group LG05,...                                 0          701    1016  12%   0.0    96.89  94731062   JAKGDF0100000... 
Mytilus edulis isolate AS_2021a MeduEUN_s12906, whole genome...                                   0          699    975   13%   0.0    94.31  44135      JAKGDH0100129... 
Mytilus edulis isolate AS_2021a MeduEUN_s19529, whole genome...                                   0          691    691   8%    0.0    96.42  3460       JAKGDH0100195... 
Mytilus edulis isolate AS_2021a MeduEUN_s27955, whole genome...                                   0          686    979   13%   0.0    93.87  58188      JAKGDH0100279... 
Mytilus edulis genome assembly, contig: Medi39, whole genome...                                   0          684    971   13%   0.0    93.86  406986     CAJPWZ0100027... 
Mytilus edulis isolate Foxley chromosome 6, whole genome shotg...                                 0          680    973   13%   0.0    93.65  115657170  JAHUZM0100000... 
Mytilus edulis genome assembly, contig: Medi3135, whole genome...                                 0          669    938   13%   0.0    93.42  613562     CAJPWZ0100022... 
Mytilus galloprovincialis MYTG_2253363_length_312_cov_11.89423...                                 0          667    667   7%    0.0    98.67  376        APJB010106385.1  
Mytilus edulis isolate AS_2021a MeduEUN_s03616, whole genome...                                   0          664    951   13%   0.0    93.00  14392      JAKGDH0100036... 
Mytilus galloprovincialis isolate AS_2021c MgalMED_s01145, who...                                 0          664    955   13%   0.0    92.86  230722     JAKGDF0100011... 
Mytilus galloprovincialis MYTG_614953_length_2026_cov_14.90227...                                 0          660    903   12%   0.0    94.23  2090       APJB011633637.1  
Mytilus galloprovincialis breed Wild contig_70384, whole genom...                                 0          630    884   12%   1e-176 93.09  2383       LNJA010070352.1  
Mytilus edulis isolate AS_2021a MeduEUN_s12346, whole genome...                                   0          627    892   13%   2e-175 91.52  46303      JAKGDH0100123... 
Mytilus galloprovincialis MYTG_577181_length_346_cov_14.745665...                                 0          614    614   8%    1e-171 93.66  410        APJB011600362.1  
Mytilus galloprovincialis MYTG_2122476_length_288_cov_9.222222...                                 0          590    590   7%    2e-164 96.88  352        APJB012290670.1  
Mytilus galloprovincialis breed Wild contig_6400, whole genome...                                 0          588    897   13%   8e-164 88.84  3368       LNJA010006399.1  
Mytilus galloprovincialis...                                                                      0          580    580   6%    1e-161 99.68  317        APJB010222227.1  
Mytilus galloprovincialis MYTG_258835_length_239_cov_77.355652...                                 0          560    560   6%    2e-155 100.00 303        APJB010083363.1  
Mytilus galloprovincialis...                                                                      0          556    556   6%    2e-154 100.00 301        APJB011928441.1  
Mytilus galloprovincialis breed Wild contig_106165, whole geno...                                 0          540    654   9%    2e-149 94.13  4271       LNJA010106128.1  
Mytilus galloprovincialis...                                                                      0          520    520   5%    3e-143 100.00 281        APJB010961373.1  
Mytilus galloprovincialis MYTG_4095530_length_210_cov_79.12381...                                 0          507    507   5%    2e-139 100.00 274        APJB010782420.1  
Mytilus galloprovincialis...                                                                      0          494    494   5%    2e-135 100.00 267        APJB011432335.1  
Mytilus galloprovincialis...                                                                      0          492    492   5%    6e-135 99.63  269        APJB011113017.1  
Mytilus galloprovincialis MYTG_1467916_length_235_cov_15.60851...                                 0          490    490   6%    2e-134 96.32  299        APJB012004809.1  
Mytilus galloprovincialis MYTG_831644_length_303_cov_14.429043...                                 0          484    788   10%   1e-132 95.42  367        APJB011700391.1  
Mytilus galloprovincialis MYTG_7793377_length_191_cov_72.54450...                                 0          472    472   5%    8e-129 100.00 255        APJB011382499.1  
Mytilus californianus isolate M0D057914Y SCAF_27, whole genome...                                 0          470    470   11%   3e-128 82.47  3355599    JAKFGE0100000... 
Mytilus galloprovincialis MYTG_9540834_length_202_cov_16.19801...                                 0          470    470   5%    3e-128 98.50  266        APJB011491162.1  
Mytilus galloprovincialis MYTG_3165020_length_185_cov_77.25405...                                 0          455    455   5%    8e-124 99.60  249        APJB010463805.1  
Mytilus galloprovincialis isolate AS_2021c MgalMED_s01566, who...                                 0          453    657   9%    3e-123 94.26  121660     JAKGDF0100015... 
Mytilus galloprovincialis MYTG_3091367_length_201_cov_46.63184...                                 0          451    451   5%    1e-122 97.36  265        APJB010432893.1  
Mytilus californianus isolate M0D057914Y SCAF_86, whole genome...                                 0          448    448   11%   1e-121 81.90  566546     JAKFGE0100000... 
Mytilus edulis isolate AS_2021a linkage group LG02, whole geno...                                 0          433    770   8%    4e-117 99.58  103337718  JAKGDH0100000... 
Mytilus galloprovincialis MYTG_342563_length_186_cov_49.978493...                                 0          429    429   5%    5e-116 97.60  250        APJB010420308.1  
Mytilus galloprovincialis MYTG_6791897_length_212_cov_16.93867...                                 0          422    422   5%    8e-114 94.20  276        APJB011298469.1  
Mytilus galloprovincialis...                                                                      0          420    420   4%    3e-113 100.00 227        APJB011928442.1  
Mytilus galloprovincialis MYTG_8846364_length_168_cov_71.71428...                                 0          418    530   6%    1e-112 99.14  232        APJB011465501.1  
Mytilus galloprovincialis genome assembly, contig: mg10_s00220...                                 0          401    401   7%    1e-107 86.81  379111     UYJE01005686.1   
Mytilus galloprovincialis genome assembly, contig: mg10_s06674...                                 0          401    401   7%    1e-107 86.81  48836      UYJE01003522.1   
Mytilus galloprovincialis MYTG_452726_length_162_cov_18.296297...                                 0          385    385   4%    1e-102 97.35  226        APJB011196088.1  
Mytilus galloprovincialis MYTG_121952_length_1176_cov_18.11479...                                 0          381    381   7%    1e-101 85.68  1240       APJB010020351.1  
Mytilus galloprovincialis MYTG_131322_length_1761_cov_17.72061...                                 0          361    361   7%    2e-95  84.41  1825       APJB010037157.1  
Mytilus galloprovincialis breed Wild contig_953689, whole geno...                                 0          355    535   5%    8e-94  98.51  298        LNJA010953599.1  
Mytilus galloprovincialis breed Wild contig_771217, whole geno...                                 0          351    500   7%    1e-92  93.70  330        LNJA010771130.1  
Mytilus galloprovincialis breed Wild contig_281940, whole geno...                                 0          350    434   5%    4e-92  95.83  216        LNJA010281888.1  
Mytilus galloprovincialis breed Wild contig_14211, whole genom...                                 0          350    350   7%    4e-92  84.18  6723       LNJA010014203.1  
Mytilus galloprovincialis MYTG_4192437_length_401_cov_21.97755...                                 0          339    339   4%    8e-89  97.95  465        APJB010819004.1  


Alignments:

>Mytilus galloprovincialis isolate AS_2021c linkage group LG01, whole genome shotgun sequence
Sequence ID: JAKGDF010000001.1 Length: 104729878
Range 1: 32936043 to 32940800

Score:8665 bits(4692), Expect:0.0, 
Identities:4736/4758(99%),  Gaps:0/4758(0%), Strand: Plus/Minus

Query  1         TGTAACATGTATAGTATGTCAGTACTTTGATAATGCACGTGTAATAACTCATGCGCACTG  60
                 ||||||||||||||||||||||||||||||||||||||||||||||||||||||||||||
Sbjct  32940800  TGTAACATGTATAGTATGTCAGTACTTTGATAATGCACGTGTAATAACTCATGCGCACTG  32940741

Query  61        GCACTTCCACCCAACTGTGTTACACATGTTATTCTTGTAAACAATGTAGACTAACCATGC  120
                 ||||||||||||||||||||||||||||||||||||||||||||||||||||||||||||
Sbjct  32940740  GCACTTCCACCCAACTGTGTTACACATGTTATTCTTGTAAACAATGTAGACTAACCATGC  32940681

Query  121       TGTATATTAAACGTAGTTCACTATAACTTGGTTCTCTCTTAATGGTATACTATGGGATAT  180
                 ||||||||||||||||||||||||||||||||||||||||||||||||||||||||||||
Sbjct  32940680  TGTATATTAAACGTAGTTCACTATAACTTGGTTCTCTCTTAATGGTATACTATGGGATAT  32940621

Query  181       AAACATGGTGTCAGATGTTAAAACCCGATGTCAGACAACGAGGAAAACGAAAACATAAAT  240
                 |||||||||||||||||||||||||||||||||||||||||||||||||||||||||| |
Sbjct  32940620  AAACATGGTGTCAGATGTTAAAACCCGATGTCAGACAACGAGGAAAACGAAAACATAAGT  32940561

Query  241       GAGCCGGAAGAAGAGATCATCCCAGAGGAACAAGCGATAGAACCACAAGCAGAACTAGCG  300
                 ||||||||||||||||||||||||||||||||||||||||||||||||||||||||||||
Sbjct  32940560  GAGCCGGAAGAAGAGATCATCCCAGAGGAACAAGCGATAGAACCACAAGCAGAACTAGCG  32940501

Query  301       ATTGAAATGGCAGCCGTCCCACCATTGTTTAACATTCCATTCCCGGGGAAACTGGACTTG  360
                 ||||||||||||||||||||||||||||||||||||||||||||||||||||||||||||
Sbjct  32940500  ATTGAAATGGCAGCCGTCCCACCATTGTTTAACATTCCATTCCCGGGGAAACTGGACTTG  32940441

Query  361       GATGGAAATATATCAACAAACTGGAAAAAATTCAAGCGGACATGGGACAATTATGAAATC  420
                 ||||||||||||||||||||||||||||||||||||||||||||||||||||||||||||
Sbjct  32940440  GATGGAAATATATCAACAAACTGGAAAAAATTCAAGCGGACATGGGACAATTATGAAATC  32940381

Query  421       GCATCAGGTTTATCTACAAAAGATACAAAACTACGTACTGCAACATTGCTTACTTGCATT  480
                 ||||||||||||||||||||||||||||||||||||||||||||||||||||||||||||
Sbjct  32940380  GCATCAGGTTTATCTACAAAAGATACAAAACTACGTACTGCAACATTGCTTACTTGCATT  32940321

Query  481       GGCCCAGAAGCAATGGATATTTTTGATGGACTAGCTTTCGAAAATGAAGAAGACAAGAAG  540
                 ||||||||||||||||||||||||||||||||||||||||||||||||||||||||||||
Sbjct  32940320  GGCCCAGAAGCAATGGATATTTTTGATGGACTAGCTTTCGAAAATGAAGAAGACAAGAAG  32940261

Query  541       GACATAGCAAAAGTGATCGAAAAGTTTGAAGCGTTTTGTATAGGCAAAACAAACGAAACA  600
                 ||||||||||||||||||||||||||||||||||||||||||||||||||||||||||||
Sbjct  32940260  GACATAGCAAAAGTGATCGAAAAGTTTGAAGCGTTTTGTATAGGCAAAACAAACGAAACA  32940201

Query  601       TTTGAAAGATACACTTTCAACATATGTAATCAAAGCGAAGCCGAAAACATCGACACTTAC  660
                 ||||||||||||||||||||||||||||||||||||||||||||||||||||||||||||
Sbjct  32940200  TTTGAAAGATACACTTTCAACATATGTAATCAAAGCGAAGCCGAAAACATCGACACTTAC  32940141

Query  661       GTCTCAAAGCTAAGAAAACTTGCAAAAACATGCAACTACCAGGATTTAATAGAAAGCCTC  720
                 ||||||||||||||||||||||||||||||||||||||||||||||||||||||||||||
Sbjct  32940140  GTCTCAAAGCTAAGAAAACTTGCAAAAACATGCAACTACCAGGATTTAATAGAAAGCCTC  32940081

Query  721       ATCCGTGATAGAATTGTCTGTGGAATACGGGACAACACGGCAAGAAAAAGACTTTTGCAA  780
                 ||||||||||||||||||||||||||||||||||||||||||||||||||||||||||||
Sbjct  32940080  ATCCGTGATAGAATTGTCTGTGGAATACGGGACAACACGGCAAGAAAAAGACTTTTGCAA  32940021

Query  781       GAAGACAAATTGACTTTGAATAAGTGCATAGATATTTGCCGTGCTTTAGAATCTACTTCA  840
                 ||||||||||||||||| ||||||||||||||||||||||||||||||||||||||||||
Sbjct  32940020  GAAGACAAATTGACTTTAAATAAGTGCATAGATATTTGCCGTGCTTTAGAATCTACTTCA  32939961

Query  841       GCAAAAATGAAAACCATGACAGGAGCATCTAACAACTTGGATAAAGGAGAAGACATTAAG  900
                 ||||||||||||||||||||||||||||||||||||||||||| ||||||||||||||||
Sbjct  32939960  GCAAAAATGAAAACCATGACAGGAGCATCTAACAACTTGGATATAGGAGAAGACATTAAG  32939901

Query  901       GCGGTAAGAAGTAAATCATCTTTTAACAAGCATAAAACATTTACACAAAAGCAAAGCAAA  960
                 ||||||| ||||||||||||||||||||||||||||||||||||||||||||||||||||
Sbjct  32939900  GCGGTAAAAAGTAAATCATCTTTTAACAAGCATAAAACATTTACACAAAAGCAAAGCAAA  32939841

Query  961       AGAAACTGTTCCTACTGTGGAAAACAATGCACTAAAGGAAAATGTCCTGCATATGGAAAA  1020
                 ||||||||||||||||||||||||||||||||||||||||||||||||||||||||||||
Sbjct  32939840  AGAAACTGTTCCTACTGTGGAAAACAATGCACTAAAGGAAAATGTCCTGCATATGGAAAA  32939781

Query  1021      AAGTGCGACAGTTGCGGCAAACTAAATCATTTCGCTTCCCAATGCAGACAAAAAATGAAA  1080
                 ||||||||||||||||||||||||||||||||||||||||||||||||||||||||||||
Sbjct  32939780  AAGTGCGACAGTTGCGGCAAACTAAATCATTTCGCTTCCCAATGCAGACAAAAAATGAAA  32939721

Query  1081      CCTAGAGGTAAAAGATCAGATGTAAGGCAATTTAACACATTATCAACAGACGAGAGCGAT  1140
                 ||||||||||||||||||||||||||||||||||||||| ||||||||||||||||||||
Sbjct  32939720  CCTAGAGGTAAAAGATCAGATGTAAGGCAATTTAACACAATATCAACAGACGAGAGCGAT  32939661

Query  1141      AGCGAATATGAAATAATGGCTGTAGAAACAGACGATGTAAACGTAAACATGATACAGAAT  1200
                 ||||||||||| ||||||||||||||||||||||||||||||||||||||||||||||||
Sbjct  32939660  AGCGAATATGAGATAATGGCTGTAGAAACAGACGATGTAAACGTAAACATGATACAGAAT  32939601

Query  1201      AAGATATTTGCAAGGATGCTATTAATAGATGAGAACAAAGAGGTTAAGTTTCAATTAGAT  1260
                 ||||||||||||||||||||||||||||||||||||||||||||||||||||||||||||
Sbjct  32939600  AAGATATTTGCAAGGATGCTATTAATAGATGAGAACAAAGAGGTTAAGTTTCAATTAGAT  32939541

Query  1261      AGCGGTGCGACTGCTAACCTAATTCCGAGATCTTATCTCATTCATTCACAAATTGAGAGT  1320
                 ||||||||||||||||||||||||||||||||||||||||||||||||||||||||||||
Sbjct  32939540  AGCGGTGCGACTGCTAACCTAATTCCGAGATCTTATCTCATTCATTCACAAATTGAGAGT  32939481

Query  1321      GGAAATGACAAGTTAACGATGTATAATCAGTCTACTATGAAATCGTATGGCACATGCATG  1380
                 ||||||||||||||||||||||||||||||||||||||||||||||||||||||||||||
Sbjct  32939480  GGAAATGACAAGTTAACGATGTATAATCAGTCTACTATGAAATCGTATGGCACATGCATG  32939421

Query  1381      CTGCGTGTAAAGAATCCAAAAACACACAAACGTTACAAGGTCAAGTTTATTGTTGTTGAT  1440
                 ||||||||||||||||||||||||||||||||||||||||||||||||||||||||||||
Sbjct  32939420  CTGCGTGTAAAGAATCCAAAAACACACAAACGTTACAAGGTCAAGTTTATTGTTGTTGAT  32939361

Query  1441      GATAAATACACACCTCTACTAGGAGCAAAGGCCATTCAAGCTATGAATCTAATTAAGATA  1500
                 ||||||||||||||||||||||||||||||||||||||||||||||||||||||||||||
Sbjct  32939360  GATAAATACACACCTCTACTAGGAGCAAAGGCCATTCAAGCTATGAATCTAATTAAGATA  32939301

Query  1501      CAATTTCAAAACATTATGGTATGCGATAACCAGAATGCAACAGGCATTGCGTCTATGGAA  1560
                 ||||||||||||||||||||||||||||||||||||||||||||||||||||||||||||
Sbjct  32939300  CAATTTCAAAACATTATGGTATGCGATAACCAGAATGCAACAGGCATTGCGTCTATGGAA  32939241

Query  1561      AGCATTATTTCTGAATACTCTGACGTATTTGAGGGAGAAGGAACATTTAAGGGAGCCTTA  1620
                 ||||||||||||||||||||||| ||||||||||||||||||||||||||||||||||||
Sbjct  32939240  AGCATTATTTCTGAATACTCTGATGTATTTGAGGGAGAAGGAACATTTAAGGGAGCCTTA  32939181

Query  1621      AAATTAGAAATTGATGAGTCCATACCTCCTGTTAAGTCTCCGTTAAGACGCATACCTATT  1680
                 ||||||||||||||||||||||||||||||||||||||||||||||||||||||||||||
Sbjct  32939180  AAATTAGAAATTGATGAGTCCATACCTCCTGTTAAGTCTCCGTTAAGACGCATACCTATT  32939121

Query  1681      GCACTTAAGCCGAAGTTAAAGACAGAACTTCAAAGACTGGAAAAACTAGGAGTTATTAAA  1740
                 ||||||||||||||||||||||||||||||||||||||||||||||||||||||||||||
Sbjct  32939120  GCACTTAAGCCGAAGTTAAAGACAGAACTTCAAAGACTGGAAAAACTAGGAGTTATTAAA  32939061

Query  1741      CCAGTTGATACACCAACAGATTGGGTATCCAGCCTTGTAATTGTCAAGAAACCTAGTGGG  1800
                 ||||||||||||||||||||||||||||||||||||||||||||||||||||||||||||
Sbjct  32939060  CCAGTTGATACACCAACAGATTGGGTATCCAGCCTTGTAATTGTCAAGAAACCTAGTGGG  32939001

Query  1801      AAAATAAGACTATGCATTGACCCAAAGCCATTAAATAAAGCATTAAAGCGGTGTCATTAT  1860
                 ||||||||||||||||||||||||||||||||||||||||||||||||||||||||||||
Sbjct  32939000  AAAATAAGACTATGCATTGACCCAAAGCCATTAAATAAAGCATTAAAGCGGTGTCATTAT  32938941

Query  1861      CCGTTGCCAATTATCGAAGATTTACTTCCAGAATTAAGCAAAGCTAAAGTATATTCCAAG  1920
                 ||||||||||||||||||||||||||||||||||||||||||||||||||||||||||||
Sbjct  32938940  CCGTTGCCAATTATCGAAGATTTACTTCCAGAATTAAGCAAAGCTAAAGTATATTCCAAG  32938881

Query  1921      TGTGATGTTAAAAATGGATTTTGGCATGTAAACCTAGCAGACGAGTCAAGCTTTTTAACT  1980
                 |||||||||||||||||||| |||| ||||||||||||||||||||||||||||||||||
Sbjct  32938880  TGTGATGTTAAAAATGGATTCTGGCTTGTAAACCTAGCAGACGAGTCAAGCTTTTTAACT  32938821

Query  1981      ACTTTTGAAACACCGTTCGGAAGATACCGTTGGACAAAGATGCCATTTGGAATTTCGCCT  2040
                 ||||||||||||||||||||||||||||||||||||||||||||||||||||||||||||
Sbjct  32938820  ACTTTTGAAACACCGTTCGGAAGATACCGTTGGACAAAGATGCCATTTGGAATTTCGCCT  32938761

Query  2041      GCCCCCGAATATTTCCAACAATTTTTGGAAAGAGAAATTGAAAATCTACCGGGAGTCCGA  2100
                 ||||||||||||||||||||||||||||||||||||||||||||||||||||||||||||
Sbjct  32938760  GCCCCCGAATATTTCCAACAATTTTTGGAAAGAGAAATTGAAAATCTACCGGGAGTCCGA  32938701

Query  2101      ACCGTAGCTGATGATATTATTATTTATGGTGAAGGACAGACCATTGAAAATGCAACGCTC  2160
                 ||||||||||||||||||||||||||||||||||||||||||||||||||||||||||||
Sbjct  32938700  ACCGTAGCTGATGATATTATTATTTATGGTGAAGGACAGACCATTGAAAATGCAACGCTC  32938641

Query  2161      GATCACGATAGAAAACTCAAAGCATTATTGGACCGTTGCCGCGAACGAAATATCAAAATA  2220
                 |||||||||||||||||||||||||||||||||||||||||| |||||||||||||||||
Sbjct  32938640  GATCACGATAGAAAACTCAAAGCATTATTGGACCGTTGCCGCAAACGAAATATCAAAATA  32938581

Query  2221      AACAAAGACAAACTTGTTCTAAGAGCAACAGAAATGCCTTATATTGGACACTTACTGACA  2280
                 ||||||||||||||||||||||||||||||||||||||||||||||||||||||||||||
Sbjct  32938580  AACAAAGACAAACTTGTTCTAAGAGCAACAGAAATGCCTTATATTGGACACTTACTGACA  32938521

Query  2281      GCAGAAGGAGTTAAGCCAGATCCTGAAAAGATTGCTGCGATTGTAAATATGGAAAAACCG  2340
                 ||||||||||||||||||||||||||||||||||||||||||||||||||||||||||||
Sbjct  32938520  GCAGAAGGAGTTAAGCCAGATCCTGAAAAGATTGCTGCGATTGTAAATATGGAAAAACCG  32938461

Query  2341      ACAGACGTAAAAGGCGTGCAGAGACTATTAGGTATGATTAACTACCTAACAAAATTCCTT  2400
                 ||||||||||||||||||||||||| ||||||||||||||||||||||||||||||||||
Sbjct  32938460  ACAGACGTAAAAGGCGTGCAGAGACAATTAGGTATGATTAACTACCTAACAAAATTCCTT  32938401

Query  2401      GAAAACTTAAGTGATATTTGCGAGCCGATAAGAAAACTTACGCACAAAGAAAACGCTTGG  2460
                 ||||||||||||||||||||||||||||||||||||||||||||||||||||||||||||
Sbjct  32938400  GAAAACTTAAGTGATATTTGCGAGCCGATAAGAAAACTTACGCACAAAGAAAACGCTTGG  32938341

Query  2461      AACTGGACTTTTGAACACGACAAAGCATTTGAAATGATTAAAAAAGCAGTGACAAAAACA  2520
                 ||||||||||||||||||||||||||||||||||||||||||||| ||||||||||||||
Sbjct  32938340  AACTGGACTTTTGAACACGACAAAGCATTTGAAATGATTAAAAAAACAGTGACAAAAACA  32938281

Query  2521      CCCGTTCTCAAGTACTTTGACTCTAAATCCGAAACAACACTACAATGTGACGCTTCAGAA  2580
                 ||||||||||||||||||||||||||||||||||||||||||||||||||||||||||||
Sbjct  32938280  CCCGTTCTCAAGTACTTTGACTCTAAATCCGAAACAACACTACAATGTGACGCTTCAGAA  32938221

Query  2581      AAGGGACTAGGCGCTTCCCTAATGCAAGACAGTCAACCGATTGCTTACGCTAGCCGTGCT  2640
                 ||||||||||||||||||||||||||||||||||||||||||||||||||||||||||||
Sbjct  32938220  AAGGGACTAGGCGCTTCCCTAATGCAAGACAGTCAACCGATTGCTTACGCTAGCCGTGCT  32938161

Query  2641      TTGACGAAAACTGAACAGAATTATGCACAAATAGAAAAAGAACTCTTGGCAGTTGTTTTC  2700
                 ||||||||||||||||||||||||||||||||||||||||||||||||||||||||||||
Sbjct  32938160  TTGACGAAAACTGAACAGAATTATGCACAAATAGAAAAAGAACTCTTGGCAGTTGTTTTC  32938101

Query  2701      GGTATGGAGAAATTTCATCAATATACGTACGGACGCAAGGTGTACGTTGAAAGTGACCAC  2760
                 |||||||||||||||||||||||||| |||||||||||||||||||||||||||||||||
Sbjct  32938100  GGTATGGAGAAATTTCATCAATATACATACGGACGCAAGGTGTACGTTGAAAGTGACCAC  32938041

Query  2761      AAACCGCTCGAAAGTTTGTACAAAAAACCTTTATATCACGCTCCTAAAAGGTTACAGAGA  2820
                 ||||||||||||||||||||||||||||||||||||||||||||||||||||||||||||
Sbjct  32938040  AAACCGCTCGAAAGTTTGTACAAAAAACCTTTATATCACGCTCCTAAAAGGTTACAGAGA  32937981

Query  2821      ATGTTTCTCAGATTACAACGCTATGATATCGAACTAAAGTACAAGCAGGGTAAATATCTG  2880
                 ||||||||||||||||||||||||||||||||||||||||||||||||||||||||||||
Sbjct  32937980  ATGTTTCTCAGATTACAACGCTATGATATCGAACTAAAGTACAAGCAGGGTAAATATCTG  32937921

Query  2881      TACATAGCCGATACATTATCCAGAGCATATTTGAGAAGCACCGATGGCAATGAATCAAAA  2940
                 ||||||||||||||||||||||||||||||||||||||||||||||||||||||||||||
Sbjct  32937920  TACATAGCCGATACATTATCCAGAGCATATTTGAGAAGCACCGATGGCAATGAATCAAAA  32937861

Query  2941      ACACAAGACGAAATACTCTTGGTGCGCTCCGACATAGAAGTCGAAGTTGAACAGATAAAT  3000
                 ||||||||||||||||||||||||||||||||||||||||||||||||||||||||||||
Sbjct  32937860  ACACAAGACGAAATACTCTTGGTGCGCTCCGACATAGAAGTCGAAGTTGAACAGATAAAT  32937801

Query  3001      ATGACCGACTATTTGGCAATATCGGAAGAAAGaaaaaaaCTCATAGCACAGTCTACTCAA  3060
                 ||||||||||||||||||||||||||||||||| ||||||||||||||||||||||||||
Sbjct  32937800  ATGACCGACTATTTGGCAATATCGGAAGAAAGACAAAAACTCATAGCACAGTCTACTCAA  32937741

Query  3061      CAAGACAAAACACTACAACAGCTTATCAAAACTATTGAAAATGGCTGGAATAATTCTGAA  3120
                 ||||||||||||||||||||||||||||||||||||||||||||||||||||||||||||
Sbjct  32937740  CAAGACAAAACACTACAACAGCTTATCAAAACTATTGAAAATGGCTGGAATAATTCTGAA  32937681

Query  3121      CACCCGAGTGAACTAGATCCATTCTATAATGTACGTGACGAACTTTCTGTACAAAACGGC  3180
                 ||||||||||||||||||||||||||||||||||||||||||||||||||||||||||||
Sbjct  32937680  CACCCGAGTGAACTAGATCCATTCTATAATGTACGTGACGAACTTTCTGTACAAAACGGC  32937621

Query  3181      ATTATATTCAAAGGTGATCGATGTATAATACCAAATGCAATGAGAAACGAAATACTGAGC  3240
                 ||||||||||||||||||||||||||||||||||||||||||||||||||||||||||||
Sbjct  32937620  ATTATATTCAAAGGTGATCGATGTATAATACCAAATGCAATGAGAAACGAAATACTGAGC  32937561

Query  3241      CAGATTCATACTCATATTGGCATTGAAGGATGTTTAAAACGTGCACGAGAATGCGTATAC  3300
                 ||||||||||||||||||||||||||||||||||||||||||||||||||||||||||||
Sbjct  32937560  CAGATTCATACTCATATTGGCATTGAAGGATGTTTAAAACGTGCACGAGAATGCGTATAC  32937501

Query  3301      TGGCCTAGAATGAATTCAGAATTGAGAGACTACATCAGTAAATGCGATGTGTGCCAGTCA  3360
                 ||||||||||||||||||||||||||||||||||||||||||||||||||||||||||||
Sbjct  32937500  TGGCCTAGAATGAATTCAGAATTGAGAGACTACATCAGTAAATGCGATGTGTGCCAGTCA  32937441

Query  3361      CTTGCTATGAAACAACCGAAAGAAACTTTAAAGTCACACGACGTGCCATCGAGACCGTGG  3420
                 ||||||||||||||||||||||||||||||||||||||||||||||||||||||||||||
Sbjct  32937440  CTTGCTATGAAACAACCGAAAGAAACTTTAAAGTCACACGACGTGCCATCGAGACCGTGG  32937381

Query  3421      GCTAAGATAGGAACCGATTTATTCACACTATCGGGAAATGACTATTTGATTACTGTAGAT  3480
                 ||||||||||||||||||||||||||||||||||||||||||||||||||||||||||||
Sbjct  32937380  GCTAAGATAGGAACCGATTTATTCACACTATCGGGAAATGACTATTTGATTACTGTAGAT  32937321

Query  3481      TATTACAGCAGTTTTTTCGAGGTGGATAGACTTTATGATACTTCGTCAAAGACAGTAATC  3540
                 ||||||||||||||||||||||| ||||||||||||||||||||||||||||||||||||
Sbjct  32937320  TATTACAGCAGTTTTTTCGAGGTAGATAGACTTTATGATACTTCGTCAAAGACAGTAATC  32937261

Query  3541      AATAAACTTAAACAACATTTCGCTAGATGGGGAATCCCTGAAACAGTTATCTCAGACAAT  3600
                 ||||||||||||||||||||||||||||||||||||||||||||||||||||||||||||
Sbjct  32937260  AATAAACTTAAACAACATTTCGCTAGATGGGGAATCCCTGAAACAGTTATCTCAGACAAT  32937201

Query  3601      GGACCGCAATATTCGTCCGAACAATTTAAACAGTTCAGCAAGCAATGGGATTTTCAACAT  3660
                 | ||||||||||||||||||||||||||||||||||||||| ||||||||||||||||||
Sbjct  32937200  GAACCGCAATATTCGTCCGAACAATTTAAACAGTTCAGCAAACAATGGGATTTTCAACAT  32937141

Query  3661      AAAACATCTAGTCCGGGACATGCACAATCTAATGGgaaagtcgaaaacgcagtgaaaaca  3720
                 ||||||||||||||||||||||||||||||||||||||||||||||||||||||||||||
Sbjct  32937140  AAAACATCTAGTCCGGGACATGCACAATCTAATGGGAAAGTCGAAAACGCAGTGAAAACA  32937081

Query  3721      gcaaaacgcctaatgcgaaaagcgaaaaaatcaaacAGTGACCCGTACATTGCGTTACTG  3780
                 ||||||||||||||||||||||||||||||||||||||||||||||||||||||||||||
Sbjct  32937080  GCAAAACGCCTAATGCGAAAAGCGAAAAAATCAAACAGTGACCCGTACATTGCGTTACTG  32937021

Query  3781      AATTTTAGAAATACACCACAACAAGTGACAAAATACAGTCCGGTACAACAAATGATCAAC  3840
                 ||||||||||||||||||||||||||||||||||||||||| ||||||||||||||||||
Sbjct  32937020  AATTTTAGAAATACACCACAACAAGTGACAAAATACAGTCCTGTACAACAAATGATCAAC  32936961

Query  3841      AGAAGGACACGAACATTGCTACCAATGAAATCAGCATTATTTGAATCGAAAATTCCAGAA  3900
                 ||||||||||||||||||||||||||||||||||||||||||||||||||||||||||||
Sbjct  32936960  AGAAGGACACGAACATTGCTACCAATGAAATCAGCATTATTTGAATCGAAAATTCCAGAA  32936901

Query  3901      AATGTACGAAGCAACATCATGGATAATAAAAAACGTCAAGAAAAATATTACAATAGATCC  3960
                 ||||||||||||||||||||||||||||||||||||||||||||||||||||||||||||
Sbjct  32936900  AATGTACGAAGCAACATCATGGATAATAAAAAACGTCAAGAAAAATATTACAATAGATCC  32936841

Query  3961      GCAAGAGACTTAAACGAACTTAAACAAGGTGAAATTGTCAGATTAACACCACAAGATCGA  4020
                 ||||||||||||||||||||||||||||||||||||||||||||||||||||||||||||
Sbjct  32936840  GCAAGAGACTTAAACGAACTTAAACAAGGTGAAATTGTCAGATTAACACCACAAGATCGA  32936781

Query  4021      CAAAAAGAATGGGAAAAAGGAGTGATCAAGAATAAAAAATCCGAGAGATCGTATGAAGTC  4080
                 ||||||||||||||||||||||||||||||||||||||||||||||||||||||||||||
Sbjct  32936780  CAAAAAGAATGGGAAAAAGGAGTGATCAAGAATAAAAAATCCGAGAGATCGTATGAAGTC  32936721

Query  4081      GAAAAGGAAAATGGACGTACCGTAAGACGTAACAGAAAATATTTGCGTAGAACTAATGAA  4140
                 ||||||||||||||||||||||||||||||||||||||||||||||||||||||||||||
Sbjct  32936720  GAAAAGGAAAATGGACGTACCGTAAGACGTAACAGAAAATATTTGCGTAGAACTAATGAA  32936661

Query  4141      CAATTCAATCCGAAATGTCAAACGGAAGAAATTAACATTGATCCGAATGAACAAGAGATA  4200
                 ||||||||||||||||||||||||||||||||||||||||||||||||||||||||||||
Sbjct  32936660  CAATTCAATCCGAAATGTCAAACGGAAGAAATTAACATTGATCCGAATGAACAAGAGATA  32936601

Query  4201      TCTCATGATGAAAACAAAAACAATAGTTCGGACCCTAAACATTCAGTCGTGCCCGATGTT  4260
                 ||||||||||||||||||||||||||||||||||||||||||||||||||||||||||||
Sbjct  32936600  TCTCATGATGAAAACAAAAACAATAGTTCGGACCCTAAACATTCAGTCGTGCCCGATGTT  32936541

Query  4261      GAAGAGAAATCTCAACCGTGTAGCCGTTATGGAAGACCAATTCAGAAACCAAGCTGGATG  4320
                 ||||||||||||||||||||||||||||||||||||||||||||||||||||||||||||
Sbjct  32936540  GAAGAGAAATCTCAACCGTGTAGCCGTTATGGAAGACCAATTCAGAAACCAAGCTGGATG  32936481

Query  4321      AAAGATTACGATTTAAAGTGACTTTTAACGGTTGAACATTGTAAATATTAGTTAGAGACT  4380
                 ||||||||||||||||||||||||||||||||||||||||||||||||||||||||||||
Sbjct  32936480  AAAGATTACGATTTAAAGTGACTTTTAACGGTTGAACATTGTAAATATTAGTTAGAGACT  32936421

Query  4381      AGAAGTTAGGTTTAGTTAATTTAGTATTTGAACTTTAAATGACAGTGCCTTAGAAAATTC  4440
                 ||||||||||||||||||||||||||||||||||||||||||||||||||||||||| ||
Sbjct  32936420  AGAAGTTAGGTTTAGTTAATTTAGTATTTGAACTTTAAATGACAGTGCCTTAGAAAAATC  32936361

Query  4441      ATTTAGATTCTAGAACATATACATGGACAGTTAAATATAGCAGTTAAAGAATTTTATAAT  4500
                 |||| |||||||||||||||||||||||||||||||||||||||||||||||||||||||
Sbjct  32936360  ATTTTGATTCTAGAACATATACATGGACAGTTAAATATAGCAGTTAAAGAATTTTATAAT  32936301

Query  4501      TTTGTTCAGTAATTATTTTGAGTTTAGATTTTCTGATAATTTGATATAAGCTTCAAGTTG  4560
                 |||||||||||||||||||||||||||||||||||||||||||||||||||||| |||||
Sbjct  32936300  TTTGTTCAGTAATTATTTTGAGTTTAGATTTTCTGATAATTTGATATAAGCTTCCAGTTG  32936241

Query  4561      AAAAAAGAAAGGATGTAACATGTATAGTATGTCAGTACTTTGATAATGCACGTGTAATAA  4620
                 ||||||||||||||||||||||||||||||||||||||||||||||||||||||||||||
Sbjct  32936240  AAAAAAGAAAGGATGTAACATGTATAGTATGTCAGTACTTTGATAATGCACGTGTAATAA  32936181

Query  4621      CTCATGCGCACTGGCACTTCCGCCCAACTGTGTTACACATGTTATTCTTGTAAACAATGT  4680
                 ||||||||||||||||||||||||||||||||||||||||||||||||||||||||||||
Sbjct  32936180  CTCATGCGCACTGGCACTTCCGCCCAACTGTGTTACACATGTTATTCTTGTAAACAATGT  32936121

Query  4681      AGACTAACCATGCTGTATATTAAACGTAGTTCACTATAACTTGGTTCTCACTTAATGGTA  4740
                 ||||||||||||||||||||||||||||||||||||||||||||||||| ||||||||||
Sbjct  32936120  AGACTAACCATGCTGTATATTAAACGTAGTTCACTATAACTTGGTTCTCTCTTAATGGTA  32936061

Query  4741      TACTATGGGATATAAACA  4758
                 ||||||||||||||||||
Sbjct  32936060  TACTATGGGATATAAACA  32936043


Range 2: 87897573 to 87898875

Score:2095 bits(1134), Expect:0.0, 
Identities:1255/1313(96%),  Gaps:10/1313(0%), Strand: Plus/Minus

Query  3035      aaaaaCTCATAGCACAGTCTACTCAACAAGACAAAACACTACAACAGCTTATCAAAACTA  3094
                 ||||||||||||||||||||||||||||||||||||||||||||||| |||| |||||||
Sbjct  87898875  AAAAACTCATAGCACAGTCTACTCAACAAGACAAAACACTACAACAGTTTATTAAAACTA  87898816

Query  3095      TTGAAAATGGCTGGAATAATTCTGAACACCCGAGTGAACTAGATCCATTCTATAATGTAC  3154
                 ||||||||||||||||||||||| ||||||||||||||||||||||||||||||||||||
Sbjct  87898815  TTGAAAATGGCTGGAATAATTCTCAACACCCGAGTGAACTAGATCCATTCTATAATGTAC  87898756

Query  3155      GTGACGAACTTTCTGTACAAAACGGCATTATATTCAAAGGTGATCGATGTATAATACCAA  3214
                 |||||||||| |||||||||||||||||||||||||||||||||||||||||||||||||
Sbjct  87898755  GTGACGAACTATCTGTACAAAACGGCATTATATTCAAAGGTGATCGATGTATAATACCAA  87898696

Query  3215      ATGCAATGAGAAACGAAATACTGAGCCAGATTCATACTCATATTGGCATTGAAGGATGTT  3274
                 ||||||||||||||||||||||||||||||||||||||||||||||||||||||||||||
Sbjct  87898695  ATGCAATGAGAAACGAAATACTGAGCCAGATTCATACTCATATTGGCATTGAAGGATGTT  87898636

Query  3275      TAAAACGTGCACGAGAATGCGTATACTGGCCTAGAATGAATTCAGAATTGAGAGACTACA  3334
                 ||||||||||||||||||||||||||||||||||||||||||||||||||||||||||||
Sbjct  87898635  TAAAACGTGCACGAGAATGCGTATACTGGCCTAGAATGAATTCAGAATTGAGAGACTACA  87898576

Query  3335      TCAGTAAATGCGATGTGTGCCAGTCACTTGCTATGAAACAACCGAAAGAAACTTTAAAGT  3394
                 ||||||||||||||||||||||||||||||||||||||||||| ||||||||||||||||
Sbjct  87898575  TCAGTAAATGCGATGTGTGCCAGTCACTTGCTATGAAACAACCTAAAGAAACTTTAAAGT  87898516

Query  3395      CACACGACGTGCCATCGAGACCGTGGGCTAAGATAGGAACCGATTTATTCACACTATCGG  3454
                 |||||||||||||||||||||||||||||||||||||||||||||| ||||| |||||||
Sbjct  87898515  CACACGACGTGCCATCGAGACCGTGGGCTAAGATAGGAACCGATTTGTTCACTCTATCGG  87898456

Query  3455      GAAATGACTATTTGATTACTGTAGATTATTACAGCAGTTTTTTCGAGGTGGATAGACTTT  3514
                 ||||||||||||||||||||||||||||||||||||||||||||||||| ||||||||||
Sbjct  87898455  GAAATGACTATTTGATTACTGTAGATTATTACAGCAGTTTTTTCGAGGTCGATAGACTTT  87898396

Query  3515      ATGATACTTCGTCAAAGACAGTAATCAATAAACTTAAACAACATTTCGCTAGATGGGGAA  3574
                 ||||||||||||||||||| ||||||||||||||||||||||||||||||||||||||||
Sbjct  87898395  ATGATACTTCGTCAAAGACCGTAATCAATAAACTTAAACAACATTTCGCTAGATGGGGAA  87898336

Query  3575      TCCCTGAAACAGTTATCTCAGACAATGGACCGCAATATTCGTCCGAACAATTTAAACAGT  3634
                 | ||||||| |   ||    ||||||||||||||||||||||||||||||||||||||||
Sbjct  87898335  TTCCTGAAA-A---ATG---GACAATGGACCGCAATATTCGTCCGAACAATTTAAACAGT  87898283

Query  3635      TCAGCAAGCAATGGGATTTTCAACATAAAACATCTAGTCCGGGACATGCACAATCTAATG  3694
                 |||||||||||||| |||||||||||||||||||||||||||||||||||||||||||||
Sbjct  87898282  TCAGCAAGCAATGGAATTTTCAACATAAAACATCTAGTCCGGGACATGCACAATCTAATG  87898223

Query  3695      Ggaaagtcgaaaacgcagtgaaaacagcaaaacgcctaatgcgaaaagcgaaaaaatcaa  3754
                 |||||||||||||| ||||||||||||||||||| ||||||||||| |||||||||||||
Sbjct  87898222  GGAAAGTCGAAAACACAGTGAAAACAGCAAAACGTCTAATGCGAAAGGCGAAAAAATCAA  87898163

Query  3755      acAGTGACCCGTACATTGCGTTACTGAATTTTAGAAATACACCACAACAAGTGACAAAAT  3814
                 |||||||||||||||||||||||||||||||| ||||||||||||||   ||||||||||
Sbjct  87898162  ACAGTGACCCGTACATTGCGTTACTGAATTTTCGAAATACACCACAA---GTGACAAAAT  87898106

Query  3815      ACAGTCCGGTACAACAAATGATCAACAGAAGGACACGAACATTGCTACCAATGAAATCAG  3874
                 |||||||||||||||||||||||||||||||||||||||||||||| |||||||||||| 
Sbjct  87898105  ACAGTCCGGTACAACAAATGATCAACAGAAGGACACGAACATTGCTTCCAATGAAATCAA  87898046

Query  3875      CATTATTTGAATCGAAAATTCCAGAAAATGTACGAAGCAACATCATGGATAATAAAAAAC  3934
                 |||||||||| ||||||||||||||||||||||| || ||||||||||||||||||||||
Sbjct  87898045  CATTATTTGACTCGAAAATTCCAGAAAATGTACGTAGTAACATCATGGATAATAAAAAAC  87897986

Query  3935      GTCAAGAAAAATATTACAATAGATCCGCAAGAGACTTAAACGAACTTAAACAAGGTGAAA  3994
                 ||||||| |||||||| ||| || | |||||||||||||||||||| |||||||||||||
Sbjct  87897985  GTCAAGAGAAATATTATAATCGACCAGCAAGAGACTTAAACGAACTAAAACAAGGTGAAA  87897926

Query  3995      TTGTCAGATTAACACCACAAGATCGACAAAAAGAATGGGAAAAAGGAGTGATCAAGAATA  4054
                 |||||||||||||||||||||||||||| || |||||||| ||||||||| |||||||| 
Sbjct  87897925  TTGTCAGATTAACACCACAAGATCGACATAAGGAATGGGAGAAAGGAGTGGTCAAGAATC  87897866

Query  4055      AAAAATCCGAGAGATCGTATGAAGTCGAAAAGGAAAATGGACGTACCGTAAGACGTAACA  4114
                 ||| |||||||||||| |||||||||||||| ||||||||||||||||||||||||||||
Sbjct  87897865  AAACATCCGAGAGATCATATGAAGTCGAAAAAGAAAATGGACGTACCGTAAGACGTAACA  87897806

Query  4115      GAAAATATTTGCGTAGAACTAATGAACAATTCAATCCGAAATGTCAAACGGAAGAAATTA  4174
                 ||||| || | ||||||||||||||||||||||||||||||||||||||||||||||| |
Sbjct  87897805  GAAAAAATCTACGTAGAACTAATGAACAATTCAATCCGAAATGTCAAACGGAAGAAATCA  87897746

Query  4175      ACATTGATCCGAATGAACAAGAGATATCTCATGATGAAAACAAAAACAATAGTTCGGACC  4234
                 | ||||||||||||||||||||||||||||||||||| |||||||||| |  ||||||||
Sbjct  87897745  AAATTGATCCGAATGAACAAGAGATATCTCATGATGATAACAAAAACAGTTATTCGGACC  87897686

Query  4235      CTAAACATTCAGTCGTGCCCGATGTTGAAGAGAAATCTCAACCGTGTAGCCGTTATGGAA  4294
                 |||| |||||||||||||||||||||||||||||||||||||||||||||||||||||||
Sbjct  87897685  CTAAGCATTCAGTCGTGCCCGATGTTGAAGAGAAATCTCAACCGTGTAGCCGTTATGGAA  87897626

Query  4295      GACCAATTCAGAAACCAAGCTGGATGAAAGATTACGATTTAAAGTGACTTTTA  4347
                 |||| |||||||||||||||| ||||||| |||||||||||||||||||||||
Sbjct  87897625  GACCGATTCAGAAACCAAGCTAGATGAAACATTACGATTTAAAGTGACTTTTA  87897573


Range 3: 32936043 to 32936227

Score:337 bits(182), Expect:3e-88, 
Identities:184/185(99%),  Gaps:0/185(0%), Strand: Plus/Minus

Query  1         TGTAACATGTATAGTATGTCAGTACTTTGATAATGCACGTGTAATAACTCATGCGCACTG  60
                 ||||||||||||||||||||||||||||||||||||||||||||||||||||||||||||
Sbjct  32936227  TGTAACATGTATAGTATGTCAGTACTTTGATAATGCACGTGTAATAACTCATGCGCACTG  32936168

Query  61        GCACTTCCACCCAACTGTGTTACACATGTTATTCTTGTAAACAATGTAGACTAACCATGC  120
                 |||||||| |||||||||||||||||||||||||||||||||||||||||||||||||||
Sbjct  32936167  GCACTTCCGCCCAACTGTGTTACACATGTTATTCTTGTAAACAATGTAGACTAACCATGC  32936108

Query  121       TGTATATTAAACGTAGTTCACTATAACTTGGTTCTCTCTTAATGGTATACTATGGGATAT  180
                 ||||||||||||||||||||||||||||||||||||||||||||||||||||||||||||
Sbjct  32936107  TGTATATTAAACGTAGTTCACTATAACTTGGTTCTCTCTTAATGGTATACTATGGGATAT  32936048

Query  181       AAACA  185
                 |||||
Sbjct  32936047  AAACA  32936043


Range 4: 32940616 to 32940804

Score:331 bits(179), Expect:1e-86, 
Identities:186/189(98%),  Gaps:1/189(0%), Strand: Plus/Minus

Query  4571      GGA-TGTAACATGTATAGTATGTCAGTACTTTGATAATGCACGTGTAATAACTCATGCGC  4629
                 ||| ||||||||||||||||||||||||||||||||||||||||||||||||||||||||
Sbjct  32940804  GGACTGTAACATGTATAGTATGTCAGTACTTTGATAATGCACGTGTAATAACTCATGCGC  32940745

Query  4630      ACTGGCACTTCCGCCCAACTGTGTTACACATGTTATTCTTGTAAACAATGTAGACTAACC  4689
                 |||||||||||| |||||||||||||||||||||||||||||||||||||||||||||||
Sbjct  32940744  ACTGGCACTTCCACCCAACTGTGTTACACATGTTATTCTTGTAAACAATGTAGACTAACC  32940685

Query  4690      ATGCTGTATATTAAACGTAGTTCACTATAACTTGGTTCTCACTTAATGGTATACTATGGG  4749
                 |||||||||||||||||||||||||||||||||||||||| |||||||||||||||||||
Sbjct  32940684  ATGCTGTATATTAAACGTAGTTCACTATAACTTGGTTCTCTCTTAATGGTATACTATGGG  32940625

Query  4750      ATATAAACA  4758
                 |||||||||
Sbjct  32940624  ATATAAACA  32940616


>Mytilus edulis isolate AS_2021a MeduEUN_s24406, whole genome shotgun sequence
Sequence ID: JAKGDH010024406.1 Length: 19830
Range 1: 7072 to 11830

Score:8654 bits(4686), Expect:0.0, 
Identities:4735/4759(99%),  Gaps:1/4759(0%), Strand: Plus/Plus

Query  1      TGTAACATGTATAGTATGTCAGTACTTTGATAATGCACGTGTAATAACTCATGCGCACTG  60
              ||||||||||||||||||||||||||||||||||||||||||||||||||||||||||||
Sbjct  7072   TGTAACATGTATAGTATGTCAGTACTTTGATAATGCACGTGTAATAACTCATGCGCACTG  7131

Query  61     GCACTTCCACCCAACTGTGTTACACATGTTATTCTTGTAAACAATGTAGACTAACCATGC  120
              |||||||| |||||||||||||||||||||||||||||||||||||||||||||||||||
Sbjct  7132   GCACTTCCGCCCAACTGTGTTACACATGTTATTCTTGTAAACAATGTAGACTAACCATGC  7191

Query  121    TGTATATTAAACGTAGTTCACTATAACTTGGTTCTCTCTTAATGGTATACTATGGGATAT  180
              ||||||||||||||||||||||||||||||||||||||||||||||||||||||||||||
Sbjct  7192   TGTATATTAAACGTAGTTCACTATAACTTGGTTCTCTCTTAATGGTATACTATGGGATAT  7251

Query  181    AAACA-TGGTGTCAGATGTTAAAACCCGATGTCAGACAACGAGGAAAACGAAAACATAAA  239
              ||||| ||||||||||||||||||||||||||||||||||||||||||||||||||||||
Sbjct  7252   AAACATTGGTGTCAGATGTTAAAACCCGATGTCAGACAACGAGGAAAACGAAAACATAAA  7311

Query  240    TGAGCCGGAAGAAGAGATCATCCCAGAGGAACAAGCGATAGAACCACAAGCAGAACTAGC  299
              |||||||||||||||||||||||||||||||||||||||||||||||||| ||||| |||
Sbjct  7312   TGAGCCGGAAGAAGAGATCATCCCAGAGGAACAAGCGATAGAACCACAAGAAGAACCAGC  7371

Query  300    GATTGAAATGGCAGCCGTCCCACCATTGTTTAACATTCCATTCCCGGGGAAACTGGACTT  359
              ||||||||||||||||||||||||||||||||||||||||||||||||||||||||||||
Sbjct  7372   GATTGAAATGGCAGCCGTCCCACCATTGTTTAACATTCCATTCCCGGGGAAACTGGACTT  7431

Query  360    GGATGGAAATATATCAACAAACTGGAAAAAATTCAAGCGGACATGGGACAATTATGAAAT  419
              |||||||||||| |||||||||||||||||||||||||||||||||||||||||||||||
Sbjct  7432   GGATGGAAATATCTCAACAAACTGGAAAAAATTCAAGCGGACATGGGACAATTATGAAAT  7491

Query  420    CGCATCAGGTTTATCTACAAAAGATACAAAACTACGTACTGCAACATTGCTTACTTGCAT  479
              ||||||||||||||||||||||||| ||||||||||||||||||||||||||||||||||
Sbjct  7492   CGCATCAGGTTTATCTACAAAAGATGCAAAACTACGTACTGCAACATTGCTTACTTGCAT  7551

Query  480    TGGCCCAGAAGCAATGGATATTTTTGATGGACTAGCTTTCGAAAATGAAGAAGACAAGAA  539
              |||||||||||||||||||||||||||||||||||| |||||||||||||||||||||||
Sbjct  7552   TGGCCCAGAAGCAATGGATATTTTTGATGGACTAGCGTTCGAAAATGAAGAAGACAAGAA  7611

Query  540    GGACATAGCAAAAGTGATCGAAAAGTTTGAAGCGTTTTGTATAGGCAAAACAAACGAAAC  599
              |||||| |||||||||||||||||||||||||||||||||||||||||||||||||||||
Sbjct  7612   GGACATGGCAAAAGTGATCGAAAAGTTTGAAGCGTTTTGTATAGGCAAAACAAACGAAAC  7671

Query  600    ATTTGAAAGATACACTTTCAACATATGTAATCAAAGCGAAGCCGAAAACATCGACACTTA  659
              ||||||||||||||||||||||||||||||||||| ||||||||||||||||||||||||
Sbjct  7672   ATTTGAAAGATACACTTTCAACATATGTAATCAAAACGAAGCCGAAAACATCGACACTTA  7731

Query  660    CGTCTCAAAGCTAAGAAAACTTGCAAAAACATGCAACTACCAGGATTTAATAGAAAGCCT  719
              ||||||||||||||||||||||||||||||||||||||||||||||||||||||||||||
Sbjct  7732   CGTCTCAAAGCTAAGAAAACTTGCAAAAACATGCAACTACCAGGATTTAATAGAAAGCCT  7791

Query  720    CATCCGTGATAGAATTGTCTGTGGAATACGGGACAACACGGCAAGAAAAAGACTTTTGCA  779
              ||||||||||||||||||||||||||||||||||||||||||||||||||||||||||||
Sbjct  7792   CATCCGTGATAGAATTGTCTGTGGAATACGGGACAACACGGCAAGAAAAAGACTTTTGCA  7851

Query  780    AGAAGACAAATTGACTTTGAATAAGTGCATAGATATTTGCCGTGCTTTAGAATCTACTTC  839
              ||||||||||||||||||||||||||||||||||||||||||||||||||||||||||||
Sbjct  7852   AGAAGACAAATTGACTTTGAATAAGTGCATAGATATTTGCCGTGCTTTAGAATCTACTTC  7911

Query  840    AGCAAAAATGAAAACCATGACAGGAGCATCTAACAACTTGGATAAAGGAGAAGACATTAA  899
              |||||||||||||||||||||||||||||||||||||||||||| |||||||||||||||
Sbjct  7912   AGCAAAAATGAAAACCATGACAGGAGCATCTAACAACTTGGATATAGGAGAAGACATTAA  7971

Query  900    GGCGGTAAGAAGTAAATCATCTTTTAACAAGCATAAAACATTTACACAAAAGCAAAGCAA  959
              ||||||||||||||||||||||||||||||||||||||||||||||||||||||||||||
Sbjct  7972   GGCGGTAAGAAGTAAATCATCTTTTAACAAGCATAAAACATTTACACAAAAGCAAAGCAA  8031

Query  960    AAGAAACTGTTCCTACTGTGGAAAACAATGCACTAAAGGAAAATGTCCTGCATATGGAAA  1019
              ||||||||||||||||||||||||||||||||||||||||||||||||||||||||||||
Sbjct  8032   AAGAAACTGTTCCTACTGTGGAAAACAATGCACTAAAGGAAAATGTCCTGCATATGGAAA  8091

Query  1020   AAAGTGCGACAGTTGCGGCAAACTAAATCATTTCGCTTCCCAATGCAGACAAAAAATGAA  1079
              ||||||||||||||||||||||||||||||||||||||||||||||||||||||||||||
Sbjct  8092   AAAGTGCGACAGTTGCGGCAAACTAAATCATTTCGCTTCCCAATGCAGACAAAAAATGAA  8151

Query  1080   ACCTAGAGGTAAAAGATCAGATGTAAGGCAATTTAACACATTATCAACAGACGAGAGCGA  1139
              ||||||||||||||||||||||||||||||||||||||||||||||||||||||||||||
Sbjct  8152   ACCTAGAGGTAAAAGATCAGATGTAAGGCAATTTAACACATTATCAACAGACGAGAGCGA  8211

Query  1140   TAGCGAATATGAAATAATGGCTGTAGAAACAGACGATGTAAACGTAAACATGATACAGAA  1199
              |||||||||||| |||||||||||||||||||||||||||||||||||||||||||||||
Sbjct  8212   TAGCGAATATGAGATAATGGCTGTAGAAACAGACGATGTAAACGTAAACATGATACAGAA  8271

Query  1200   TAAGATATTTGCAAGGATGCTATTAATAGATGAGAACAAAGAGGTTAAGTTTCAATTAGA  1259
              | ||||||||||||||||||||||||||||||||||||||||| ||||||||||||||||
Sbjct  8272   TTAGATATTTGCAAGGATGCTATTAATAGATGAGAACAAAGAGTTTAAGTTTCAATTAGA  8331

Query  1260   TAGCGGTGCGACTGCTAACCTAATTCCGAGATCTTATCTCATTCATTCACAAATTGAGAG  1319
              ||||||||||||||||||||||||||||||||||||||||||||||||||||||||||||
Sbjct  8332   TAGCGGTGCGACTGCTAACCTAATTCCGAGATCTTATCTCATTCATTCACAAATTGAGAG  8391

Query  1320   TGGAAATGACAAGTTAACGATGTATAATCAGTCTACTATGAAATCGTATGGCACATGCAT  1379
              ||||||||||||||||||||||||||||||||||||||||||||||||||||||||||||
Sbjct  8392   TGGAAATGACAAGTTAACGATGTATAATCAGTCTACTATGAAATCGTATGGCACATGCAT  8451

Query  1380   GCTGCGTGTAAAGAATCCAAAAACACACAAACGTTACAAGGTCAAGTTTATTGTTGTTGA  1439
              ||||||||||||||||||||||||||||||||||||||||||||||||||||||||||||
Sbjct  8452   GCTGCGTGTAAAGAATCCAAAAACACACAAACGTTACAAGGTCAAGTTTATTGTTGTTGA  8511

Query  1440   TGATAAATACACACCTCTACTAGGAGCAAAGGCCATTCAAGCTATGAATCTAATTAAGAT  1499
              ||||||||||||||||||||||||||||||||||||||||||||||||||||||||||||
Sbjct  8512   TGATAAATACACACCTCTACTAGGAGCAAAGGCCATTCAAGCTATGAATCTAATTAAGAT  8571

Query  1500   ACAATTTCAAAACATTATGGTATGCGATAACCAGAATGCAACAGGCATTGCGTCTATGGA  1559
              ||||||||||||||||||||||||||||||||||||||||||||||||||||||||||||
Sbjct  8572   ACAATTTCAAAACATTATGGTATGCGATAACCAGAATGCAACAGGCATTGCGTCTATGGA  8631

Query  1560   AAGCATTATTTCTGAATACTCTGACGTATTTGAGGGAGAAGGAACATTTAAGGGAGCCTT  1619
              ||||||||||||||||||||||||||||||||||||||||||||||||||||||||||||
Sbjct  8632   AAGCATTATTTCTGAATACTCTGACGTATTTGAGGGAGAAGGAACATTTAAGGGAGCCTT  8691

Query  1620   AAAATTAGAAATTGATGAGTCCATACCTCCTGTTAAGTCTCCGTTAAGACGCATACCTAT  1679
              ||||||||||||||||||||||||||||||||||||||||||||||||||||||||||||
Sbjct  8692   AAAATTAGAAATTGATGAGTCCATACCTCCTGTTAAGTCTCCGTTAAGACGCATACCTAT  8751

Query  1680   TGCACTTAAGCCGAAGTTAAAGACAGAACTTCAAAGACTGGAAAAACTAGGAGTTATTAA  1739
              ||||||||||||||||||||||||||||||||||||||||||||||||||||||||||||
Sbjct  8752   TGCACTTAAGCCGAAGTTAAAGACAGAACTTCAAAGACTGGAAAAACTAGGAGTTATTAA  8811

Query  1740   ACCAGTTGATACACCAACAGATTGGGTATCCAGCCTTGTAATTGTCAAGAAACCTAGTGG  1799
              ||||||||||||||||||||||||||||||||||||||||||||||||||||||||||||
Sbjct  8812   ACCAGTTGATACACCAACAGATTGGGTATCCAGCCTTGTAATTGTCAAGAAACCTAGTGG  8871

Query  1800   GAAAATAAGACTATGCATTGACCCAAAGCCATTAAATAAAGCATTAAAGCGGTGTCATTA  1859
              ||||||||||||||||||||||||||||||||||||||||||||||||||||||||||||
Sbjct  8872   GAAAATAAGACTATGCATTGACCCAAAGCCATTAAATAAAGCATTAAAGCGGTGTCATTA  8931

Query  1860   TCCGTTGCCAATTATCGAAGATTTACTTCCAGAATTAAGCAAAGCTAAAGTATATTCCAA  1919
              ||||||||||||||||||||||||||||||||||||||||||||||||||||||||||||
Sbjct  8932   TCCGTTGCCAATTATCGAAGATTTACTTCCAGAATTAAGCAAAGCTAAAGTATATTCCAA  8991

Query  1920   GTGTGATGTTAAAAATGGATTTTGGCATGTAAACCTAGCAGACGAGTCAAGCTTTTTAAC  1979
              ||||||||||||||||||||||||||||||||||||||||||||||||||| ||||||| 
Sbjct  8992   GTGTGATGTTAAAAATGGATTTTGGCATGTAAACCTAGCAGACGAGTCAAGTTTTTTAAT  9051

Query  1980   TACTTTTGAAACACCGTTCGGAAGATACCGTTGGACAAAGATGCCATTTGGAATTTCGCC  2039
              ||||||||||||||||||||||||||||||||||||||||||||||||||||||||| ||
Sbjct  9052   TACTTTTGAAACACCGTTCGGAAGATACCGTTGGACAAAGATGCCATTTGGAATTTCACC  9111

Query  2040   TGCCCCCGAATATTTCCAACAATTTTTGGAAAGAGAAATTGAAAATCTACCGGGAGTCCG  2099
              ||||||||||||||||||||||||||||||||||||||||||||||||||||||||||||
Sbjct  9112   TGCCCCCGAATATTTCCAACAATTTTTGGAAAGAGAAATTGAAAATCTACCGGGAGTCCG  9171

Query  2100   AACCGTAGCTGATGATATTATTATTTATGGTGAAGGACAGACCATTGAAAATGCAACGCT  2159
              ||||||||||||||||||||||||||||||||||||||||||||||||||||||||||||
Sbjct  9172   AACCGTAGCTGATGATATTATTATTTATGGTGAAGGACAGACCATTGAAAATGCAACGCT  9231

Query  2160   CGATCACGATAGAAAACTCAAAGCATTATTGGACCGTTGCCGCGAACGAAATATCAAAAT  2219
              ||||||||||||||||||||||||||||||||||||||||||||||||||||||||||||
Sbjct  9232   CGATCACGATAGAAAACTCAAAGCATTATTGGACCGTTGCCGCGAACGAAATATCAAAAT  9291

Query  2220   AAACAAAGACAAACTTGTTCTAAGAGCAACAGAAATGCCTTATATTGGACACTTACTGAC  2279
              ||||||||||||||||||||||||||||||||||||||||||||||||||||||||||||
Sbjct  9292   AAACAAAGACAAACTTGTTCTAAGAGCAACAGAAATGCCTTATATTGGACACTTACTGAC  9351

Query  2280   AGCAGAAGGAGTTAAGCCAGATCCTGAAAAGATTGCTGCGATTGTAAATATGGAAAAACC  2339
              ||||||||||||||||||||||||||||||||||||||||||||||||||||||||||||
Sbjct  9352   AGCAGAAGGAGTTAAGCCAGATCCTGAAAAGATTGCTGCGATTGTAAATATGGAAAAACC  9411

Query  2340   GACAGACGTAAAAGGCGTGCAGAGACTATTAGGTATGATTAACTACCTAACAAAATTCCT  2399
              ||||||||||||||||||||||||||||||||||||||||||||||||||| ||||||||
Sbjct  9412   GACAGACGTAAAAGGCGTGCAGAGACTATTAGGTATGATTAACTACCTAACTAAATTCCT  9471

Query  2400   TGAAAACTTAAGTGATATTTGCGAGCCGATAAGAAAACTTACGCACAAAGAAAACGCTTG  2459
              |||||||||||||||||||||||||||||||||||||||| |||||||||||||||||||
Sbjct  9472   TGAAAACTTAAGTGATATTTGCGAGCCGATAAGAAAACTTGCGCACAAAGAAAACGCTTG  9531

Query  2460   GAACTGGACTTTTGAACACGACAAAGCATTTGAAATGATTAAAAAAGCAGTGACAAAAAC  2519
              ||||||||||||||||||||||||||||||||||||||||||||||||||||||||||||
Sbjct  9532   GAACTGGACTTTTGAACACGACAAAGCATTTGAAATGATTAAAAAAGCAGTGACAAAAAC  9591

Query  2520   ACCCGTTCTCAAGTACTTTGACTCTAAATCCGAAACAACACTACAATGTGACGCTTCAGA  2579
              ||||||||||||||||||||||||||||||||||||||||||||||||||||||||||||
Sbjct  9592   ACCCGTTCTCAAGTACTTTGACTCTAAATCCGAAACAACACTACAATGTGACGCTTCAGA  9651

Query  2580   AAAGGGACTAGGCGCTTCCCTAATGCAAGACAGTCAACCGATTGCTTACGCTAGCCGTGC  2639
              ||||||||||||||||||||||||||||||||||||||||||||||||||||||||||||
Sbjct  9652   AAAGGGACTAGGCGCTTCCCTAATGCAAGACAGTCAACCGATTGCTTACGCTAGCCGTGC  9711

Query  2640   TTTGACGAAAACTGAACAGAATTATGCACAAATAGAAAAAGAACTCTTGGCAGTTGTTTT  2699
              ||||||||||||||||||||||||||||||||||||||||||||||||||||||||||||
Sbjct  9712   TTTGACGAAAACTGAACAGAATTATGCACAAATAGAAAAAGAACTCTTGGCAGTTGTTTT  9771

Query  2700   CGGTATGGAGAAATTTCATCAATATACGTACGGACGCAAGGTGTACGTTGAAAGTGACCA  2759
              ||||||||||||||||||||||||||||||||||||||||||||||||||||||||||||
Sbjct  9772   CGGTATGGAGAAATTTCATCAATATACGTACGGACGCAAGGTGTACGTTGAAAGTGACCA  9831

Query  2760   CAAACCGCTCGAAAGTTTGTACAAAAAACCTTTATATCACGCTCCTAAAAGGTTACAGAG  2819
              ||||||||||||||||||||||||||||||||||||||||||||||||||||||||||||
Sbjct  9832   CAAACCGCTCGAAAGTTTGTACAAAAAACCTTTATATCACGCTCCTAAAAGGTTACAGAG  9891

Query  2820   AATGTTTCTCAGATTACAACGCTATGATATCGAACTAAAGTACAAGCAGGGTAAATATCT  2879
              ||||||||||||||||||||||||||||||||||||||||||||||||||||||||||||
Sbjct  9892   AATGTTTCTCAGATTACAACGCTATGATATCGAACTAAAGTACAAGCAGGGTAAATATCT  9951

Query  2880   GTACATAGCCGATACATTATCCAGAGCATATTTGAGAAGCACCGATGGCAATGAATCAAA  2939
              ||||||||||||||||||||||||||||||||||||||||||||||||||||||||||||
Sbjct  9952   GTACATAGCCGATACATTATCCAGAGCATATTTGAGAAGCACCGATGGCAATGAATCAAA  10011

Query  2940   AACACAAGACGAAATACTCTTGGTGCGCTCCGACATAGAAGTCGAAGTTGAACAGATAAA  2999
              ||||||||||||||||||||||||||||||||||||||||||||||||||||||||||||
Sbjct  10012  AACACAAGACGAAATACTCTTGGTGCGCTCCGACATAGAAGTCGAAGTTGAACAGATAAA  10071

Query  3000   TATGACCGACTATTTGGCAATATCGGAAGAAAGaaaaaaaCTCATAGCACAGTCTACTCA  3059
              |||||||||||||||||||||||||||||||||| |||||||||||||||||||||||||
Sbjct  10072  TATGACCGACTATTTGGCAATATCGGAAGAAAGACAAAAACTCATAGCACAGTCTACTCA  10131

Query  3060   ACAAGACAAAACACTACAACAGCTTATCAAAACTATTGAAAATGGCTGGAATAATTCTGA  3119
              ||||||||||||||||||||||||||||||||||||||||||||||||||||||||||||
Sbjct  10132  ACAAGACAAAACACTACAACAGCTTATCAAAACTATTGAAAATGGCTGGAATAATTCTGA  10191

Query  3120   ACACCCGAGTGAACTAGATCCATTCTATAATGTACGTGACGAACTTTCTGTACAAAACGG  3179
              ||||||||||||||||||||||||||||||||||||||||||||||||||||||||||||
Sbjct  10192  ACACCCGAGTGAACTAGATCCATTCTATAATGTACGTGACGAACTTTCTGTACAAAACGG  10251

Query  3180   CATTATATTCAAAGGTGATCGATGTATAATACCAAATGCAATGAGAAACGAAATACTGAG  3239
              ||||||||||||||||||||||||||||||||||||||||||||||||||||||||||||
Sbjct  10252  CATTATATTCAAAGGTGATCGATGTATAATACCAAATGCAATGAGAAACGAAATACTGAG  10311

Query  3240   CCAGATTCATACTCATATTGGCATTGAAGGATGTTTAAAACGTGCACGAGAATGCGTATA  3299
              ||||||||||||||||||||||||||||||||||||||||||||||||||||||||||||
Sbjct  10312  CCAGATTCATACTCATATTGGCATTGAAGGATGTTTAAAACGTGCACGAGAATGCGTATA  10371

Query  3300   CTGGCCTAGAATGAATTCAGAATTGAGAGACTACATCAGTAAATGCGATGTGTGCCAGTC  3359
              ||||||||||||||||||||||||||||||||||||||||||||||||||||||||||||
Sbjct  10372  CTGGCCTAGAATGAATTCAGAATTGAGAGACTACATCAGTAAATGCGATGTGTGCCAGTC  10431

Query  3360   ACTTGCTATGAAACAACCGAAAGAAACTTTAAAGTCACACGACGTGCCATCGAGACCGTG  3419
              ||||||||||||||||||||||||||||||||||||||||||||||||||||||||||||
Sbjct  10432  ACTTGCTATGAAACAACCGAAAGAAACTTTAAAGTCACACGACGTGCCATCGAGACCGTG  10491

Query  3420   GGCTAAGATAGGAACCGATTTATTCACACTATCGGGAAATGACTATTTGATTACTGTAGA  3479
              ||||||||||||||||||||||||||||||||||||||||||||||||||||||||||||
Sbjct  10492  GGCTAAGATAGGAACCGATTTATTCACACTATCGGGAAATGACTATTTGATTACTGTAGA  10551

Query  3480   TTATTACAGCAGTTTTTTCGAGGTGGATAGACTTTATGATACTTCGTCAAAGACAGTAAT  3539
              ||||||||||||||||||||||||||||||||||||||||||||||||||||||||||||
Sbjct  10552  TTATTACAGCAGTTTTTTCGAGGTGGATAGACTTTATGATACTTCGTCAAAGACAGTAAT  10611

Query  3540   CAATAAACTTAAACAACATTTCGCTAGATGGGGAATCCCTGAAACAGTTATCTCAGACAA  3599
              ||||||||||||||||||||||||||||||||||||||||||||||||||||||||||||
Sbjct  10612  CAATAAACTTAAACAACATTTCGCTAGATGGGGAATCCCTGAAACAGTTATCTCAGACAA  10671

Query  3600   TGGACCGCAATATTCGTCCGAACAATTTAAACAGTTCAGCAAGCAATGGGATTTTCAACA  3659
              ||||||||||||||||||||||||||||||||||||||||||||||||||||||||||||
Sbjct  10672  TGGACCGCAATATTCGTCCGAACAATTTAAACAGTTCAGCAAGCAATGGGATTTTCAACA  10731

Query  3660   TAAAACATCTAGTCCGGGACATGCACAATCTAATGGgaaagtcgaaaacgcagtgaaaac  3719
              ||||||||||||||||||||||||||||||||||||||||||||||||||||||||||||
Sbjct  10732  TAAAACATCTAGTCCGGGACATGCACAATCTAATGGGAAAGTCGAAAACGCAGTGAAAAC  10791

Query  3720   agcaaaacgcctaatgcgaaaagcgaaaaaatcaaacAGTGACCCGTACATTGCGTTACT  3779
              ||||||||||||| ||||||||||||||||||||||||||||| ||||||||||||||||
Sbjct  10792  AGCAAAACGCCTATTGCGAAAAGCGAAAAAATCAAACAGTGACACGTACATTGCGTTACT  10851

Query  3780   GAATTTTAGAAATACACCACAACAAGTGACAAAATACAGTCCGGTACAACAAATGATCAA  3839
              ||||||||||||||||||||||||||||||||||||||||||||||||||||||||||||
Sbjct  10852  GAATTTTAGAAATACACCACAACAAGTGACAAAATACAGTCCGGTACAACAAATGATCAA  10911

Query  3840   CAGAAGGACACGAACATTGCTACCAATGAAATCAGCATTATTTGAATCGAAAATTCCAGA  3899
              ||||||||||||||||||||||||||||||||||||||||||||||||||||||||||||
Sbjct  10912  CAGAAGGACACGAACATTGCTACCAATGAAATCAGCATTATTTGAATCGAAAATTCCAGA  10971

Query  3900   AAATGTACGAAGCAACATCATGGATAATAAAAAACGTCAAGAAAAATATTACAATAGATC  3959
              ||||||||||||||||||||||||||||||||||||||||||||||||||||||||||||
Sbjct  10972  AAATGTACGAAGCAACATCATGGATAATAAAAAACGTCAAGAAAAATATTACAATAGATC  11031

Query  3960   CGCAAGAGACTTAAACGAACTTAAACAAGGTGAAATTGTCAGATTAACACCACAAGATCG  4019
              ||||||||||||||||||||||||||||||||||||||||||||||||||||||||||||
Sbjct  11032  CGCAAGAGACTTAAACGAACTTAAACAAGGTGAAATTGTCAGATTAACACCACAAGATCG  11091

Query  4020   ACAAAAAGAATGGGAAAAAGGAGTGATCAAGAATAAAAAATCCGAGAGATCGTATGAAGT  4079
              ||||||||||||||||||||||||||||||||||||||||||||||||||||||||||||
Sbjct  11092  ACAAAAAGAATGGGAAAAAGGAGTGATCAAGAATAAAAAATCCGAGAGATCGTATGAAGT  11151

Query  4080   CGAAAAGGAAAATGGACGTACCGTAAGACGTAACAGAAAATATTTGCGTAGAACTAATGA  4139
              ||||||||||||||||||||||||||||||||||||||||||||||||||||||||||||
Sbjct  11152  CGAAAAGGAAAATGGACGTACCGTAAGACGTAACAGAAAATATTTGCGTAGAACTAATGA  11211

Query  4140   ACAATTCAATCCGAAATGTCAAACGGAAGAAATTAACATTGATCCGAATGAACAAGAGAT  4199
              ||||||||||||||||||||||||||||||||||||||||||||||||||||||||||||
Sbjct  11212  ACAATTCAATCCGAAATGTCAAACGGAAGAAATTAACATTGATCCGAATGAACAAGAGAT  11271

Query  4200   ATCTCATGATGAAAACAAAAACAATAGTTCGGACCCTAAACATTCAGTCGTGCCCGATGT  4259
              ||||||||||||||||||||||||||||||||||||||||||||||||||||||||||||
Sbjct  11272  ATCTCATGATGAAAACAAAAACAATAGTTCGGACCCTAAACATTCAGTCGTGCCCGATGT  11331

Query  4260   TGAAGAGAAATCTCAACCGTGTAGCCGTTATGGAAGACCAATTCAGAAACCAAGCTGGAT  4319
              ||||||||||||||||||||||||||||||||||||||||||||||||||||||||||||
Sbjct  11332  TGAAGAGAAATCTCAACCGTGTAGCCGTTATGGAAGACCAATTCAGAAACCAAGCTGGAT  11391

Query  4320   GAAAGATTACGATTTAAAGTGACTTTTAACGGTTGAACATTGTAAATATTAGTTAGAGAC  4379
              ||||||||||||||||||||||||||||||||||||||||||||||||||||||||||||
Sbjct  11392  GAAAGATTACGATTTAAAGTGACTTTTAACGGTTGAACATTGTAAATATTAGTTAGAGAC  11451

Query  4380   TAGAAGTTAGGTTTAGTTAATTTAGTATTTGAACTTTAAATGACAGTGCCTTAGAAAATT  4439
              |||||||||||||||||||||||||||||||||||||||||||||||||||||||||| |
Sbjct  11452  TAGAAGTTAGGTTTAGTTAATTTAGTATTTGAACTTTAAATGACAGTGCCTTAGAAAAAT  11511

Query  4440   CATTTAGATTCTAGAACATATACATGGACAGTTAAATATAGCAGTTAAAGAATTTTATAA  4499
              ||||| ||||||||||||||||||||||||||||||||||||||||||||||||||||||
Sbjct  11512  CATTTTGATTCTAGAACATATACATGGACAGTTAAATATAGCAGTTAAAGAATTTTATAA  11571

Query  4500   TTTTGTTCAGTAATTATTTTGAGTTTAGATTTTCTGATAATTTGATATAAGCTTCAAGTT  4559
              ||||||||||||||||||||||||||||||||||||||||||||||||||||||||||||
Sbjct  11572  TTTTGTTCAGTAATTATTTTGAGTTTAGATTTTCTGATAATTTGATATAAGCTTCAAGTT  11631

Query  4560   GAAAAAAGAAAGGATGTAACATGTATAGTATGTCAGTACTTTGATAATGCACGTGTAATA  4619
              ||||||||||||||||||||||||||||||||||||||||||||||||||||||||||||
Sbjct  11632  GAAAAAAGAAAGGATGTAACATGTATAGTATGTCAGTACTTTGATAATGCACGTGTAATA  11691

Query  4620   ACTCATGCGCACTGGCACTTCCGCCCAACTGTGTTACACATGTTATTCTTGTAAACAATG  4679
              ||||||||||||||||||||||||||||||||||||||||||||||||||||||||||||
Sbjct  11692  ACTCATGCGCACTGGCACTTCCGCCCAACTGTGTTACACATGTTATTCTTGTAAACAATG  11751

Query  4680   TAGACTAACCATGCTGTATATTAAACGTAGTTCACTATAACTTGGTTCTCACTTAATGGT  4739
              |||||||||||||||||||||||||||||||||||||||||||||||||| |||||||||
Sbjct  11752  TAGACTAACCATGCTGTATATTAAACGTAGTTCACTATAACTTGGTTCTCTCTTAATGGT  11811

Query  4740   ATACTATGGGATATAAACA  4758
              |||||||||||||||||||
Sbjct  11812  ATACTATGGGATATAAACA  11830


Range 2: 7070 to 7256

Score:340 bits(184), Expect:2e-89, 
Identities:186/187(99%),  Gaps:0/187(0%), Strand: Plus/Plus

Query  4572  GATGTAACATGTATAGTATGTCAGTACTTTGATAATGCACGTGTAATAACTCATGCGCAC  4631
             ||||||||||||||||||||||||||||||||||||||||||||||||||||||||||||
Sbjct  7070  GATGTAACATGTATAGTATGTCAGTACTTTGATAATGCACGTGTAATAACTCATGCGCAC  7129

Query  4632  TGGCACTTCCGCCCAACTGTGTTACACATGTTATTCTTGTAAACAATGTAGACTAACCAT  4691
             ||||||||||||||||||||||||||||||||||||||||||||||||||||||||||||
Sbjct  7130  TGGCACTTCCGCCCAACTGTGTTACACATGTTATTCTTGTAAACAATGTAGACTAACCAT  7189

Query  4692  GCTGTATATTAAACGTAGTTCACTATAACTTGGTTCTCACTTAATGGTATACTATGGGAT  4751
             |||||||||||||||||||||||||||||||||||||| |||||||||||||||||||||
Sbjct  7190  GCTGTATATTAAACGTAGTTCACTATAACTTGGTTCTCTCTTAATGGTATACTATGGGAT  7249

Query  4752  ATAAACA  4758
             |||||||
Sbjct  7250  ATAAACA  7256


Range 3: 11646 to 11830

Score:337 bits(182), Expect:3e-88, 
Identities:184/185(99%),  Gaps:0/185(0%), Strand: Plus/Plus

Query  1      TGTAACATGTATAGTATGTCAGTACTTTGATAATGCACGTGTAATAACTCATGCGCACTG  60
              ||||||||||||||||||||||||||||||||||||||||||||||||||||||||||||
Sbjct  11646  TGTAACATGTATAGTATGTCAGTACTTTGATAATGCACGTGTAATAACTCATGCGCACTG  11705

Query  61     GCACTTCCACCCAACTGTGTTACACATGTTATTCTTGTAAACAATGTAGACTAACCATGC  120
              |||||||| |||||||||||||||||||||||||||||||||||||||||||||||||||
Sbjct  11706  GCACTTCCGCCCAACTGTGTTACACATGTTATTCTTGTAAACAATGTAGACTAACCATGC  11765

Query  121    TGTATATTAAACGTAGTTCACTATAACTTGGTTCTCTCTTAATGGTATACTATGGGATAT  180
              ||||||||||||||||||||||||||||||||||||||||||||||||||||||||||||
Sbjct  11766  TGTATATTAAACGTAGTTCACTATAACTTGGTTCTCTCTTAATGGTATACTATGGGATAT  11825

Query  181    AAACA  185
              |||||
Sbjct  11826  AAACA  11830


>Mytilus edulis isolate AS_2021b MeduEUS_s24399, whole genome shotgun sequence
Sequence ID: JAKGDG010024399.1 Length: 9126
Range 1: 1993 to 6749

Score:8597 bits(4655), Expect:0.0, 
Identities:4724/4758(99%),  Gaps:1/4758(0%), Strand: Plus/Plus

Query  1     TGTAACATGTATAGTATGTCAGTACTTTGATAATGCACGTGTAATAACTCATGCGCACTG  60
             ||||||||||||||||||||||||||||||||||||||||||||||||||||||||||||
Sbjct  1993  TGTAACATGTATAGTATGTCAGTACTTTGATAATGCACGTGTAATAACTCATGCGCACTG  2052

Query  61    GCACTTCCACCCAACTGTGTTACACATGTTATTCTTGTAAACAATGTAGACTAACCATGC  120
             |||||||| |||||||||||||||||||||||||||||||||||||||||||||||||||
Sbjct  2053  GCACTTCCGCCCAACTGTGTTACACATGTTATTCTTGTAAACAATGTAGACTAACCATGC  2112

Query  121   TGTATATTAAACGTAGTTCACTATAACTTGGTTCTCTCTTAATGGTATACTATGGGATAT  180
             ||||||||||||||||||||||||||||||||||||||||||||||||||||||||||||
Sbjct  2113  TGTATATTAAACGTAGTTCACTATAACTTGGTTCTCTCTTAATGGTATACTATGGGATAT  2172

Query  181   AAACATGGTGTCAGATGTTAAAACCCGATGTCAGACAACGAGGAAAACGAAAACATAAAT  240
             |||||||| ||||||||||||||||||||||||||||||||||||||||||||||||| |
Sbjct  2173  AAACATGGGGTCAGATGTTAAAACCCGATGTCAGACAACGAGGAAAACGAAAACATAAGT  2232

Query  241   GAGCCGGAAGAAGAGATCATCCCAGAGGAACAAGCGATAGAACCACAAGCAGAACTAGCG  300
             |||||||||||||||||||||||||||||||||||||||||||||| |||||||||||||
Sbjct  2233  GAGCCGGAAGAAGAGATCATCCCAGAGGAACAAGCGATAGAACCACCAGCAGAACTAGCG  2292

Query  301   ATTGAAATGGCAGCCGTCCCACCATTGTTTAACATTCCATTCCCGGGGAAACTGGACTTG  360
             ||||||||| ||||||||||||||||||||||||||||||||||||||||||||||||||
Sbjct  2293  ATTGAAATGACAGCCGTCCCACCATTGTTTAACATTCCATTCCCGGGGAAACTGGACTTG  2352

Query  361   GATGGAAATATATCAACAAACTGGAAAAAATTCAAGCGGACATGGGACAATTATGAAATC  420
             ||||||||||||||||||||||||||||| ||||||||||||||||||||||||||||||
Sbjct  2353  GATGGAAATATATCAACAAACTGGAAAAAGTTCAAGCGGACATGGGACAATTATGAAATC  2412

Query  421   GCATCAGGTTTATCTACAAAAGATACAAAACTACGTACTGCAACATTGCTTACTTGCATT  480
             ||||||||||||||||||||||||||||||||||||||||||||||||||||||||||||
Sbjct  2413  GCATCAGGTTTATCTACAAAAGATACAAAACTACGTACTGCAACATTGCTTACTTGCATT  2472

Query  481   GGCCCAGAAGCAATGGATATTTTTGATGGACTAGCTTTCGAAAATGAAGAAGACAAGAAG  540
             ||||||||||||||||||||||||||||||||||||||||||||||||||||||||||||
Sbjct  2473  GGCCCAGAAGCAATGGATATTTTTGATGGACTAGCTTTCGAAAATGAAGAAGACAAGAAG  2532

Query  541   GACATAGCAAAAGTGATCGAAAAGTTTGAAGCGTTTTGTATAGGCAAAACAAACGAAACA  600
             ||||||||||||||||||||||||||||||||||||||||||||||||||||||||||||
Sbjct  2533  GACATAGCAAAAGTGATCGAAAAGTTTGAAGCGTTTTGTATAGGCAAAACAAACGAAACA  2592

Query  601   TTTGAAAGATACACTTTCAACATATGTAATCAAAGCGAAGCCGAAAACATCGACACTTAC  660
             ||||||||||||||||||||||||||||||||||||||||||||||| ||||||||||||
Sbjct  2593  TTTGAAAGATACACTTTCAACATATGTAATCAAAGCGAAGCCGAAAATATCGACACTTAC  2652

Query  661   GTCTCAAAGCTAAGAAAACTTGCAAAAACATGCAACTACCAGGATTTAATAGAAAGCCTC  720
             ||||||||||||||||||||||||||||||||||||||||||||||||||||||||||||
Sbjct  2653  GTCTCAAAGCTAAGAAAACTTGCAAAAACATGCAACTACCAGGATTTAATAGAAAGCCTC  2712

Query  721   ATCCGTGATAGAATTGTCTGTGGAATACGGGACAACACGGCAAGAAAAAGACTTTTGCAA  780
             ||||||||||||||||||||||||||||||||||||||||||||||||||||||||||||
Sbjct  2713  ATCCGTGATAGAATTGTCTGTGGAATACGGGACAACACGGCAAGAAAAAGACTTTTGCAA  2772

Query  781   GAAGACAAATTGACTTTGAATAAGTGCATAGATATTTGCCGTGCTTTAGAATCTACTTCA  840
             ||||||||||||||||||||||||||||||||||||||||||||||||||||||||||||
Sbjct  2773  GAAGACAAATTGACTTTGAATAAGTGCATAGATATTTGCCGTGCTTTAGAATCTACTTCA  2832

Query  841   GCAAAAATGAAAACCATGACAGGAGCATCTAACAACTTGGATAAAGGAGAAGACATTAAG  900
             ||||||||||||||||||||||||||||||||||||||||||| |||| |||||||||||
Sbjct  2833  GCAAAAATGAAAACCATGACAGGAGCATCTAACAACTTGGATATAGGAAAAGACATTAAG  2892

Query  901   GCGGTAAGAAGTAAATCATCTTTTAACAAGCATAAAACATTTACACAAAAGCAAAGCAAA  960
             ||||||||||||||||||||||||||||||||||||||||||||||||||||||||||||
Sbjct  2893  GCGGTAAGAAGTAAATCATCTTTTAACAAGCATAAAACATTTACACAAAAGCAAAGCAAA  2952

Query  961   AGAAACTGTTCCTACTGTGGAAAACAATGCACTAAAGGAAAATGTCCTGCATATGGAAAA  1020
             |||||||||||| |||||||||||||||||||||||||||||||||||||||||||||||
Sbjct  2953  AGAAACTGTTCCAACTGTGGAAAACAATGCACTAAAGGAAAATGTCCTGCATATGGAAAA  3012

Query  1021  AAGTGCGACAGTTGCGGCAAACTAAATCATTTCGCTTCCCAATGCAGACAAAAAATGAAA  1080
             ||||||||||||||||||||||||||||||||||||||||||||||||||||||||||||
Sbjct  3013  AAGTGCGACAGTTGCGGCAAACTAAATCATTTCGCTTCCCAATGCAGACAAAAAATGAAA  3072

Query  1081  CCTAGAGGTAAAAGATCAGATGTAAGGCAATTTAACACATTATCAACAGACGAGAGCGAT  1140
             ||||||||||||||||||||||||||||||||||||||||||||||||||||| ||||||
Sbjct  3073  CCTAGAGGTAAAAGATCAGATGTAAGGCAATTTAACACATTATCAACAGACGACAGCGAT  3132

Query  1141  AGCGAATATGAAATAATGGCTGTAGAAACAGACGATGTAAACGTAAACATGATACAGAAT  1200
             ||||||||||| ||||||||||||||||||||||||||||||||||||||||||||||||
Sbjct  3133  AGCGAATATGAGATAATGGCTGTAGAAACAGACGATGTAAACGTAAACATGATACAGAAT  3192

Query  1201  AAGATATTTGCAAGGATGCTATTAATAGATGAGAACAAAGAGGTTAAGTTTCAATTAGAT  1260
             || |||||||||||||||||||||||||||||||||||||||||||||||||||||||||
Sbjct  3193  AAAATATTTGCAAGGATGCTATTAATAGATGAGAACAAAGAGGTTAAGTTTCAATTAGAT  3252

Query  1261  AGCGGTGCGACTGCTAACCTAATTCCGAGATCTTATCTCATTCATTCACAAATTGAGAGT  1320
             ||||||||||||||||||||||||||||||||||||||||||||||||||||||||||||
Sbjct  3253  AGCGGTGCGACTGCTAACCTAATTCCGAGATCTTATCTCATTCATTCACAAATTGAGAGT  3312

Query  1321  GGAAATGACAAGTTAACGATGTATAATCAGTCTACTATGAAATCGTATGGCACATGCATG  1380
             ||||||||||||||||||||||||||||||||||||||||||||||||||||||||||||
Sbjct  3313  GGAAATGACAAGTTAACGATGTATAATCAGTCTACTATGAAATCGTATGGCACATGCATG  3372

Query  1381  CTGCGTGTAAAGAATCCAAAAACACACAAACGTTACAAGGTCAAGTTTATTGTTGTTGAT  1440
             ||||||||||||||||||||||||||||||||||||||||||||||||||||||||||||
Sbjct  3373  CTGCGTGTAAAGAATCCAAAAACACACAAACGTTACAAGGTCAAGTTTATTGTTGTTGAT  3432

Query  1441  GATAAATACACACCTCTACTAGGAGCAAAGGCCATTCAAGCTATGAATCTAATTAAGATA  1500
             ||||||||||||||||||||||||||||||||||||||||||||||||||||||||||||
Sbjct  3433  GATAAATACACACCTCTACTAGGAGCAAAGGCCATTCAAGCTATGAATCTAATTAAGATA  3492

Query  1501  CAATTTCAAAACATTATGGTATGCGATAACCAGAATGCAACAGGCATTGCGTCTATGGAA  1560
             ||||||||||||||||||||||||||||||||||||||||||||||||||||||||||||
Sbjct  3493  CAATTTCAAAACATTATGGTATGCGATAACCAGAATGCAACAGGCATTGCGTCTATGGAA  3552

Query  1561  AGCATTATTTCTGAATACTCTGACGTATTTGAGGGAGAAGGAACATTTAAGGGAGCCTTA  1620
             ||||||||||||||||||||||||||||||||||||||||||||||||||||||||||||
Sbjct  3553  AGCATTATTTCTGAATACTCTGACGTATTTGAGGGAGAAGGAACATTTAAGGGAGCCTTA  3612

Query  1621  AAATTAGAAATTGATGAGTCCATACCTCCTGTTAAGTCTCCGTTAAGACGCATACCTATT  1680
             ||||||||||||||||||||||||||||||||||||||||||||||||||||||||||||
Sbjct  3613  AAATTAGAAATTGATGAGTCCATACCTCCTGTTAAGTCTCCGTTAAGACGCATACCTATT  3672

Query  1681  GCACTTAAGCCGAAGTTAAAGACAGAACTTCAAAGACTGGAAAAACTAGGAGTTATTAAA  1740
             ||||||||||||||||||| ||||||||||||||||||||||||||||||||||||||||
Sbjct  3673  GCACTTAAGCCGAAGTTAAGGACAGAACTTCAAAGACTGGAAAAACTAGGAGTTATTAAA  3732

Query  1741  CCAGTTGATACACCAACAGATTGGGTATCCAGCCTTGTAATTGTCAAGAAACCTAGTGGG  1800
             |||||||||||||||||||||||||||||||||||||||||||| |||||||||||||||
Sbjct  3733  CCAGTTGATACACCAACAGATTGGGTATCCAGCCTTGTAATTGTAAAGAAACCTAGTGGG  3792

Query  1801  AAAATAAGACTATGCATTGACCCAAAGCCATTAAATAAAGCATTAAAGCGGTGTCATTAT  1860
             ||||||||||||||||||||||||||||||||||||||||||||||||||||||||||||
Sbjct  3793  AAAATAAGACTATGCATTGACCCAAAGCCATTAAATAAAGCATTAAAGCGGTGTCATTAT  3852

Query  1861  CCGTTGCCAATTATCGAAGATTTACTTCCAGAATTAAGCAAAGCTAAAGTATATTCCAAG  1920
             ||||||||||||||||||||||||||||||||||||||||||||||||||||||||||||
Sbjct  3853  CCGTTGCCAATTATCGAAGATTTACTTCCAGAATTAAGCAAAGCTAAAGTATATTCCAAG  3912

Query  1921  TGTGATGTTAAAAATGGATTTTGGCATGTAAACCTAGCAGACGAGTCAAGCTTTTTAACT  1980
             ||||||||||||||||||||||||||||||||||||||||||||||||||||||||||||
Sbjct  3913  TGTGATGTTAAAAATGGATTTTGGCATGTAAACCTAGCAGACGAGTCAAGCTTTTTAACT  3972

Query  1981  ACTTTTGAAACACCGTTCGGAAGATACCGTTGGACAAAGATGCCATTTGGAATTTCGCCT  2040
             ||||||||||||||||||||||||||||||||||||||||||||||||||||||||||||
Sbjct  3973  ACTTTTGAAACACCGTTCGGAAGATACCGTTGGACAAAGATGCCATTTGGAATTTCGCCT  4032

Query  2041  GCCCCCGAATATTTCCAACAATTTTTGGAAAGAGAAATTGAAAATCTACCGGGAGTCCGA  2100
             ||||||||||||||||||||||||||||||||||||||||||||||||||||||||||||
Sbjct  4033  GCCCCCGAATATTTCCAACAATTTTTGGAAAGAGAAATTGAAAATCTACCGGGAGTCCGA  4092

Query  2101  ACCGTAGCTGATGATATTATTATTTATGGTGAAGGACAGACCATTGAAAATGCAACGCTC  2160
             |||||||||||||||||||||||||||||||||||||||||||||||||||||||||| |
Sbjct  4093  ACCGTAGCTGATGATATTATTATTTATGGTGAAGGACAGACCATTGAAAATGCAACGCGC  4152

Query  2161  GATCACGATAGAAAACTCAAAGCATTATTGGACCGTTGCCGCGAACGAAATATCAAAATA  2220
             ||||||||||||||||||||||||||||||||||||||||||||||||||||||||||||
Sbjct  4153  GATCACGATAGAAAACTCAAAGCATTATTGGACCGTTGCCGCGAACGAAATATCAAAATA  4212

Query  2221  AACAAAGACAAACTTGTTCTAAGAGCAACAGAAATGCCTTATATTGGACACTTACTGACA  2280
             ||||||||||||||||||||||||||||||||||||||||||||||||||||||||||||
Sbjct  4213  AACAAAGACAAACTTGTTCTAAGAGCAACAGAAATGCCTTATATTGGACACTTACTGACA  4272

Query  2281  GCAGAAGGAGTTAAGCCAGATCCTGAAAAGATTGCTGCGATTGTAAATATGGAAAAACCG  2340
             ||||||||||||||||||||||||||||||||||||||||||||||||||||||||||||
Sbjct  4273  GCAGAAGGAGTTAAGCCAGATCCTGAAAAGATTGCTGCGATTGTAAATATGGAAAAACCG  4332

Query  2341  ACAGACGTAAAAGGCGTGCAGAGACTATTAGGTATGATTAACTACCTAACAAAATTCCTT  2400
             |||||||||||||||||||||||||||||||||||||||||||||||||||| |||||||
Sbjct  4333  ACAGACGTAAAAGGCGTGCAGAGACTATTAGGTATGATTAACTACCTAACAACATTCCTT  4392

Query  2401  GAAAACTTAAGTGATATTTGCGAGCCGATAAGAAAACTTACGCACAAAGAAAACGCTTGG  2460
             ||||||||||||||||||||||||||||||||||||||||||||||||||||||||||||
Sbjct  4393  GAAAACTTAAGTGATATTTGCGAGCCGATAAGAAAACTTACGCACAAAGAAAACGCTTGG  4452

Query  2461  AACTGGACTTTTGAACACGACAAAGCATTTGAAATGATTAAAAAAGCAGTGACAAAAACA  2520
             ||||||||||||||||||||||||||||||||||||||||||||||||||||||||||||
Sbjct  4453  AACTGGACTTTTGAACACGACAAAGCATTTGAAATGATTAAAAAAGCAGTGACAAAAACA  4512

Query  2521  CCCGTTCTCAAGTACTTTGACTCTAAATCCGAAACAACACTACAATGTGACGCTTCAGAA  2580
             ||||||||||||||||||||||||||||||||||||||||||||||||||||||||||||
Sbjct  4513  CCCGTTCTCAAGTACTTTGACTCTAAATCCGAAACAACACTACAATGTGACGCTTCAGAA  4572

Query  2581  AAGGGACTAGGCGCTTCCCTAATGCAAGACAGTCAACCGATTGCTTACGCTAGCCGTGCT  2640
             |||||||||||||||||||||||||||||||||| ||||||||||||||||||| |||||
Sbjct  4573  AAGGGACTAGGCGCTTCCCTAATGCAAGACAGTCCACCGATTGCTTACGCTAGCTGTGCT  4632

Query  2641  TTGACGAAAACTGAACAGAATTATGCACAAATAGAAAAAGAACTCTTGGCAGTTGTTTTC  2700
             ||||||||||||||||||||||||||||||||||||||||||||||||||||||||||||
Sbjct  4633  TTGACGAAAACTGAACAGAATTATGCACAAATAGAAAAAGAACTCTTGGCAGTTGTTTTC  4692

Query  2701  GGTATGGAGAAATTTCATCAATATACGTACGGACGCAAGGTGTACGTTGAAAGTGACCAC  2760
             |||||| | ||||||||||||||||||||||||||||||||| |||||||||||||||||
Sbjct  4693  GGTATGAAAAAATTTCATCAATATACGTACGGACGCAAGGTG-ACGTTGAAAGTGACCAC  4751

Query  2761  AAACCGCTCGAAAGTTTGTACAAAAAACCTTTATATCACGCTCCTAAAAGGTTACAGAGA  2820
             ||||||||||||||||||||||||||| ||||||||||||||||||||||||||||||||
Sbjct  4752  AAACCGCTCGAAAGTTTGTACAAAAAATCTTTATATCACGCTCCTAAAAGGTTACAGAGA  4811

Query  2821  ATGTTTCTCAGATTACAACGCTATGATATCGAACTAAAGTACAAGCAGGGTAAATATCTG  2880
             ||||||||||||||||||||||||||||||||||||||||||||||||||||||||||||
Sbjct  4812  ATGTTTCTCAGATTACAACGCTATGATATCGAACTAAAGTACAAGCAGGGTAAATATCTG  4871

Query  2881  TACATAGCCGATACATTATCCAGAGCATATTTGAGAAGCACCGATGGCAATGAATCAAAA  2940
             ||||||||||||||||||||||||||||||||||||||||||||||||||||||||||||
Sbjct  4872  TACATAGCCGATACATTATCCAGAGCATATTTGAGAAGCACCGATGGCAATGAATCAAAA  4931

Query  2941  ACACAAGACGAAATACTCTTGGTGCGCTCCGACATAGAAGTCGAAGTTGAACAGATAAAT  3000
             ||||||||||||||||||||||||||||||||||||||||||||||||||||||||||||
Sbjct  4932  ACACAAGACGAAATACTCTTGGTGCGCTCCGACATAGAAGTCGAAGTTGAACAGATAAAT  4991

Query  3001  ATGACCGACTATTTGGCAATATCGGAAGAAAGaaaaaaaCTCATAGCACAGTCTACTCAA  3060
             ||||||||||||||||||||||||||||||||| ||||||||||||||||||||||||||
Sbjct  4992  ATGACCGACTATTTGGCAATATCGGAAGAAAGACAAAAACTCATAGCACAGTCTACTCAA  5051

Query  3061  CAAGACAAAACACTACAACAGCTTATCAAAACTATTGAAAATGGCTGGAATAATTCTGAA  3120
             ||||||||||||||||||||||||||||||||||||||||||||||||||||||||||||
Sbjct  5052  CAAGACAAAACACTACAACAGCTTATCAAAACTATTGAAAATGGCTGGAATAATTCTGAA  5111

Query  3121  CACCCGAGTGAACTAGATCCATTCTATAATGTACGTGACGAACTTTCTGTACAAAACGGC  3180
             ||||||||||||||||||||||||||||||||||| ||||||||||||||||||||||||
Sbjct  5112  CACCCGAGTGAACTAGATCCATTCTATAATGTACGAGACGAACTTTCTGTACAAAACGGC  5171

Query  3181  ATTATATTCAAAGGTGATCGATGTATAATACCAAATGCAATGAGAAACGAAATACTGAGC  3240
             ||||||||||||||||||||||||||||||||||||||||||||||||||||||||||||
Sbjct  5172  ATTATATTCAAAGGTGATCGATGTATAATACCAAATGCAATGAGAAACGAAATACTGAGC  5231

Query  3241  CAGATTCATACTCATATTGGCATTGAAGGATGTTTAAAACGTGCACGAGAATGCGTATAC  3300
             ||||||||||||||||||||||||||||||||||||||||||||||||||||||||||||
Sbjct  5232  CAGATTCATACTCATATTGGCATTGAAGGATGTTTAAAACGTGCACGAGAATGCGTATAC  5291

Query  3301  TGGCCTAGAATGAATTCAGAATTGAGAGACTACATCAGTAAATGCGATGTGTGCCAGTCA  3360
             ||||||||||||||||||||||||||||||||||||||||||||||||||||||||||||
Sbjct  5292  TGGCCTAGAATGAATTCAGAATTGAGAGACTACATCAGTAAATGCGATGTGTGCCAGTCA  5351

Query  3361  CTTGCTATGAAACAACCGAAAGAAACTTTAAAGTCACACGACGTGCCATCGAGACCGTGG  3420
             ||||||||||||||||||||||||||||||||||||||||||||||||||||||||||||
Sbjct  5352  CTTGCTATGAAACAACCGAAAGAAACTTTAAAGTCACACGACGTGCCATCGAGACCGTGG  5411

Query  3421  GCTAAGATAGGAACCGATTTATTCACACTATCGGGAAATGACTATTTGATTACTGTAGAT  3480
             ||||||||||||||||||||||||||||||||||||||||||||||||||||||||||||
Sbjct  5412  GCTAAGATAGGAACCGATTTATTCACACTATCGGGAAATGACTATTTGATTACTGTAGAT  5471

Query  3481  TATTACAGCAGTTTTTTCGAGGTGGATAGACTTTATGATACTTCGTCAAAGACAGTAATC  3540
             ||||||||||||||||||||||||||||||||||||||||||||||||||||||||||||
Sbjct  5472  TATTACAGCAGTTTTTTCGAGGTGGATAGACTTTATGATACTTCGTCAAAGACAGTAATC  5531

Query  3541  AATAAACTTAAACAACATTTCGCTAGATGGGGAATCCCTGAAACAGTTATCTCAGACAAT  3600
             ||||||| ||||||||||||||||||||||||||||||||||||||||||||||||||||
Sbjct  5532  AATAAACCTAAACAACATTTCGCTAGATGGGGAATCCCTGAAACAGTTATCTCAGACAAT  5591

Query  3601  GGACCGCAATATTCGTCCGAACAATTTAAACAGTTCAGCAAGCAATGGGATTTTCAACAT  3660
             ||||||||||||||||||||||||||||||||||||||||||||||||||||||||||||
Sbjct  5592  GGACCGCAATATTCGTCCGAACAATTTAAACAGTTCAGCAAGCAATGGGATTTTCAACAT  5651

Query  3661  AAAACATCTAGTCCGGGACATGCACAATCTAATGGgaaagtcgaaaacgcagtgaaaaca  3720
             ||||||||||||||||||||||||||||||||||||||||||||||||||||||||||||
Sbjct  5652  AAAACATCTAGTCCGGGACATGCACAATCTAATGGGAAAGTCGAAAACGCAGTGAAAACA  5711

Query  3721  gcaaaacgcctaatgcgaaaagcgaaaaaatcaaacAGTGACCCGTACATTGCGTTACTG  3780
             ||||||||||||||||||||||||||||||||||||||||||||||||||||||||||||
Sbjct  5712  GCAAAACGCCTAATGCGAAAAGCGAAAAAATCAAACAGTGACCCGTACATTGCGTTACTG  5771

Query  3781  AATTTTAGAAATACACCACAACAAGTGACAAAATACAGTCCGGTACAACAAATGATCAAC  3840
             ||||||||||||||||||||||||||||||||||||||||||||||||||||||||||||
Sbjct  5772  AATTTTAGAAATACACCACAACAAGTGACAAAATACAGTCCGGTACAACAAATGATCAAC  5831

Query  3841  AGAAGGACACGAACATTGCTACCAATGAAATCAGCATTATTTGAATCGAAAATTCCAGAA  3900
             ||||||||||||||||||||||||||||||||||||||||||||||||||||||||||||
Sbjct  5832  AGAAGGACACGAACATTGCTACCAATGAAATCAGCATTATTTGAATCGAAAATTCCAGAA  5891

Query  3901  AATGTACGAAGCAACATCATGGATAATAAAAAACGTCAAGAAAAATATTACAATAGATCC  3960
             ||||||||||||||||||||||||||||||||||||||||||||||||||||||||||||
Sbjct  5892  AATGTACGAAGCAACATCATGGATAATAAAAAACGTCAAGAAAAATATTACAATAGATCC  5951

Query  3961  GCAAGAGACTTAAACGAACTTAAACAAGGTGAAATTGTCAGATTAACACCACAAGATCGA  4020
             | ||||||||||||||||||||||||||||||||||||||||||||||||||||||||||
Sbjct  5952  GGAAGAGACTTAAACGAACTTAAACAAGGTGAAATTGTCAGATTAACACCACAAGATCGA  6011

Query  4021  CAAAAAGAATGGGAAAAAGGAGTGATCAAGAATAAAAAATCCGAGAGATCGTATGAAGTC  4080
             ||||||||||||||||||||||||||||||||||||||||||||||||||||||||||||
Sbjct  6012  CAAAAAGAATGGGAAAAAGGAGTGATCAAGAATAAAAAATCCGAGAGATCGTATGAAGTC  6071

Query  4081  GAAAAGGAAAATGGACGTACCGTAAGACGTAACAGAAAATATTTGCGTAGAACTAATGAA  4140
             |||||||||||||||||||||||||||||||||||||||||||||||||||| |||||||
Sbjct  6072  GAAAAGGAAAATGGACGTACCGTAAGACGTAACAGAAAATATTTGCGTAGAATTAATGAA  6131

Query  4141  CAATTCAATCCGAAATGTCAAACGGAAGAAATTAACATTGATCCGAATGAACAAGAGATA  4200
             ||||||||||||||||||||||||||||||||||||||||||||||||||||||||||||
Sbjct  6132  CAATTCAATCCGAAATGTCAAACGGAAGAAATTAACATTGATCCGAATGAACAAGAGATA  6191

Query  4201  TCTCATGATGAAAACAAAAACAATAGTTCGGACCCTAAACATTCAGTCGTGCCCGATGTT  4260
             ||||||||||||||||||||||||||||||||||||||||||||||||||||||||||||
Sbjct  6192  TCTCATGATGAAAACAAAAACAATAGTTCGGACCCTAAACATTCAGTCGTGCCCGATGTT  6251

Query  4261  GAAGAGAAATCTCAACCGTGTAGCCGTTATGGAAGACCAATTCAGAAACCAAGCTGGATG  4320
             ||||||||||||||||||||||||||||||||||||||||||||||||||||||||||||
Sbjct  6252  GAAGAGAAATCTCAACCGTGTAGCCGTTATGGAAGACCAATTCAGAAACCAAGCTGGATG  6311

Query  4321  AAAGATTACGATTTAAAGTGACTTTTAACGGTTGAACATTGTAAATATTAGTTAGAGACT  4380
             | ||||||||||||||||||||||||||||||||||||||||||||||||||||||||||
Sbjct  6312  ACAGATTACGATTTAAAGTGACTTTTAACGGTTGAACATTGTAAATATTAGTTAGAGACT  6371

Query  4381  AGAAGTTAGGTTTAGTTAATTTAGTATTTGAACTTTAAATGACAGTGCCTTAGAAAATTC  4440
             ||||||||||||||||||||||||||||||||||||||||||||||||||||||||| ||
Sbjct  6372  AGAAGTTAGGTTTAGTTAATTTAGTATTTGAACTTTAAATGACAGTGCCTTAGAAAAATC  6431

Query  4441  ATTTAGATTCTAGAACATATACATGGACAGTTAAATATAGCAGTTAAAGAATTTTATAAT  4500
             |||| |||||||||||||||||||||||||||||||||||||||||||||||||||||||
Sbjct  6432  ATTTTGATTCTAGAACATATACATGGACAGTTAAATATAGCAGTTAAAGAATTTTATAAT  6491

Query  4501  TTTGTTCAGTAATTATTTTGAGTTTAGATTTTCTGATAATTTGATATAAGCTTCAAGTTG  4560
             ||||||||||||||||||||||||||||||||||||||||||||||||||||||||||| 
Sbjct  6492  TTTGTTCAGTAATTATTTTGAGTTTAGATTTTCTGATAATTTGATATAAGCTTCAAGTTA  6551

Query  4561  AAAAAAGAAAGGATGTAACATGTATAGTATGTCAGTACTTTGATAATGCACGTGTAATAA  4620
             ||||||||||||||||||||||||||||||||||||||||| ||||||||||||||||||
Sbjct  6552  AAAAAAGAAAGGATGTAACATGTATAGTATGTCAGTACTTTAATAATGCACGTGTAATAA  6611

Query  4621  CTCATGCGCACTGGCACTTCCGCCCAACTGTGTTACACATGTTATTCTTGTAAACAATGT  4680
             ||||||||||||||||||||||||||||||||||||||||||||||||||||||||||||
Sbjct  6612  CTCATGCGCACTGGCACTTCCGCCCAACTGTGTTACACATGTTATTCTTGTAAACAATGT  6671

Query  4681  AGACTAACCATGCTGTATATTAAACGTAGTTCACTATAACTTGGTTCTCACTTAATGGTA  4740
             ||||||||||||||||||||||||||||||||||||||||||||||||| ||||||||||
Sbjct  6672  AGACTAACCATGCTGTATATTAAACGTAGTTCACTATAACTTGGTTCTCTCTTAATGGTA  6731

Query  4741  TACTATGGGATATAAACA  4758
             ||||||||||||||||||
Sbjct  6732  TACTATGGGATATAAACA  6749


Range 2: 1993 to 2177

Score:337 bits(182), Expect:3e-88, 
Identities:184/185(99%),  Gaps:0/185(0%), Strand: Plus/Plus

Query  4574  TGTAACATGTATAGTATGTCAGTACTTTGATAATGCACGTGTAATAACTCATGCGCACTG  4633
             ||||||||||||||||||||||||||||||||||||||||||||||||||||||||||||
Sbjct  1993  TGTAACATGTATAGTATGTCAGTACTTTGATAATGCACGTGTAATAACTCATGCGCACTG  2052

Query  4634  GCACTTCCGCCCAACTGTGTTACACATGTTATTCTTGTAAACAATGTAGACTAACCATGC  4693
             ||||||||||||||||||||||||||||||||||||||||||||||||||||||||||||
Sbjct  2053  GCACTTCCGCCCAACTGTGTTACACATGTTATTCTTGTAAACAATGTAGACTAACCATGC  2112

Query  4694  TGTATATTAAACGTAGTTCACTATAACTTGGTTCTCACTTAATGGTATACTATGGGATAT  4753
             |||||||||||||||||||||||||||||||||||| |||||||||||||||||||||||
Sbjct  2113  TGTATATTAAACGTAGTTCACTATAACTTGGTTCTCTCTTAATGGTATACTATGGGATAT  2172

Query  4754  AAACA  4758
             |||||
Sbjct  2173  AAACA  2177


Range 3: 6565 to 6749

Score:331 bits(179), Expect:1e-86, 
Identities:183/185(99%),  Gaps:0/185(0%), Strand: Plus/Plus

Query  1     TGTAACATGTATAGTATGTCAGTACTTTGATAATGCACGTGTAATAACTCATGCGCACTG  60
             |||||||||||||||||||||||||||| |||||||||||||||||||||||||||||||
Sbjct  6565  TGTAACATGTATAGTATGTCAGTACTTTAATAATGCACGTGTAATAACTCATGCGCACTG  6624

Query  61    GCACTTCCACCCAACTGTGTTACACATGTTATTCTTGTAAACAATGTAGACTAACCATGC  120
             |||||||| |||||||||||||||||||||||||||||||||||||||||||||||||||
Sbjct  6625  GCACTTCCGCCCAACTGTGTTACACATGTTATTCTTGTAAACAATGTAGACTAACCATGC  6684

Query  121   TGTATATTAAACGTAGTTCACTATAACTTGGTTCTCTCTTAATGGTATACTATGGGATAT  180
             ||||||||||||||||||||||||||||||||||||||||||||||||||||||||||||
Sbjct  6685  TGTATATTAAACGTAGTTCACTATAACTTGGTTCTCTCTTAATGGTATACTATGGGATAT  6744

Query  181   AAACA  185
             |||||
Sbjct  6745  AAACA  6749


>Mytilus edulis isolate AS_2021b linkage group LG10, whole genome shotgun sequence
Sequence ID: JAKGDG010000010.1 Length: 61926365
Range 1: 3642657 to 3647412

Score:8536 bits(4622), Expect:0.0, 
Identities:4713/4758(99%),  Gaps:2/4758(0%), Strand: Plus/Minus

Query  1        TGTAACATGTATAGTATGTCAGTACTTTGATAATGCACGTGTAATAACTCATGCGCACTG  60
                ||||||||||||||||||||||||||||||||||||||||||||||||||||||||||||
Sbjct  3647412  TGTAACATGTATAGTATGTCAGTACTTTGATAATGCACGTGTAATAACTCATGCGCACTG  3647353

Query  61       GCACTTCCACCCAACTGTGTTACACATGTTATTCTTGTAAACAATGTAGACTAACCATGC  120
                |||||||| ||||||||||||||||||||||||||| |||||||||||||  ||||||||
Sbjct  3647352  GCACTTCCGCCCAACTGTGTTACACATGTTATTCTTATAAACAATGTAGATCAACCATGC  3647293

Query  121      TGTATATTAAACGTAGTTCACTATAACTTGGTTCTCTCTTAATGGTATACTATGGGATAT  180
                |||||||||||||||||||||||||||||||||||||||||||| |||||||||||||||
Sbjct  3647292  TGTATATTAAACGTAGTTCACTATAACTTGGTTCTCTCTTAATGATATACTATGGGATAT  3647233

Query  181      AAACATGGTGTCAGATGTTAAAACCCGATGTCAGACAACGAGGAAAACGAAAACATAAAT  240
                ||||||||||||||||||||||||||||||||||||||||||||||||||||||||||||
Sbjct  3647232  AAACATGGTGTCAGATGTTAAAACCCGATGTCAGACAACGAGGAAAACGAAAACATAAAT  3647173

Query  241      GAGCCGGAAGAAGAGATCATCCCAGAGGAACAAGCGATAGAACCACAAGCAGAACTAGCG  300
                ||||||||||||||||||| ||||||||||||||||||||||||||||| ||||| ||||
Sbjct  3647172  GAGCCGGAAGAAGAGATCAGCCCAGAGGAACAAGCGATAGAACCACAAGAAGAACCAGCG  3647113

Query  301      ATTGAAATGGCAGCCGTCCCACCATTGTTTAACATTCCATTCCCGGGGAAACTGGACTTG  360
                ||||||||||||||||||||||||||||||||||||||||||||||||||||||||||||
Sbjct  3647112  ATTGAAATGGCAGCCGTCCCACCATTGTTTAACATTCCATTCCCGGGGAAACTGGACTTG  3647053

Query  361      GATGGAAATATATCAACAAACTGGAAAAAATTCAAGCGGACATGGGACAATTATGAAATC  420
                ||||||||||| ||||||||||||||||||||||||||||||||||||||||||||||||
Sbjct  3647052  GATGGAAATATCTCAACAAACTGGAAAAAATTCAAGCGGACATGGGACAATTATGAAATC  3646993

Query  421      GCATCAGGTTTATCTACAAAAGATACAAAACTACGTACTGCAACATTGCTTACTTGCATT  480
                |||||||||||||||||||||||| |||||||||||||||||||||||||||||||||||
Sbjct  3646992  GCATCAGGTTTATCTACAAAAGATGCAAAACTACGTACTGCAACATTGCTTACTTGCATT  3646933

Query  481      GGCCCAGAAGCAATGGATATTTTTGATGGACTAGCTTTCGAAAATGAAGAAGACAAGAAG  540
                ||||||||||||||||||||||||||||||||||| ||||||||||||||||||||||||
Sbjct  3646932  GGCCCAGAAGCAATGGATATTTTTGATGGACTAGCGTTCGAAAATGAAGAAGACAAGAAG  3646873

Query  541      GACATAGCAAAAGTGATCGAAAAGTTTGAAGCGTTTTGTATAGGCAAAACAAACGAAACA  600
                ||||||||||||||||||||||||||||||||||||||||||||||||||||||||||||
Sbjct  3646872  GACATAGCAAAAGTGATCGAAAAGTTTGAAGCGTTTTGTATAGGCAAAACAAACGAAACA  3646813

Query  601      TTTGAAAGATACACTTTCAACATATGTAATCAAAGCGAAGCCGAAAACATCGACACTTAC  660
                ||||||||||||||||||||||||||||||||||||||||| ||||||||||||||||||
Sbjct  3646812  TTTGAAAGATACACTTTCAACATATGTAATCAAAGCGAAGCTGAAAACATCGACACTTAC  3646753

Query  661      GTCTCAAAGCTAAGAAAACTTGCAAAAACATGCAACTACCAGGATTTAATAGAAAGCCTC  720
                |||||||||||||| |||||||||||||||||||||||||||||||||||||||||||||
Sbjct  3646752  GTCTCAAAGCTAAGGAAACTTGCAAAAACATGCAACTACCAGGATTTAATAGAAAGCCTC  3646693

Query  721      ATCCGTGATAGAATTGTCTGTGGAATACGGGACAACACGGCAAGAAAAAGACTTTTGCAA  780
                ||||||||||| ||||||||||||||||||||||||||||||||||||||||||||||||
Sbjct  3646692  ATCCGTGATAGGATTGTCTGTGGAATACGGGACAACACGGCAAGAAAAAGACTTTTGCAA  3646633

Query  781      GAAGACAAATTGACTTTGAATAAGTGCATAGATATTTGCCGTGCTTTAGAATCTACTTCA  840
                |||||||||||||||||||||||||||||||||||||| |||||||||||||||||||||
Sbjct  3646632  GAAGACAAATTGACTTTGAATAAGTGCATAGATATTTGTCGTGCTTTAGAATCTACTTCA  3646573

Query  841      GCAAAAATGAAAACCATGACAGGAGCATCTAACAACTTGGATAAAGGAGAAGACATTAAG  900
                ||||||||||||||||||||||||||||||||||||||||||| ||||||||| ||||||
Sbjct  3646572  GCAAAAATGAAAACCATGACAGGAGCATCTAACAACTTGGATATAGGAGAAGAAATTAAG  3646513

Query  901      GCGGTAAGAAGTAAATCATCTTTTAACAAGCATAAAACATTTACACAAAAGCAAAGCAAA  960
                |||||||||||||||||||||||||||||||||||||||||||||||  |||||||||||
Sbjct  3646512  GCGGTAAGAAGTAAATCATCTTTTAACAAGCATAAAACATTTACACATTAGCAAAGCAAA  3646453

Query  961      AGAAACTGTTCCTACTGTGGAAAACAATGCACTAAAGGAAAATGTCCTGCATATGGAAAA  1020
                ||||||||||||||||||||||||||||||||||||||||||||||||||||||||||||
Sbjct  3646452  AGAAACTGTTCCTACTGTGGAAAACAATGCACTAAAGGAAAATGTCCTGCATATGGAAAA  3646393

Query  1021     AAGTGCGACAGTTGCGGCAAACTAAATCATTTCGCTTCCCAATGCAGACAAAAAATGAAA  1080
                ||||||||||||||||||||||||||||||||||||||||||||||||||||||||||||
Sbjct  3646392  AAGTGCGACAGTTGCGGCAAACTAAATCATTTCGCTTCCCAATGCAGACAAAAAATGAAA  3646333

Query  1081     CCTAGAGGTAAAAGATCAGATGTAAGGCAATTTAACACATTATCAACAGACGAGAGCGAT  1140
                ||||||||||||||||||||||||||||||||||||||||||||||||||||||||||||
Sbjct  3646332  CCTAGAGGTAAAAGATCAGATGTAAGGCAATTTAACACATTATCAACAGACGAGAGCGAT  3646273

Query  1141     AGCGAATATGAAATAATGGCTGTAGAAACAGACGATGTAAACGTAAACATGATACAGAAT  1200
                ||||||||||| ||||||||||||||||||||||||||||||||||||||||||||||||
Sbjct  3646272  AGCGAATATGAGATAATGGCTGTAGAAACAGACGATGTAAACGTAAACATGATACAGAAT  3646213

Query  1201     AAGATATTTGCAAGGATGCTATTAATAGATGAGAACAAAGAGGTTAAGTTTCAATTAGAT  1260
                ||||||||||||||||| ||||||||||||||||||||||||||||||||||||||||||
Sbjct  3646212  AAGATATTTGCAAGGATCCTATTAATAGATGAGAACAAAGAGGTTAAGTTTCAATTAGAT  3646153

Query  1261     AGCGGTGCGACTGCTAACCTAATTCCGAGATCTTATCTCATTCATTCACAAATTGAGAGT  1320
                ||||||||||||||||||||||||||||||||||||||||||||||||||||||||||||
Sbjct  3646152  AGCGGTGCGACTGCTAACCTAATTCCGAGATCTTATCTCATTCATTCACAAATTGAGAGT  3646093

Query  1321     GGAAATGACAAGTTAACGATGTATAATCAGTCTACTATGAAATCGTATGGCACATGCATG  1380
                ||||||||||||||||||||||||||||||||||||||||||||||||||||||||||||
Sbjct  3646092  GGAAATGACAAGTTAACGATGTATAATCAGTCTACTATGAAATCGTATGGCACATGCATG  3646033

Query  1381     CTGCGTGTAAAGAATCCAAAAACACACAAACGTTACAAGGTCAAGTTTATTGTTGTTGAT  1440
                ||||||||||||||||||||||||||||||||||||||||||||||||||||||||||||
Sbjct  3646032  CTGCGTGTAAAGAATCCAAAAACACACAAACGTTACAAGGTCAAGTTTATTGTTGTTGAT  3645973

Query  1441     GATAAATACACACCTCTACTAGGAGCAAAGGCCATTCAAGCTATGAATCTAATTAAGATA  1500
                |||||||||||||||||||||||||||||||||||| |||||||||||||||||||||||
Sbjct  3645972  GATAAATACACACCTCTACTAGGAGCAAAGGCCATTAAAGCTATGAATCTAATTAAGATA  3645913

Query  1501     CAATTTCAAAACATTATGGTATGCGATAACCAGAATGCAACAGGCATTGCGTCTATGGAA  1560
                ||||||||||||||||||||||||||||||||||||||||||||||||||||||||||||
Sbjct  3645912  CAATTTCAAAACATTATGGTATGCGATAACCAGAATGCAACAGGCATTGCGTCTATGGAA  3645853

Query  1561     AGCATTATTTCTGAATACTCTGACGTATTTGAGGGAGAAGGAACATTTAAGGGAGCCTTA  1620
                ||||||||||||||||||||||||||||||||||||||||||||||||||||||||||||
Sbjct  3645852  AGCATTATTTCTGAATACTCTGACGTATTTGAGGGAGAAGGAACATTTAAGGGAGCCTTA  3645793

Query  1621     AAATTAGAAATTGATGAGTCCATACCTCCTGTTAAGTCTCCGTTAAGACGCATACCTATT  1680
                ||||||||||||||||||||||||||||||||||||||||||||||||||||||||||||
Sbjct  3645792  AAATTAGAAATTGATGAGTCCATACCTCCTGTTAAGTCTCCGTTAAGACGCATACCTATT  3645733

Query  1681     GCACTTAAGCCGAAGTTAAAGACAGAACTTCAAAGACTGGAAAAACTAGGAGTTATTAAA  1740
                ||||||||||||||||||||||||||||||||||||||||||||||||||||||||||||
Sbjct  3645732  GCACTTAAGCCGAAGTTAAAGACAGAACTTCAAAGACTGGAAAAACTAGGAGTTATTAAA  3645673

Query  1741     CCAGTTGATACACCAACAGATTGGGTATCCAGCCTTGTAATTGTCAAGAAACCTAGTGGG  1800
                ||||||||||||||||||||||||||||||||||||||||||||||||||||||||||||
Sbjct  3645672  CCAGTTGATACACCAACAGATTGGGTATCCAGCCTTGTAATTGTCAAGAAACCTAGTGGG  3645613

Query  1801     AAAATAAGACTATGCATTGACCCAAAGCCATTAAATAAAGCATTAAAGCGGTGTCATTAT  1860
                |||||||||||||||||||||||||||||||||||||||||||||||||||||||||| |
Sbjct  3645612  AAAATAAGACTATGCATTGACCCAAAGCCATTAAATAAAGCATTAAAGCGGTGTCATTGT  3645553

Query  1861     CCGTTGCCAATTATCGAAGATTTACTTCCAGAATTAAGCAAAGCTAAAGTATATTCCAAG  1920
                ||||||||||||||||||||||||||||||||||||||||||||||||||||||||||||
Sbjct  3645552  CCGTTGCCAATTATCGAAGATTTACTTCCAGAATTAAGCAAAGCTAAAGTATATTCCAAG  3645493

Query  1921     TGTGATGTTAAAAATGGATTTTGGCATGTAAACCTAGCAGACGAGTCAAGCTTTTTAACT  1980
                ||||||||||||||||||||||||||||||||||||||||||||||||||||||||||||
Sbjct  3645492  TGTGATGTTAAAAATGGATTTTGGCATGTAAACCTAGCAGACGAGTCAAGCTTTTTAACT  3645433

Query  1981     ACTTTTGAAACACCGTTCGGAAGATACCGTTGGACAAAGATGCCATTTGGAATTTCGCCT  2040
                ||||||||||||||||||||||||||||||||||||||||||||||||||||||||| ||
Sbjct  3645432  ACTTTTGAAACACCGTTCGGAAGATACCGTTGGACAAAGATGCCATTTGGAATTTCGGCT  3645373

Query  2041     GCCCCCGAATATTTCCAACAATTTTTGGAAAGAGAAATTGAAAATCTACCGGGAGTCCGA  2100
                ||||||||||||||||||||||||||||||||||||||||||||||||||||||||||||
Sbjct  3645372  GCCCCCGAATATTTCCAACAATTTTTGGAAAGAGAAATTGAAAATCTACCGGGAGTCCGA  3645313

Query  2101     ACCGTAGCTGATGATATTATTATTTATGGTGAAGGACAGACCATTGAAAATGCAACGCTC  2160
                ||||||||||||||||||||||||||||||||||||||||||||||||||||||||||||
Sbjct  3645312  ACCGTAGCTGATGATATTATTATTTATGGTGAAGGACAGACCATTGAAAATGCAACGCTC  3645253

Query  2161     GATCACGATAGAAAACTCAAAGCATTATTGGACCGTTGCCGCGAACGAAATATCAAAATA  2220
                ||||||||||||||||||||||||||||||||||||||||||||||||||||||||||||
Sbjct  3645252  GATCACGATAGAAAACTCAAAGCATTATTGGACCGTTGCCGCGAACGAAATATCAAAATA  3645193

Query  2221     AACAAAGACAAACTTGTTCTAAGAGCAACAGAAATGCCTTATATTGGACACTTACTGACA  2280
                ||||||||||||||||||||||||||||||||||||||||||||||||||||||||||||
Sbjct  3645192  AACAAAGACAAACTTGTTCTAAGAGCAACAGAAATGCCTTATATTGGACACTTACTGACA  3645133

Query  2281     GCAGAAGGAGTTAAGCCAGATCCTGAAAAGATTGCTGCGATTGTAAATATGGAAAAACCG  2340
                ||||||||||||||||||||||||||||||||||||||||||||||||||||||||||||
Sbjct  3645132  GCAGAAGGAGTTAAGCCAGATCCTGAAAAGATTGCTGCGATTGTAAATATGGAAAAACCG  3645073

Query  2341     ACAGACGTAAAAGGCGTGCAGAGACTATTAGGTATGATTAACTACCTAACAAAATTCCTT  2400
                ||||||||||||||||||||||||||||||||||||||||||||||||||||||||||||
Sbjct  3645072  ACAGACGTAAAAGGCGTGCAGAGACTATTAGGTATGATTAACTACCTAACAAAATTCCTT  3645013

Query  2401     GAAAACTTAAGTGATATTTGCGAGCCGATAAGAAAACTTACGCACAAAGAAAACGCTTGG  2460
                ||||||||||||||||||||||||||||||||||||||||||||||||||||||||||||
Sbjct  3645012  GAAAACTTAAGTGATATTTGCGAGCCGATAAGAAAACTTACGCACAAAGAAAACGCTTGG  3644953

Query  2461     AACTGGACTTTTGAACACGACAAAGCATTTGAAATGATTAAAAAAGCAGTGACAAAAACA  2520
                ||||||||||||||||||||||||||||||||||||||||||||||||||||||||||||
Sbjct  3644952  AACTGGACTTTTGAACACGACAAAGCATTTGAAATGATTAAAAAAGCAGTGACAAAAACA  3644893

Query  2521     CCCGTTCTCAAGTACTTTGACTCTAAATCCGAAACAACACTACAATGTGACGCTTCAGAA  2580
                ||||||||||||||||||||||||||||||||||||||||||||||||||||||||||||
Sbjct  3644892  CCCGTTCTCAAGTACTTTGACTCTAAATCCGAAACAACACTACAATGTGACGCTTCAGAA  3644833

Query  2581     AAGGGACTAGGCGCTTCCCTAATGCAAGACAGTCAACCGATTGCTTACGCTAGCCGTGCT  2640
                ||| ||||||||||||||||||||||||||||||||||||||||||||||||||||||||
Sbjct  3644832  AAGAGACTAGGCGCTTCCCTAATGCAAGACAGTCAACCGATTGCTTACGCTAGCCGTGCT  3644773

Query  2641     TTGACGAAAACTGAACAGAATTATGCACAAATAGAAAAAGAACTCTTGGCAGTTGTTTTC  2700
                ||||||||||||||||||||||||||||||||||||||||||||||||||||||||||||
Sbjct  3644772  TTGACGAAAACTGAACAGAATTATGCACAAATAGAAAAAGAACTCTTGGCAGTTGTTTTC  3644713

Query  2701     GGTATGGAGAAATTTCATCAATATACGTACGGACGCAAGGTGTACGTTGAAAGTGACCAC  2760
                ||||||||||||||||||||||||||||||||||||||||||||||||||||||||||||
Sbjct  3644712  GGTATGGAGAAATTTCATCAATATACGTACGGACGCAAGGTGTACGTTGAAAGTGACCAC  3644653

Query  2761     AAACCGCTCGAAAGTTTGTACAAAAAACCTTTATATCACGCTCCTAAAAGGTTACAGAGA  2820
                ||||||||||||||||||||||||||||||||||||||||||||||||||||||||||| 
Sbjct  3644652  AAACCGCTCGAAAGTTTGTACAAAAAACCTTTATATCACGCTCCTAAAAGGTTACAGAGG  3644593

Query  2821     ATGTTTCTCAGATTACAACGCTATGATATCGAACTAAAGTACAAGCAGGGTAAATATCTG  2880
                ||||||||||||||||||||||||||||||||||||||||||||||||||||||||||||
Sbjct  3644592  ATGTTTCTCAGATTACAACGCTATGATATCGAACTAAAGTACAAGCAGGGTAAATATCTG  3644533

Query  2881     TACATAGCCGATACATTATCCAGAGCATATTTGAGAAGCACCGATGGCAATGAATCAAAA  2940
                ||||||||||||||||||||||||||||||||||||||||||||||||||||||||||||
Sbjct  3644532  TACATAGCCGATACATTATCCAGAGCATATTTGAGAAGCACCGATGGCAATGAATCAAAA  3644473

Query  2941     ACACAAGACGAAATACTCTTGGTGCGCTCCGACATAGAAGTCGAAGTTGAACAGATAAAT  3000
                ||||||||||||||||||||||||||||||||||||||||||||||||||||||||||||
Sbjct  3644472  ACACAAGACGAAATACTCTTGGTGCGCTCCGACATAGAAGTCGAAGTTGAACAGATAAAT  3644413

Query  3001     ATGACCGACTATTTGGCAATATCGGAAGAAAGaaaaaaaCTCATAGCACAGTCTACTCAA  3060
                ||||||||||||||||||||||||||||||||| ||||||||||||||||||||||||||
Sbjct  3644412  ATGACCGACTATTTGGCAATATCGGAAGAAAGACAAAAACTCATAGCACAGTCTACTCAA  3644353

Query  3061     CAAGACAAAACACTACAACAGCTTATCAAAACTATTGAAAATGGCTGGAATAATTCTGAA  3120
                ||||||||||||||||||||||||||||||||||||||||||||||||||||||||||||
Sbjct  3644352  CAAGACAAAACACTACAACAGCTTATCAAAACTATTGAAAATGGCTGGAATAATTCTGAA  3644293

Query  3121     CACCCGAGTGAACTAGATCCATTCTATAATGTACGTGACGAACTTTCTGTACAAAACGGC  3180
                ||||||||||||||||||||||||||||||||||||||||||||||||||||||||||||
Sbjct  3644292  CACCCGAGTGAACTAGATCCATTCTATAATGTACGTGACGAACTTTCTGTACAAAACGGC  3644233

Query  3181     ATTATATTCAAAGGTGATCGATGTATAATACCAAATGCAATGAGAAACGAAATACTGAGC  3240
                |||||||||||||||||||||||||||||||||||| |||||||||||||||||||||||
Sbjct  3644232  ATTATATTCAAAGGTGATCGATGTATAATACCAAATACAATGAGAAACGAAATACTGAGC  3644173

Query  3241     CAGATTCATACTCATATTGGCATTGAAGGATGTTTAAAACGTGCACGAGAATGCGTATAC  3300
                |||| |||||||||||||||||||||||||||||||||||||||||||||||||||||||
Sbjct  3644172  CAGAATCATACTCATATTGGCATTGAAGGATGTTTAAAACGTGCACGAGAATGCGTATAC  3644113

Query  3301     TGGCCTAGAATGAATTCAGAATTGAGAGACTACATCAGTAAATGCGATGTGTGCCAGTCA  3360
                ||||||||||||||||||||||||||||||||||||||||||||||||||||||||||||
Sbjct  3644112  TGGCCTAGAATGAATTCAGAATTGAGAGACTACATCAGTAAATGCGATGTGTGCCAGTCA  3644053

Query  3361     CTTGCTATGAAACAACCGAAAGAAACTTTAAAGTCACACGACGTGCCATCGAGACCGTGG  3420
                ||||||||||||||||||||||||||||||||||||||||||||||||||||||||||||
Sbjct  3644052  CTTGCTATGAAACAACCGAAAGAAACTTTAAAGTCACACGACGTGCCATCGAGACCGTGG  3643993

Query  3421     GCTAAGATAGGAACCGATTTATTCACACTATCGGGAAATGACTATTTGATTACTGTAGAT  3480
                ||||||||||||| ||||||||||||||||||||||||||||||||||||||||||||||
Sbjct  3643992  GCTAAGATAGGAAACGATTTATTCACACTATCGGGAAATGACTATTTGATTACTGTAGAT  3643933

Query  3481     TATTACAGCAGTTTTTTCGAGGTGGATAGACTTTATGATACTTCGTCAAAGACAGTAATC  3540
                ||||||||||||||||||||||||||||||||||||||||||||||||||||||||||||
Sbjct  3643932  TATTACAGCAGTTTTTTCGAGGTGGATAGACTTTATGATACTTCGTCAAAGACAGTAATC  3643873

Query  3541     AATAAACTTAAACAACATTTCGCTAGATGGGGAATCCCTGAAACAGTTATCTCAGACAAT  3600
                ||||||||||||||||||||||||||||||||||||||||||||||||||||||||||||
Sbjct  3643872  AATAAACTTAAACAACATTTCGCTAGATGGGGAATCCCTGAAACAGTTATCTCAGACAAT  3643813

Query  3601     GGACCGCAATATTCGTCCGAACAATTTAAACAGTTCAGCAAGCAATGGGATTTTCAACAT  3660
                ||||||||||||||||||||||||||||||||||||||||||||||||||||||||||||
Sbjct  3643812  GGACCGCAATATTCGTCCGAACAATTTAAACAGTTCAGCAAGCAATGGGATTTTCAACAT  3643753

Query  3661     AAAACATCTAGTCCGGGACATGCACAATCTAATGGgaaagtcgaaaacgcagtgaaaaca  3720
                ||||||||||||||||||||||||||||||||||||||||||||||||||||||||||||
Sbjct  3643752  AAAACATCTAGTCCGGGACATGCACAATCTAATGGGAAAGTCGAAAACGCAGTGAAAACA  3643693

Query  3721     gcaaaacgcctaatgcgaaaagcgaaaaaatcaaacAGTGACCCGTACATTGCGTTACTG  3780
                ||||||||||||||||||||||||||||||||||||||||||||||||||||||||||||
Sbjct  3643692  GCAAAACGCCTAATGCGAAAAGCGAAAAAATCAAACAGTGACCCGTACATTGCGTTACTG  3643633

Query  3781     AATTTTAGAAATACACCACAACAAGTGACAAAATACAGTCCGGTACAACAAATGATCAAC  3840
                ||||||| ||||||||||||||||||||||||||||||||||||||||||||||||||||
Sbjct  3643632  AATTTTAAAAATACACCACAACAAGTGACAAAATACAGTCCGGTACAACAAATGATCAAC  3643573

Query  3841     AGAAGGACACGAACATTGCTACCAATGAAATCAGCATTATTTGAATCGAAAATTCCAGAA  3900
                ||||||||||||||||||||||||||||||||||||||||||||||||||||||||||||
Sbjct  3643572  AGAAGGACACGAACATTGCTACCAATGAAATCAGCATTATTTGAATCGAAAATTCCAGAA  3643513

Query  3901     AATGTACGAAGCAACATCATGGATAATAAAAAACGTCAAGAAAAATATTACAATAGATCC  3960
                ||||||||||||||||||||||||||||||||||||||||||||||||||||||||||||
Sbjct  3643512  AATGTACGAAGCAACATCATGGATAATAAAAAACGTCAAGAAAAATATTACAATAGATCC  3643453

Query  3961     GCAAGAGACTTAAACGAACTTAAACAAGGTGAAATTGTCAGATTAACACCACAAGATCGA  4020
                ||||||||||||||||||||||||||||||||||||||||||||||||||||||||||||
Sbjct  3643452  GCAAGAGACTTAAACGAACTTAAACAAGGTGAAATTGTCAGATTAACACCACAAGATCGA  3643393

Query  4021     CAAAAAGAATGGGAAAAAGGAGTGATCAAGAATAAAAAATCCGAGAGATCGTATGAAGTC  4080
                |||||||||||||||||||||||||||||||||||||||||||||||||||||||| |||
Sbjct  3643392  CAAAAAGAATGGGAAAAAGGAGTGATCAAGAATAAAAAATCCGAGAGATCGTATGAGGTC  3643333

Query  4081     GAAAAGGAAAATGGACGTACCGTAAGACGTAACAGAAAATATTTGCGTAGAACTAATGAA  4140
                ||||||||||||||||||||||||||||||||||||||||||||||||||||||||||||
Sbjct  3643332  GAAAAGGAAAATGGACGTACCGTAAGACGTAACAGAAAATATTTGCGTAGAACTAATGAA  3643273

Query  4141     CAATTCAATCCGAAATGTCAAACGGAAGAAATTAACATTGATCCGAATGAACAAGAGATA  4200
                ||||||||||||||||||||||||||||||||||||||||||||||||||||||||||||
Sbjct  3643272  CAATTCAATCCGAAATGTCAAACGGAAGAAATTAACATTGATCCGAATGAACAAGAGATA  3643213

Query  4201     TCTCATGATGAAAACAAAAACAATAGTTCGGACCCTAAACATTCAGTCGTGCCCGATGTT  4260
                ||||||||||||||||||||||||||||||||||||||||||||||||||||||||||||
Sbjct  3643212  TCTCATGATGAAAACAAAAACAATAGTTCGGACCCTAAACATTCAGTCGTGCCCGATGTT  3643153

Query  4261     GAAGAGAAATCTCAACCGTGTAGCCGTTATGGAAGACCAATTCAGAAACCAAGCTGGATG  4320
                |||||    |||||||||||||||||||||||||||||||||||||||||||||||||||
Sbjct  3643152  GAAGATG--TCTCAACCGTGTAGCCGTTATGGAAGACCAATTCAGAAACCAAGCTGGATG  3643095

Query  4321     AAAGATTACGATTTAAAGTGACTTTTAACGGTTGAACATTGTAAATATTAGTTAGAGACT  4380
                ||||||||||||||||||||||||||||||||||||||||||||||||||||||||| ||
Sbjct  3643094  AAAGATTACGATTTAAAGTGACTTTTAACGGTTGAACATTGTAAATATTAGTTAGAGGCT  3643035

Query  4381     AGAAGTTAGGTTTAGTTAATTTAGTATTTGAACTTTAAATGACAGTGCCTTAGAAAATTC  4440
                |||||||||||||||||||||||||| |||||||||||||||||||||||||||||| ||
Sbjct  3643034  AGAAGTTAGGTTTAGTTAATTTAGTACTTGAACTTTAAATGACAGTGCCTTAGAAAAATC  3642975

Query  4441     ATTTAGATTCTAGAACATATACATGGACAGTTAAATATAGCAGTTAAAGAATTTTATAAT  4500
                |||| |||||||||||||||||||||||||||||||||||||||| ||||||||||||||
Sbjct  3642974  ATTTTGATTCTAGAACATATACATGGACAGTTAAATATAGCAGTTGAAGAATTTTATAAT  3642915

Query  4501     TTTGTTCAGTAATTATTTTGAGTTTAGATTTTCTGATAATTTGATATAAGCTTCAAGTTG  4560
                ||||||||||||||||||||||||||||||||||||||||||||||||||||||||||||
Sbjct  3642914  TTTGTTCAGTAATTATTTTGAGTTTAGATTTTCTGATAATTTGATATAAGCTTCAAGTTG  3642855

Query  4561     AAAAAAGAAAGGATGTAACATGTATAGTATGTCAGTACTTTGATAATGCACGTGTAATAA  4620
                ||||||||||||||||||||||||||||||||||||||||||||||||||||||||||||
Sbjct  3642854  AAAAAAGAAAGGATGTAACATGTATAGTATGTCAGTACTTTGATAATGCACGTGTAATAA  3642795

Query  4621     CTCATGCGCACTGGCACTTCCGCCCAACTGTGTTACACATGTTATTCTTGTAAACAATGT  4680
                ||||||||||||||||||||||||||||||||||||||||||||||||||||||||||||
Sbjct  3642794  CTCATGCGCACTGGCACTTCCGCCCAACTGTGTTACACATGTTATTCTTGTAAACAATGT  3642735

Query  4681     AGACTAACCATGCTGTATATTAAACGTAGTTCACTATAACTTGGTTCTCACTTAATGGTA  4740
                |||  |||||||||||||||||||||||||||||||||||||||||||| ||||||| ||
Sbjct  3642734  AGATCAACCATGCTGTATATTAAACGTAGTTCACTATAACTTGGTTCTCTCTTAATGATA  3642675

Query  4741     TACTATGGGATATAAACA  4758
                ||||||||||||||||||
Sbjct  3642674  TACTATGGGATATAAACA  3642657


Range 2: 3642657 to 3642841

Score:320 bits(173), Expect:3e-83, 
Identities:181/185(98%),  Gaps:0/185(0%), Strand: Plus/Minus

Query  1        TGTAACATGTATAGTATGTCAGTACTTTGATAATGCACGTGTAATAACTCATGCGCACTG  60
                ||||||||||||||||||||||||||||||||||||||||||||||||||||||||||||
Sbjct  3642841  TGTAACATGTATAGTATGTCAGTACTTTGATAATGCACGTGTAATAACTCATGCGCACTG  3642782

Query  61       GCACTTCCACCCAACTGTGTTACACATGTTATTCTTGTAAACAATGTAGACTAACCATGC  120
                |||||||| |||||||||||||||||||||||||||||||||||||||||  ||||||||
Sbjct  3642781  GCACTTCCGCCCAACTGTGTTACACATGTTATTCTTGTAAACAATGTAGATCAACCATGC  3642722

Query  121      TGTATATTAAACGTAGTTCACTATAACTTGGTTCTCTCTTAATGGTATACTATGGGATAT  180
                |||||||||||||||||||||||||||||||||||||||||||| |||||||||||||||
Sbjct  3642721  TGTATATTAAACGTAGTTCACTATAACTTGGTTCTCTCTTAATGATATACTATGGGATAT  3642662

Query  181      AAACA  185
                |||||
Sbjct  3642661  AAACA  3642657


Range 3: 3647228 to 3647412

Score:315 bits(170), Expect:1e-81, 
Identities:180/185(97%),  Gaps:0/185(0%), Strand: Plus/Minus

Query  4574     TGTAACATGTATAGTATGTCAGTACTTTGATAATGCACGTGTAATAACTCATGCGCACTG  4633
                ||||||||||||||||||||||||||||||||||||||||||||||||||||||||||||
Sbjct  3647412  TGTAACATGTATAGTATGTCAGTACTTTGATAATGCACGTGTAATAACTCATGCGCACTG  3647353

Query  4634     GCACTTCCGCCCAACTGTGTTACACATGTTATTCTTGTAAACAATGTAGACTAACCATGC  4693
                |||||||||||||||||||||||||||||||||||| |||||||||||||  ||||||||
Sbjct  3647352  GCACTTCCGCCCAACTGTGTTACACATGTTATTCTTATAAACAATGTAGATCAACCATGC  3647293

Query  4694     TGTATATTAAACGTAGTTCACTATAACTTGGTTCTCACTTAATGGTATACTATGGGATAT  4753
                |||||||||||||||||||||||||||||||||||| ||||||| |||||||||||||||
Sbjct  3647292  TGTATATTAAACGTAGTTCACTATAACTTGGTTCTCTCTTAATGATATACTATGGGATAT  3647233

Query  4754     AAACA  4758
                |||||
Sbjct  3647232  AAACA  3647228


>Mytilus edulis isolate AS_2021b MeduEUS_s02027, whole genome shotgun sequence
Sequence ID: JAKGDG010002027.1 Length: 159981
Range 1: 63062 to 67681

Score:8438 bits(4569), Expect:0.0, 
Identities:4603/4620(99%),  Gaps:0/4620(0%), Strand: Plus/Minus

Query  1      TGTAACATGTATAGTATGTCAGTACTTTGATAATGCACGTGTAATAACTCATGCGCACTG  60
              ||||||||||||||||||||||||||||||||||||||||||||||||||||||||||||
Sbjct  67681  TGTAACATGTATAGTATGTCAGTACTTTGATAATGCACGTGTAATAACTCATGCGCACTG  67622

Query  61     GCACTTCCACCCAACTGTGTTACACATGTTATTCTTGTAAACAATGTAGACTAACCATGC  120
              |||||||  |||||||||||||||||||||||||||||||||||||||||||||||||||
Sbjct  67621  GCACTTCTGCCCAACTGTGTTACACATGTTATTCTTGTAAACAATGTAGACTAACCATGC  67562

Query  121    TGTATATTAAACGTAGTTCACTATAACTTGGTTCTCTCTTAATGGTATACTATGGGATAT  180
              ||||||||||||||||||||||||||||||||||||||||||||||||||||||||||||
Sbjct  67561  TGTATATTAAACGTAGTTCACTATAACTTGGTTCTCTCTTAATGGTATACTATGGGATAT  67502

Query  181    AAACATGGTGTCAGATGTTAAAACCCGATGTCAGACAACGAGGAAAACGAAAACATAAAT  240
              |||||||||||||||||||||||||||||||||||||||||||||||||||||||||| |
Sbjct  67501  AAACATGGTGTCAGATGTTAAAACCCGATGTCAGACAACGAGGAAAACGAAAACATAAGT  67442

Query  241    GAGCCGGAAGAAGAGATCATCCCAGAGGAACAAGCGATAGAACCACAAGCAGAACTAGCG  300
              ||||||||||||||||||||||||||||||||||||||||||||||||||||||||||||
Sbjct  67441  GAGCCGGAAGAAGAGATCATCCCAGAGGAACAAGCGATAGAACCACAAGCAGAACTAGCG  67382

Query  301    ATTGAAATGGCAGCCGTCCCACCATTGTTTAACATTCCATTCCCGGGGAAACTGGACTTG  360
              ||||||||||||||||||||||||||||||||||||||||||||||||||||||||||||
Sbjct  67381  ATTGAAATGGCAGCCGTCCCACCATTGTTTAACATTCCATTCCCGGGGAAACTGGACTTG  67322

Query  361    GATGGAAATATATCAACAAACTGGAAAAAATTCAAGCGGACATGGGACAATTATGAAATC  420
              ||||||||||||||||||||||||||||||||||||||||||||||||||||||||||||
Sbjct  67321  GATGGAAATATATCAACAAACTGGAAAAAATTCAAGCGGACATGGGACAATTATGAAATC  67262

Query  421    GCATCAGGTTTATCTACAAAAGATACAAAACTACGTACTGCAACATTGCTTACTTGCATT  480
              ||||||||||||||||||||||||||||||||||||||||||||||||||||||||||||
Sbjct  67261  GCATCAGGTTTATCTACAAAAGATACAAAACTACGTACTGCAACATTGCTTACTTGCATT  67202

Query  481    GGCCCAGAAGCAATGGATATTTTTGATGGACTAGCTTTCGAAAATGAAGAAGACAAGAAG  540
              ||||||||||||||||||||||||||||||||||||||||||||||||||||||||||||
Sbjct  67201  GGCCCAGAAGCAATGGATATTTTTGATGGACTAGCTTTCGAAAATGAAGAAGACAAGAAG  67142

Query  541    GACATAGCAAAAGTGATCGAAAAGTTTGAAGCGTTTTGTATAGGCAAAACAAACGAAACA  600
              ||||||||||||||||||||||||||||||||||||||| ||||||||||||||||||||
Sbjct  67141  GACATAGCAAAAGTGATCGAAAAGTTTGAAGCGTTTTGTTTAGGCAAAACAAACGAAACA  67082

Query  601    TTTGAAAGATACACTTTCAACATATGTAATCAAAGCGAAGCCGAAAACATCGACACTTAC  660
              ||||||||||||||||||||||||||||||||||||||||||||||||||||||||||||
Sbjct  67081  TTTGAAAGATACACTTTCAACATATGTAATCAAAGCGAAGCCGAAAACATCGACACTTAC  67022

Query  661    GTCTCAAAGCTAAGAAAACTTGCAAAAACATGCAACTACCAGGATTTAATAGAAAGCCTC  720
              |||||||||||||||||||||||||||||||| |||||||||||||||||||||||||||
Sbjct  67021  GTCTCAAAGCTAAGAAAACTTGCAAAAACATGTAACTACCAGGATTTAATAGAAAGCCTC  66962

Query  721    ATCCGTGATAGAATTGTCTGTGGAATACGGGACAACACGGCAAGAAAAAGACTTTTGCAA  780
              ||||||||||||||||||||||||||||||||||||||||||||||||||||||||||||
Sbjct  66961  ATCCGTGATAGAATTGTCTGTGGAATACGGGACAACACGGCAAGAAAAAGACTTTTGCAA  66902

Query  781    GAAGACAAATTGACTTTGAATAAGTGCATAGATATTTGCCGTGCTTTAGAATCTACTTCA  840
              ||||||||||||||||||||||||||||||||||||||||||||||||||||||||||||
Sbjct  66901  GAAGACAAATTGACTTTGAATAAGTGCATAGATATTTGCCGTGCTTTAGAATCTACTTCA  66842

Query  841    GCAAAAATGAAAACCATGACAGGAGCATCTAACAACTTGGATAAAGGAGAAGACATTAAG  900
              ||||||||||||||||||||||||||||||||||||||||||| ||||||||||||||||
Sbjct  66841  GCAAAAATGAAAACCATGACAGGAGCATCTAACAACTTGGATATAGGAGAAGACATTAAG  66782

Query  901    GCGGTAAGAAGTAAATCATCTTTTAACAAGCATAAAACATTTACACAAAAGCAAAGCAAA  960
              |||||||||||||||||||||||||||||||||||||||||| |||||||||||||||||
Sbjct  66781  GCGGTAAGAAGTAAATCATCTTTTAACAAGCATAAAACATTTTCACAAAAGCAAAGCAAA  66722

Query  961    AGAAACTGTTCCTACTGTGGAAAACAATGCACTAAAGGAAAATGTCCTGCATATGGAAAA  1020
              ||||||||||||||||||||||||||||||||||||||||||||||||||||||||||||
Sbjct  66721  AGAAACTGTTCCTACTGTGGAAAACAATGCACTAAAGGAAAATGTCCTGCATATGGAAAA  66662

Query  1021   AAGTGCGACAGTTGCGGCAAACTAAATCATTTCGCTTCCCAATGCAGACAAAAAATGAAA  1080
              ||||||||||||||||||||||||||||||||||||||||||||||||||||||||||||
Sbjct  66661  AAGTGCGACAGTTGCGGCAAACTAAATCATTTCGCTTCCCAATGCAGACAAAAAATGAAA  66602

Query  1081   CCTAGAGGTAAAAGATCAGATGTAAGGCAATTTAACACATTATCAACAGACGAGAGCGAT  1140
              ||||||||||||||||||||||||||||||||||||||||||||||||||||||||||||
Sbjct  66601  CCTAGAGGTAAAAGATCAGATGTAAGGCAATTTAACACATTATCAACAGACGAGAGCGAT  66542

Query  1141   AGCGAATATGAAATAATGGCTGTAGAAACAGACGATGTAAACGTAAACATGATACAGAAT  1200
              ||||||||||| ||||||||||||||||||||||||||||||||||||||||||||||||
Sbjct  66541  AGCGAATATGAGATAATGGCTGTAGAAACAGACGATGTAAACGTAAACATGATACAGAAT  66482

Query  1201   AAGATATTTGCAAGGATGCTATTAATAGATGAGAACAAAGAGGTTAAGTTTCAATTAGAT  1260
              ||||||||||||||||||||||||||||||||||||||||||||||||||||||||||||
Sbjct  66481  AAGATATTTGCAAGGATGCTATTAATAGATGAGAACAAAGAGGTTAAGTTTCAATTAGAT  66422

Query  1261   AGCGGTGCGACTGCTAACCTAATTCCGAGATCTTATCTCATTCATTCACAAATTGAGAGT  1320
              ||||||||||||||||||||||||||||||||||||||||||||||||||||||||||||
Sbjct  66421  AGCGGTGCGACTGCTAACCTAATTCCGAGATCTTATCTCATTCATTCACAAATTGAGAGT  66362

Query  1321   GGAAATGACAAGTTAACGATGTATAATCAGTCTACTATGAAATCGTATGGCACATGCATG  1380
              ||||||||||||||||||||||||||||||||||||||||||||||||||||||||||||
Sbjct  66361  GGAAATGACAAGTTAACGATGTATAATCAGTCTACTATGAAATCGTATGGCACATGCATG  66302

Query  1381   CTGCGTGTAAAGAATCCAAAAACACACAAACGTTACAAGGTCAAGTTTATTGTTGTTGAT  1440
              ||||||||||||||||||||||||||| ||||||||||||||||||||||||||||||||
Sbjct  66301  CTGCGTGTAAAGAATCCAAAAACACACCAACGTTACAAGGTCAAGTTTATTGTTGTTGAT  66242

Query  1441   GATAAATACACACCTCTACTAGGAGCAAAGGCCATTCAAGCTATGAATCTAATTAAGATA  1500
              ||||||||||||||||||||||||||||||||||||||||||||||||||||||||||||
Sbjct  66241  GATAAATACACACCTCTACTAGGAGCAAAGGCCATTCAAGCTATGAATCTAATTAAGATA  66182

Query  1501   CAATTTCAAAACATTATGGTATGCGATAACCAGAATGCAACAGGCATTGCGTCTATGGAA  1560
              ||||||||||||||||||||||||||||||||||||||||||||||||||||||||||||
Sbjct  66181  CAATTTCAAAACATTATGGTATGCGATAACCAGAATGCAACAGGCATTGCGTCTATGGAA  66122

Query  1561   AGCATTATTTCTGAATACTCTGACGTATTTGAGGGAGAAGGAACATTTAAGGGAGCCTTA  1620
              ||||||||||||||||||||||||||||||||||||||||||||||||||||||||||||
Sbjct  66121  AGCATTATTTCTGAATACTCTGACGTATTTGAGGGAGAAGGAACATTTAAGGGAGCCTTA  66062

Query  1621   AAATTAGAAATTGATGAGTCCATACCTCCTGTTAAGTCTCCGTTAAGACGCATACCTATT  1680
              ||||||||||||||||||||||||||||||||||||||||||||||||||||||||||||
Sbjct  66061  AAATTAGAAATTGATGAGTCCATACCTCCTGTTAAGTCTCCGTTAAGACGCATACCTATT  66002

Query  1681   GCACTTAAGCCGAAGTTAAAGACAGAACTTCAAAGACTGGAAAAACTAGGAGTTATTAAA  1740
              ||||||||||||||||||||||| ||||||||||||||||||||||||||||||||||||
Sbjct  66001  GCACTTAAGCCGAAGTTAAAGACGGAACTTCAAAGACTGGAAAAACTAGGAGTTATTAAA  65942

Query  1741   CCAGTTGATACACCAACAGATTGGGTATCCAGCCTTGTAATTGTCAAGAAACCTAGTGGG  1800
              ||||||||||||||||||||||||||||||||||||||||||||||||||||||||||||
Sbjct  65941  CCAGTTGATACACCAACAGATTGGGTATCCAGCCTTGTAATTGTCAAGAAACCTAGTGGG  65882

Query  1801   AAAATAAGACTATGCATTGACCCAAAGCCATTAAATAAAGCATTAAAGCGGTGTCATTAT  1860
              ||||||||||||||||||||||||||||||||||||||||||||||||||||||||||||
Sbjct  65881  AAAATAAGACTATGCATTGACCCAAAGCCATTAAATAAAGCATTAAAGCGGTGTCATTAT  65822

Query  1861   CCGTTGCCAATTATCGAAGATTTACTTCCAGAATTAAGCAAAGCTAAAGTATATTCCAAG  1920
              ||||||||||||||||||||||||||||||||||||||||||||||||||||||||||||
Sbjct  65821  CCGTTGCCAATTATCGAAGATTTACTTCCAGAATTAAGCAAAGCTAAAGTATATTCCAAG  65762

Query  1921   TGTGATGTTAAAAATGGATTTTGGCATGTAAACCTAGCAGACGAGTCAAGCTTTTTAACT  1980
              |||||||||||||||||||||||||||||||||||||||||||||||||| |||||||||
Sbjct  65761  TGTGATGTTAAAAATGGATTTTGGCATGTAAACCTAGCAGACGAGTCAAGTTTTTTAACT  65702

Query  1981   ACTTTTGAAACACCGTTCGGAAGATACCGTTGGACAAAGATGCCATTTGGAATTTCGCCT  2040
              ||||||||||||||||||||||||||||||||||||||||||||||||||||||||||||
Sbjct  65701  ACTTTTGAAACACCGTTCGGAAGATACCGTTGGACAAAGATGCCATTTGGAATTTCGCCT  65642

Query  2041   GCCCCCGAATATTTCCAACAATTTTTGGAAAGAGAAATTGAAAATCTACCGGGAGTCCGA  2100
              ||||||||||||||||||||||||||||||||||||||||||||||||||||||||||||
Sbjct  65641  GCCCCCGAATATTTCCAACAATTTTTGGAAAGAGAAATTGAAAATCTACCGGGAGTCCGA  65582

Query  2101   ACCGTAGCTGATGATATTATTATTTATGGTGAAGGACAGACCATTGAAAATGCAACGCTC  2160
              ||||||||||||||||||||||||||||||||||||||||||||||||||||||||||||
Sbjct  65581  ACCGTAGCTGATGATATTATTATTTATGGTGAAGGACAGACCATTGAAAATGCAACGCTC  65522

Query  2161   GATCACGATAGAAAACTCAAAGCATTATTGGACCGTTGCCGCGAACGAAATATCAAAATA  2220
              ||||||||||||||||||||||||||||||||||||||||||||||||||||||||||||
Sbjct  65521  GATCACGATAGAAAACTCAAAGCATTATTGGACCGTTGCCGCGAACGAAATATCAAAATA  65462

Query  2221   AACAAAGACAAACTTGTTCTAAGAGCAACAGAAATGCCTTATATTGGACACTTACTGACA  2280
              ||||||||||||||||||||||||||||||||||||||||||||||||||||||||||||
Sbjct  65461  AACAAAGACAAACTTGTTCTAAGAGCAACAGAAATGCCTTATATTGGACACTTACTGACA  65402

Query  2281   GCAGAAGGAGTTAAGCCAGATCCTGAAAAGATTGCTGCGATTGTAAATATGGAAAAACCG  2340
              ||||||||||||||||||||||||||||||||||||||||||||||||||||||||||||
Sbjct  65401  GCAGAAGGAGTTAAGCCAGATCCTGAAAAGATTGCTGCGATTGTAAATATGGAAAAACCG  65342

Query  2341   ACAGACGTAAAAGGCGTGCAGAGACTATTAGGTATGATTAACTACCTAACAAAATTCCTT  2400
              ||||||||||||||||||||||||||||||||||||||||||||||||||||||||||||
Sbjct  65341  ACAGACGTAAAAGGCGTGCAGAGACTATTAGGTATGATTAACTACCTAACAAAATTCCTT  65282

Query  2401   GAAAACTTAAGTGATATTTGCGAGCCGATAAGAAAACTTACGCACAAAGAAAACGCTTGG  2460
              ||||||||||||||||||||||||||||||||||||||||||||||||||||||||||||
Sbjct  65281  GAAAACTTAAGTGATATTTGCGAGCCGATAAGAAAACTTACGCACAAAGAAAACGCTTGG  65222

Query  2461   AACTGGACTTTTGAACACGACAAAGCATTTGAAATGATTAAAAAAGCAGTGACAAAAACA  2520
              ||||||||||||||||||||||||||||||||||||||||||||||||||||||||||||
Sbjct  65221  AACTGGACTTTTGAACACGACAAAGCATTTGAAATGATTAAAAAAGCAGTGACAAAAACA  65162

Query  2521   CCCGTTCTCAAGTACTTTGACTCTAAATCCGAAACAACACTACAATGTGACGCTTCAGAA  2580
              ||||||||||||||||||||||||||||||||||||||||||||||||||||||||||||
Sbjct  65161  CCCGTTCTCAAGTACTTTGACTCTAAATCCGAAACAACACTACAATGTGACGCTTCAGAA  65102

Query  2581   AAGGGACTAGGCGCTTCCCTAATGCAAGACAGTCAACCGATTGCTTACGCTAGCCGTGCT  2640
              ||||||||||| ||||| ||||||||||||||||||||||||||||||||||||||||||
Sbjct  65101  AAGGGACTAGGAGCTTCTCTAATGCAAGACAGTCAACCGATTGCTTACGCTAGCCGTGCT  65042

Query  2641   TTGACGAAAACTGAACAGAATTATGCACAAATAGAAAAAGAACTCTTGGCAGTTGTTTTC  2700
              ||||||||||||||||||||||||||||||||||||||||||||||||||||||||||||
Sbjct  65041  TTGACGAAAACTGAACAGAATTATGCACAAATAGAAAAAGAACTCTTGGCAGTTGTTTTC  64982

Query  2701   GGTATGGAGAAATTTCATCAATATACGTACGGACGCAAGGTGTACGTTGAAAGTGACCAC  2760
              ||||||||||||||||||||||||||||||||||||||||||||||||||||||||||||
Sbjct  64981  GGTATGGAGAAATTTCATCAATATACGTACGGACGCAAGGTGTACGTTGAAAGTGACCAC  64922

Query  2761   AAACCGCTCGAAAGTTTGTACAAAAAACCTTTATATCACGCTCCTAAAAGGTTACAGAGA  2820
              ||||||||||||||||||||||||||||||||||||||||||||||||||||||||||||
Sbjct  64921  AAACCGCTCGAAAGTTTGTACAAAAAACCTTTATATCACGCTCCTAAAAGGTTACAGAGA  64862

Query  2821   ATGTTTCTCAGATTACAACGCTATGATATCGAACTAAAGTACAAGCAGGGTAAATATCTG  2880
              ||||||||||||||||||||||||||||||||||||||||||||||||||||||||||||
Sbjct  64861  ATGTTTCTCAGATTACAACGCTATGATATCGAACTAAAGTACAAGCAGGGTAAATATCTG  64802

Query  2881   TACATAGCCGATACATTATCCAGAGCATATTTGAGAAGCACCGATGGCAATGAATCAAAA  2940
              ||||||||||||||||||||||||||||||||||||||||||||||||||||||||||||
Sbjct  64801  TACATAGCCGATACATTATCCAGAGCATATTTGAGAAGCACCGATGGCAATGAATCAAAA  64742

Query  2941   ACACAAGACGAAATACTCTTGGTGCGCTCCGACATAGAAGTCGAAGTTGAACAGATAAAT  3000
              ||||||||||||||||||||||||||||||||||||||||||||||||||||||||||||
Sbjct  64741  ACACAAGACGAAATACTCTTGGTGCGCTCCGACATAGAAGTCGAAGTTGAACAGATAAAT  64682

Query  3001   ATGACCGACTATTTGGCAATATCGGAAGAAAGaaaaaaaCTCATAGCACAGTCTACTCAA  3060
              ||||||||||||||||||||||||||||||||| ||||||||||||||||||||||||||
Sbjct  64681  ATGACCGACTATTTGGCAATATCGGAAGAAAGACAAAAACTCATAGCACAGTCTACTCAA  64622

Query  3061   CAAGACAAAACACTACAACAGCTTATCAAAACTATTGAAAATGGCTGGAATAATTCTGAA  3120
              ||||||||||||||||||||||||||||||||||||||||||||||||||||||||||||
Sbjct  64621  CAAGACAAAACACTACAACAGCTTATCAAAACTATTGAAAATGGCTGGAATAATTCTGAA  64562

Query  3121   CACCCGAGTGAACTAGATCCATTCTATAATGTACGTGACGAACTTTCTGTACAAAACGGC  3180
              ||||||||||||||||||||||||||||||||||||||||||||||||||||||||||||
Sbjct  64561  CACCCGAGTGAACTAGATCCATTCTATAATGTACGTGACGAACTTTCTGTACAAAACGGC  64502

Query  3181   ATTATATTCAAAGGTGATCGATGTATAATACCAAATGCAATGAGAAACGAAATACTGAGC  3240
              ||||||||||||||||||||||||||||||||||||||||||||||||||||||||||||
Sbjct  64501  ATTATATTCAAAGGTGATCGATGTATAATACCAAATGCAATGAGAAACGAAATACTGAGC  64442

Query  3241   CAGATTCATACTCATATTGGCATTGAAGGATGTTTAAAACGTGCACGAGAATGCGTATAC  3300
              ||||||||||||||||||||||||||||||||||||||||||||||||||||||||||||
Sbjct  64441  CAGATTCATACTCATATTGGCATTGAAGGATGTTTAAAACGTGCACGAGAATGCGTATAC  64382

Query  3301   TGGCCTAGAATGAATTCAGAATTGAGAGACTACATCAGTAAATGCGATGTGTGCCAGTCA  3360
              ||||||||||||||||||||||||||||||||||||||||||||||||||||||||||||
Sbjct  64381  TGGCCTAGAATGAATTCAGAATTGAGAGACTACATCAGTAAATGCGATGTGTGCCAGTCA  64322

Query  3361   CTTGCTATGAAACAACCGAAAGAAACTTTAAAGTCACACGACGTGCCATCGAGACCGTGG  3420
              ||||||||||||||||||||||||||||||||||||||||||||||||||||||||||||
Sbjct  64321  CTTGCTATGAAACAACCGAAAGAAACTTTAAAGTCACACGACGTGCCATCGAGACCGTGG  64262

Query  3421   GCTAAGATAGGAACCGATTTATTCACACTATCGGGAAATGACTATTTGATTACTGTAGAT  3480
              ||||||||||||||||||||||||||||||||||||||||||||||||||||||||||||
Sbjct  64261  GCTAAGATAGGAACCGATTTATTCACACTATCGGGAAATGACTATTTGATTACTGTAGAT  64202

Query  3481   TATTACAGCAGTTTTTTCGAGGTGGATAGACTTTATGATACTTCGTCAAAGACAGTAATC  3540
              |||||||||||||||||||||||||||||||||||||||||||| |||||||||||||||
Sbjct  64201  TATTACAGCAGTTTTTTCGAGGTGGATAGACTTTATGATACTTCATCAAAGACAGTAATC  64142

Query  3541   AATAAACTTAAACAACATTTCGCTAGATGGGGAATCCCTGAAACAGTTATCTCAGACAAT  3600
              ||||||||||||||||||||||||||||||||||||||||||||||||||||||||||||
Sbjct  64141  AATAAACTTAAACAACATTTCGCTAGATGGGGAATCCCTGAAACAGTTATCTCAGACAAT  64082

Query  3601   GGACCGCAATATTCGTCCGAACAATTTAAACAGTTCAGCAAGCAATGGGATTTTCAACAT  3660
              ||||||||||||||||||||||||||||||||||||||||||||||||||||||||||||
Sbjct  64081  GGACCGCAATATTCGTCCGAACAATTTAAACAGTTCAGCAAGCAATGGGATTTTCAACAT  64022

Query  3661   AAAACATCTAGTCCGGGACATGCACAATCTAATGGgaaagtcgaaaacgcagtgaaaaca  3720
              ||||||||||||||||||||||||||||||||||||||||||||||||||||||||||||
Sbjct  64021  AAAACATCTAGTCCGGGACATGCACAATCTAATGGGAAAGTCGAAAACGCAGTGAAAACA  63962

Query  3721   gcaaaacgcctaatgcgaaaagcgaaaaaatcaaacAGTGACCCGTACATTGCGTTACTG  3780
              ||||||||||||||||||||||||||||||||||||||||||||||||||||||||||||
Sbjct  63961  GCAAAACGCCTAATGCGAAAAGCGAAAAAATCAAACAGTGACCCGTACATTGCGTTACTG  63902

Query  3781   AATTTTAGAAATACACCACAACAAGTGACAAAATACAGTCCGGTACAACAAATGATCAAC  3840
              ||||||||||||||||||||||||||||||||||||||||||||||||||||||||||||
Sbjct  63901  AATTTTAGAAATACACCACAACAAGTGACAAAATACAGTCCGGTACAACAAATGATCAAC  63842

Query  3841   AGAAGGACACGAACATTGCTACCAATGAAATCAGCATTATTTGAATCGAAAATTCCAGAA  3900
              ||||||||||||||||||||||||||||||||||||||||||||||||||||||||||||
Sbjct  63841  AGAAGGACACGAACATTGCTACCAATGAAATCAGCATTATTTGAATCGAAAATTCCAGAA  63782

Query  3901   AATGTACGAAGCAACATCATGGATAATAAAAAACGTCAAGAAAAATATTACAATAGATCC  3960
              ||||||||||||||||||||||||||||||||||||||||||||||||||||||||||||
Sbjct  63781  AATGTACGAAGCAACATCATGGATAATAAAAAACGTCAAGAAAAATATTACAATAGATCC  63722

Query  3961   GCAAGAGACTTAAACGAACTTAAACAAGGTGAAATTGTCAGATTAACACCACAAGATCGA  4020
              ||||||||||||||||||||||||||||||||||||||||||||||||||||||||||||
Sbjct  63721  GCAAGAGACTTAAACGAACTTAAACAAGGTGAAATTGTCAGATTAACACCACAAGATCGA  63662

Query  4021   CAAAAAGAATGGGAAAAAGGAGTGATCAAGAATAAAAAATCCGAGAGATCGTATGAAGTC  4080
              ||||||||||||||||||||||||||||||||||||||||||||||||||||||||||||
Sbjct  63661  CAAAAAGAATGGGAAAAAGGAGTGATCAAGAATAAAAAATCCGAGAGATCGTATGAAGTC  63602

Query  4081   GAAAAGGAAAATGGACGTACCGTAAGACGTAACAGAAAATATTTGCGTAGAACTAATGAA  4140
              ||||||||||||||||||||||||||||||||||||||||||||||||||||||||||||
Sbjct  63601  GAAAAGGAAAATGGACGTACCGTAAGACGTAACAGAAAATATTTGCGTAGAACTAATGAA  63542

Query  4141   CAATTCAATCCGAAATGTCAAACGGAAGAAATTAACATTGATCCGAATGAACAAGAGATA  4200
              ||||||||||||||||||||||||||||||||||||||||||||||||||||||||||||
Sbjct  63541  CAATTCAATCCGAAATGTCAAACGGAAGAAATTAACATTGATCCGAATGAACAAGAGATA  63482

Query  4201   TCTCATGATGAAAACAAAAACAATAGTTCGGACCCTAAACATTCAGTCGTGCCCGATGTT  4260
              ||||||||||||||||||||||||||||||||||||||||||||||||||||||||||||
Sbjct  63481  TCTCATGATGAAAACAAAAACAATAGTTCGGACCCTAAACATTCAGTCGTGCCCGATGTT  63422

Query  4261   GAAGAGAAATCTCAACCGTGTAGCCGTTATGGAAGACCAATTCAGAAACCAAGCTGGATG  4320
              ||||||||||||||||||||||||||||||||||||||||||||||||||||||||||||
Sbjct  63421  GAAGAGAAATCTCAACCGTGTAGCCGTTATGGAAGACCAATTCAGAAACCAAGCTGGATG  63362

Query  4321   AAAGATTACGATTTAAAGTGACTTTTAACGGTTGAACATTGTAAATATTAGTTAGAGACT  4380
              ||||||||||||||||||||||||||||||||||||||||||||||||||||||||||||
Sbjct  63361  AAAGATTACGATTTAAAGTGACTTTTAACGGTTGAACATTGTAAATATTAGTTAGAGACT  63302

Query  4381   AGAAGTTAGGTTTAGTTAATTTAGTATTTGAACTTTAAATGACAGTGCCTTAGAAAATTC  4440
              ||||||||||||||||||||||||||||||||||||||||||||||||||||||||| ||
Sbjct  63301  AGAAGTTAGGTTTAGTTAATTTAGTATTTGAACTTTAAATGACAGTGCCTTAGAAAAATC  63242

Query  4441   ATTTAGATTCTAGAACATATACATGGACAGTTAAATATAGCAGTTAAAGAATTTTATAAT  4500
              |||| |||||||||||||||||||||||||||||||||||||||||||||||||||||||
Sbjct  63241  ATTTTGATTCTAGAACATATACATGGACAGTTAAATATAGCAGTTAAAGAATTTTATAAT  63182

Query  4501   TTTGTTCAGTAATTATTTTGAGTTTAGATTTTCTGATAATTTGATATAAGCTTCAAGTTG  4560
              ||||||||||||||||||||||||||||||||||||||||||||||||||||||||||||
Sbjct  63181  TTTGTTCAGTAATTATTTTGAGTTTAGATTTTCTGATAATTTGATATAAGCTTCAAGTTG  63122

Query  4561   AAAAAAGAAAGGATGTAACATGTATAGTATGTCAGTACTTTGATAATGCACGTGTAATAA  4620
              ||||||||||||||||||||||||||||||||||||||||||||||||||||||||||||
Sbjct  63121  AAAAAAGAAAGGATGTAACATGTATAGTATGTCAGTACTTTGATAATGCACGTGTAATAA  63062


Range 2: 67497 to 67683

Score:335 bits(181), Expect:1e-87, 
Identities:185/187(99%),  Gaps:0/187(0%), Strand: Plus/Minus

Query  4572   GATGTAACATGTATAGTATGTCAGTACTTTGATAATGCACGTGTAATAACTCATGCGCAC  4631
              ||||||||||||||||||||||||||||||||||||||||||||||||||||||||||||
Sbjct  67683  GATGTAACATGTATAGTATGTCAGTACTTTGATAATGCACGTGTAATAACTCATGCGCAC  67624

Query  4632   TGGCACTTCCGCCCAACTGTGTTACACATGTTATTCTTGTAAACAATGTAGACTAACCAT  4691
              ||||||||| ||||||||||||||||||||||||||||||||||||||||||||||||||
Sbjct  67623  TGGCACTTCTGCCCAACTGTGTTACACATGTTATTCTTGTAAACAATGTAGACTAACCAT  67564

Query  4692   GCTGTATATTAAACGTAGTTCACTATAACTTGGTTCTCACTTAATGGTATACTATGGGAT  4751
              |||||||||||||||||||||||||||||||||||||| |||||||||||||||||||||
Sbjct  67563  GCTGTATATTAAACGTAGTTCACTATAACTTGGTTCTCTCTTAATGGTATACTATGGGAT  67504

Query  4752   ATAAACA  4758
              |||||||
Sbjct  67503  ATAAACA  67497


Range 3: 63062 to 63108

Score:87.9 bits(47), Expect:3e-13, 
Identities:47/47(100%),  Gaps:0/47(0%), Strand: Plus/Minus

Query  1      TGTAACATGTATAGTATGTCAGTACTTTGATAATGCACGTGTAATAA  47
              |||||||||||||||||||||||||||||||||||||||||||||||
Sbjct  63108  TGTAACATGTATAGTATGTCAGTACTTTGATAATGCACGTGTAATAA  63062


>Mytilus edulis genome assembly, contig: Medi3097, whole genome shotgun sequence
Sequence ID: CAJPWZ010002166.1 Length: 914578
Range 1: 203241 to 207915

Score:8139 bits(4407), Expect:0.0, 
Identities:4602/4692(98%),  Gaps:29/4692(0%), Strand: Plus/Minus

Query  74      ACTGTGTTACACATGTT-ATTCTTGTAAACAATGTAGACTAACCATGCTGTATATTAAAC  132
               ||| || || ||||||| ||||||||||||||||||||  ||||||||||||||||||||
Sbjct  207915  ACTTTGATA-ACATGTTAATTCTTGTAAACAATGTAGATCAACCATGCTGTATATTAAAC  207857

Query  133     GTAGTTCACTATAACTTGGTTCTCTCTTAATGGTATACTATGGGATATAAACATGGTGTC  192
               |||||||||||||||||||||||||||||||| |||||||||||||||||||||||||||
Sbjct  207856  GTAGTTCACTATAACTTGGTTCTCTCTTAATGATATACTATGGGATATAAACATGGTGTC  207797

Query  193     AGATGTTAAAACCCGATGTCAGACAACGAGGAAAACGAAAACATAAATGAGCCGGAAGAA  252
               |||||||||||||||||||||||||||||||||||||||||||||| |||||||||||||
Sbjct  207796  AGATGTTAAAACCCGATGTCAGACAACGAGGAAAACGAAAACATAAGTGAGCCGGAAGAA  207737

Query  253     GAGATCATCCCAGAGGAACAAGCGATAGAACCACAAGCAGAACTAGCGATTGAAATGGCA  312
               ||||||||||||||||||||||||||||||||||||||||||| ||||||||||||||||
Sbjct  207736  GAGATCATCCCAGAGGAACAAGCGATAGAACCACAAGCAGAACCAGCGATTGAAATGGCA  207677

Query  313     GCCGTCCCACCATTGTTTAACATTCCATTCCCGGGGAAACTGGACTTGGATGGAAATATA  372
               ||||||||||||||||||||||||||||||||||||||||||||||||||||||||||| 
Sbjct  207676  GCCGTCCCACCATTGTTTAACATTCCATTCCCGGGGAAACTGGACTTGGATGGAAATATC  207617

Query  373     TCAACAAACTGGAAAAAATTCAAGCGGACATGGGACAATTATGAAATCGCATCAGGTTTA  432
               ||||||||||||||||||||||||||||||||||||||||||||||||||||||||||||
Sbjct  207616  TCAACAAACTGGAAAAAATTCAAGCGGACATGGGACAATTATGAAATCGCATCAGGTTTA  207557

Query  433     TCTACAAAAGATACAAAACTACGTACTGCAACATTGCTTACTTGCATTGGCCCAGAAGCA  492
               |||||||||||| |||||||||||||||||||||||||||||||||||||||||||||||
Sbjct  207556  TCTACAAAAGATGCAAAACTACGTACTGCAACATTGCTTACTTGCATTGGCCCAGAAGCA  207497

Query  493     ATGGATATTTTTGATGGACTAGCTTTCGAAAATGAAGAAGACAAGAAGGACATAGCAAAA  552
               ||||||||||||||||||||||||||||||||||||||||||||||||||||||||||||
Sbjct  207496  ATGGATATTTTTGATGGACTAGCTTTCGAAAATGAAGAAGACAAGAAGGACATAGCAAAA  207437

Query  553     GTGATCGAAAAGTTTGAAGCGTTTTGTATAGGCAAAACAAACGAAACATTTGAAAGATAC  612
               ||||||||||||||||||||||||||||||||||||||||||||||||||||||||||||
Sbjct  207436  GTGATCGAAAAGTTTGAAGCGTTTTGTATAGGCAAAACAAACGAAACATTTGAAAGATAC  207377

Query  613     ACTTTCAACATATGTAATCAAAGCGAAGCCGAAAACATCGACACTTACGTCTCAAAGCTA  672
               ||||||||||||||||||||||||||||||||||||||||||||||||||||||||||||
Sbjct  207376  ACTTTCAACATATGTAATCAAAGCGAAGCCGAAAACATCGACACTTACGTCTCAAAGCTA  207317

Query  673     AGAAAACTTGCAAAAACATGCAACTACCAGGATTTAATAGAAAGCCTCATCCGTGATAGA  732
               || |||||||||||||||||||||||||||||||||||||||||||||||||||||||| 
Sbjct  207316  AGGAAACTTGCAAAAACATGCAACTACCAGGATTTAATAGAAAGCCTCATCCGTGATAGG  207257

Query  733     ATTGTCTGTGGAATACGGGACAACACGGCAAGAAAAAGACTTTTGCAAGAAGACAAATTG  792
               ||||||||||||||||||||||||||||||||||||||||||||||||||||||||||||
Sbjct  207256  ATTGTCTGTGGAATACGGGACAACACGGCAAGAAAAAGACTTTTGCAAGAAGACAAATTG  207197

Query  793     ACTTTGAATAAGTGCATAGATATTTGCCGTGCTTTAGAATCTACTTCAGCAAAAATGAAA  852
               ||||||||||||||||||||||||||||||||||||||||||||||||||||||||||||
Sbjct  207196  ACTTTGAATAAGTGCATAGATATTTGCCGTGCTTTAGAATCTACTTCAGCAAAAATGAAA  207137

Query  853     ACCATGACAGGAGCATCTAACAACTTGGATAAAGGAGAAGACATTAAGGCGGTAAGAAGT  912
               |||||||||||||||||||| |||||||||| ||||||||||||||||||||||||||||
Sbjct  207136  ACCATGACAGGAGCATCTAATAACTTGGATATAGGAGAAGACATTAAGGCGGTAAGAAGT  207077

Query  913     AAATCATCTTTTAACAAGCATAAAA--------CATTTACACAAAAGCAAAGCAAAAGAA  964
               |||||||||||||||||||||||||        |||||||||||||||||||||||||||
Sbjct  207076  AAATCATCTTTTAACAAGCATAAAAGCATAAAACATTTACACAAAAGCAAAGCAAAAGAA  207017

Query  965     ACTGTTCCTACTGTGGAAAACAATGCACTAAAGGAAAATGTCCTGCATATGGAAAAAAGT  1024
               | ||||| ||||||||||||||||||||||||||||||||||| ||||||||||||||||
Sbjct  207016  ATTGTTCATACTGTGGAAAACAATGCACTAAAGGAAAATGTCCAGCATATGGAAAAAAGT  206957

Query  1025    GCGACAGTTGCGGCAAACTAAATCATTTCGCTTCCCAATGCAGACAAAAAATGAAACCTA  1084
               |||||||||| ||||||||||||||||| ||||||||||||||||||||| |||||||||
Sbjct  206956  GCGACAGTTGTGGCAAACTAAATCATTTTGCTTCCCAATGCAGACAAAAA-TGAAACCTA  206898

Query  1085    GAGGTAAAAGATCAGATGTAAGGCAATTTAACACATTATCAACAGACGAGAGCGATAGCG  1144
               ||||||||||||||||||||||||||||||||||||||||||||||||||||||||||||
Sbjct  206897  GAGGTAAAAGATCAGATGTAAGGCAATTTAACACATTATCAACAGACGAGAGCGATAGCG  206838

Query  1145    AATATGAAATAATGGCTGTAGAAACAGACGATGTAAACGTAAACATGATACAGAATAAGA  1204
               ||||||| ||||||||||||||||||||||||||||||||||||||||||||||||||||
Sbjct  206837  AATATGAGATAATGGCTGTAGAAACAGACGATGTAAACGTAAACATGATACAGAATAAGA  206778

Query  1205    TATTTGCAAGGATGCTATTAATAGATGAGAACAAAGAGGTTAAGTTTCAATTAGATAGCG  1264
               ||||||||||||||||||||||||||||||||||||||||||||||||||||||||||||
Sbjct  206777  TATTTGCAAGGATGCTATTAATAGATGAGAACAAAGAGGTTAAGTTTCAATTAGATAGCG  206718

Query  1265    GTGCGACTGCTAACCTAATTCCGAGATCTTATCTCATTCATTCACAAATTGAGAGTGGAA  1324
               ||||||||||||||||||||||||||||||||| ||||||||||||||||||||||||||
Sbjct  206717  GTGCGACTGCTAACCTAATTCCGAGATCTTATCACATTCATTCACAAATTGAGAGTGGAA  206658

Query  1325    ATGACAAGTTAACGATGTATAATCAGTCTACTATGAAATCGTATGGCACATGCATGCTGC  1384
               |||||| |||||||||||||||||||||||||||||||||||||||||||||||||||||
Sbjct  206657  ATGACAGGTTAACGATGTATAATCAGTCTACTATGAAATCGTATGGCACATGCATGCTGC  206598

Query  1385    GTGTAAAGAATCCAAAAACACACAAACGTTACAAGGTCAAGTTTATTGTTGTTGATGATA  1444
               |||||||||||||||| |||||||||||||||||||||||||||||||||||||||||||
Sbjct  206597  GTGTAAAGAATCCAAAGACACACAAACGTTACAAGGTCAAGTTTATTGTTGTTGATGATA  206538

Query  1445    AATACACACCTCTACTAGGAGCAAAGGCCATTCAAGCTATGAATCTAATTAAGATACAAT  1504
               ||||||||||||||||||||||||||||||||||||||||||||||||||||||||||||
Sbjct  206537  AATACACACCTCTACTAGGAGCAAAGGCCATTCAAGCTATGAATCTAATTAAGATACAAT  206478

Query  1505    TTCAAAACATTATGGTATGCGATAACCAGAATGCAACAGGCATTGCGTCTATGGAAAGCA  1564
               |||||||||||||||||||||||| ||||||||||||| ||||| |||||||||||| ||
Sbjct  206477  TTCAAAACATTATGGTATGCGATAGCCAGAATGCAACAAGCATTTCGTCTATGGAAACCA  206418

Query  1565    TTATTTCTGAATACTCTGACGTATTTGAGGGAGAAGGAACATTTAAGGGAGCCTTAAAAT  1624
               |||||||| |||| ||||||||||||||||||||||||||||||||||||||||| ||||
Sbjct  206417  TTATTTCTTAATAATCTGACGTATTTGAGGGAGAAGGAACATTTAAGGGAGCCTTTAAAT  206358

Query  1625    TAGAAATTGATGAGTCCATACCTCCTGTTAAGTCTCCGTTAAGACGCATACCTATTGCAC  1684
               ||||||||||||||||||||||||||||||||||||| ||||||||||||||||||||||
Sbjct  206357  TAGAAATTGATGAGTCCATACCTCCTGTTAAGTCTCCTTTAAGACGCATACCTATTGCAC  206298

Query  1685    TTAAGCCGAAGTTAAAGACAGAACTTCAAAGACTGGAAAAACTAGGAGTTATTAAACCAG  1744
               ||||||||||||||||||||||||||||||||||||||||||||||||||||||||||||
Sbjct  206297  TTAAGCCGAAGTTAAAGACAGAACTTCAAAGACTGGAAAAACTAGGAGTTATTAAACCAG  206238

Query  1745    TTGATACACCAACAGATTGGGTATCCAGCCTTGTAATTGTCAAGAAACCTAGTGGGAAAA  1804
               ||||||||||||||||||||||||||||||||||||||||||||||||||||||||||||
Sbjct  206237  TTGATACACCAACAGATTGGGTATCCAGCCTTGTAATTGTCAAGAAACCTAGTGGGAAAA  206178

Query  1805    TAAGACTATGCATTGACCCAAAGCCATTAAATAAAGCATTAAAGCGGTGTCATTATCCGT  1864
               ||||||||||||||||||||||||||||||||||||||||||||||||||||||||||||
Sbjct  206177  TAAGACTATGCATTGACCCAAAGCCATTAAATAAAGCATTAAAGCGGTGTCATTATCCGT  206118

Query  1865    TGCCAATTATCGAAGATTTACTTCCAGAATTAAGCAAAGCTAAAGTATATTCCAAGTGTG  1924
               ||||||||||||||||||||||||||||||||||||||||||||||||||||||||||||
Sbjct  206117  TGCCAATTATCGAAGATTTACTTCCAGAATTAAGCAAAGCTAAAGTATATTCCAAGTGTG  206058

Query  1925    ATGTTAAAAATGGATTTTGGCATGTAAACCTAGCAGACGAGTCAAGCTTTTTAACTACTT  1984
               ||||||||||||||||||||||||||||||||||||| |||||||| |||||||||||||
Sbjct  206057  ATGTTAAAAATGGATTTTGGCATGTAAACCTAGCAGATGAGTCAAGTTTTTTAACTACTT  205998

Query  1985    TTGAAACACCGTTCGGAAGATACCGTTGGACAAAGATGCCATTTGGAATTTCGCCTGCCC  2044
               ||||||||||||||||||| ||||| ||||||||||||||||||||||||||||||||||
Sbjct  205997  TTGAAACACCGTTCGGAAGGTACCGATGGACAAAGATGCCATTTGGAATTTCGCCTGCCC  205938

Query  2045    CCGAATATTTCCAACAATTTTTGGAAAGAGAAATTGAAAATCTACCGGGAGTCCGAACCG  2104
               ||||||||||||||||||||||||||||||||||||||||||||||||||||||||||||
Sbjct  205937  CCGAATATTTCCAACAATTTTTGGAAAGAGAAATTGAAAATCTACCGGGAGTCCGAACCG  205878

Query  2105    TAGCTGATGATATTATTATTTATGGTGAAGGACAGACCATTGAAAATGCAACGCTCGATC  2164
               ||||||||||||||||||||||||||||||||||||||||||||||||||||||||||||
Sbjct  205877  TAGCTGATGATATTATTATTTATGGTGAAGGACAGACCATTGAAAATGCAACGCTCGATC  205818

Query  2165    ACGATAGAAAACTCAAAGCATTATTGGACCGTTGCCGCGAACGAAATATCAAAATAAACA  2224
               ||||||||||||||||||||||||||||||||||||||||||||||||||||||| ||||
Sbjct  205817  ACGATAGAAAACTCAAAGCATTATTGGACCGTTGCCGCGAACGAAATATCAAAATCAACA  205758

Query  2225    AAGACAAACTTGTTCTAAGAGCAACAGAAATGCCTTATATTGGACACTTACTGACAGCAG  2284
                ||| |||||||||||||||||||||||||||||||||||||||||||||||||||||||
Sbjct  205757  GAGAAAAACTTGTTCTAAGAGCAACAGAAATGCCTTATATTGGACACTTACTGACAGCAG  205698

Query  2285    AAGGAGTTAAGCCAGATCCTGAAAAGATTGCTGCGATTGTAAATATGGAAAAACCGACAG  2344
               ||||||||||||||||||||||||||||||||||||||||||||||||||||||||||||
Sbjct  205697  AAGGAGTTAAGCCAGATCCTGAAAAGATTGCTGCGATTGTAAATATGGAAAAACCGACAG  205638

Query  2345    ACGTAAAAGGCGTGCAGAGACTATTAGGTATGATTAACTACCTAACAAAATTCCTTGAAA  2404
               ||||||||||||||||||||||||||||||||||||| ||||||||||||||||||||||
Sbjct  205637  ACGTAAAAGGCGTGCAGAGACTATTAGGTATGATTAAATACCTAACAAAATTCCTTGAAA  205578

Query  2405    ACTTAAGTGATATTTGCGAGCCGATAAGAAAACTTACGCACAAAGAAAACGCTTGGAACT  2464
               ||||||||||||||||||||||||||||||||||||||||||||||||||||||||||||
Sbjct  205577  ACTTAAGTGATATTTGCGAGCCGATAAGAAAACTTACGCACAAAGAAAACGCTTGGAACT  205518

Query  2465    GGACTTTTGAACACGACAAAGCATTTGAAATGATTAAAAAA--GCAGTGACAAAAACACC  2522
               |||||||||||||||||||||||||||||||||||||||||  |||||||||||||||||
Sbjct  205517  GGACTTTTGAACACGACAAAGCATTTGAAATGATTAAAAAAAAGCAGTGACAAAAACACC  205458

Query  2523    CGTTCTCAAGTACTTTGACTCTAAATCCGAAACAACACTACAATGTGACGCTTCAGAAAA  2582
               ||||||||||||||||||||||||||||||||||||||||||||||||||||||||||||
Sbjct  205457  CGTTCTCAAGTACTTTGACTCTAAATCCGAAACAACACTACAATGTGACGCTTCAGAAAA  205398

Query  2583    GGGACTAGGCGCTTCCCTAATGCAAGACAGTCAACCGATTGCTTACGCTAGCCGTGCTTT  2642
               ||||||||||||||||||||||||||||||||||||||||||||||||||||||||||||
Sbjct  205397  GGGACTAGGCGCTTCCCTAATGCAAGACAGTCAACCGATTGCTTACGCTAGCCGTGCTTT  205338

Query  2643    GACGAAAACTGAACAGAATTATGCACAAATAGAAAAAGAACTCTTGGCAGTTGTTTTCGG  2702
               ||||||||||||||||||||||||||||||||||||||||||||||||||||||||||||
Sbjct  205337  GACGAAAACTGAACAGAATTATGCACAAATAGAAAAAGAACTCTTGGCAGTTGTTTTCGG  205278

Query  2703    TATGGAGAAATTTCATCAATATACGTACGGACGCAAGGTGTACGTTGAAAGTGACCACAA  2762
               ||||||||||||||||||||||||||||||||||||||||||||||||||||||||||||
Sbjct  205277  TATGGAGAAATTTCATCAATATACGTACGGACGCAAGGTGTACGTTGAAAGTGACCACAA  205218

Query  2763    ACCGCTCGAAAGTTTGTACAAAAAACCTTTATATCACGCTCCTAAAAGGTTACAGAGAAT  2822
               ||||||||||||||||||||||||||||||||||||||||||||||||||||||||||||
Sbjct  205217  ACCGCTCGAAAGTTTGTACAAAAAACCTTTATATCACGCTCCTAAAAGGTTACAGAGAAT  205158

Query  2823    GTTTCTCAGATTACAACGCTATGATATCGAACTAAAGTACAAGCAGGGTAAATATCTGTA  2882
               ||||||||||||||||||||||||||||||||||||||||||||||||||||||||||||
Sbjct  205157  GTTTCTCAGATTACAACGCTATGATATCGAACTAAAGTACAAGCAGGGTAAATATCTGTA  205098

Query  2883    CATAGCCGATACATTATCCAGAGCATATTTGAGAAGCACCGATGGCAATGAATCAAAAAC  2942
               ||||||||||||||||||||||||||||||||||||||||||||||||||||||||||||
Sbjct  205097  CATAGCCGATACATTATCCAGAGCATATTTGAGAAGCACCGATGGCAATGAATCAAAAAC  205038

Query  2943    ACAAGACGAAATACTCTTGGTGCGCTCCGACATAGAAGTCGAAGTTGAACAGATAAATAT  3002
               ||||||||||||||||||||||||||||||||||||||||||||||||||||||||||||
Sbjct  205037  ACAAGACGAAATACTCTTGGTGCGCTCCGACATAGAAGTCGAAGTTGAACAGATAAATAT  204978

Query  3003    GACCGACTATTTGGCAATATCGGAAGAAAGaaaaaaaCTCATAGCACAGTCTACTCAACA  3062
               ||||||||||||||||||| ||||||||||| ||||||||||||||||||||||||||||
Sbjct  204977  GACCGACTATTTGGCAATAACGGAAGAAAGACAAAAACTCATAGCACAGTCTACTCAACA  204918

Query  3063    AGACAAAACACTACAACAGCTTATCAAAACTATTGAAAATGGCTGGAATAATTCTGAACA  3122
               ||||||||||||||||||||||||||||||||||||||||||||||||||||||||||||
Sbjct  204917  AGACAAAACACTACAACAGCTTATCAAAACTATTGAAAATGGCTGGAATAATTCTGAACA  204858

Query  3123    CCCGAGTGAACTAGATCCATTCTATAATGTACGTGACGAACTTTCTGTACAAAACGGCAT  3182
               ||||||||||||||||||||||||||||||||||||||||||||||||||||||||||||
Sbjct  204857  CCCGAGTGAACTAGATCCATTCTATAATGTACGTGACGAACTTTCTGTACAAAACGGCAT  204798

Query  3183    TATATTCAAAGGTGATCGATGTATAATACCAAATGCAATGAGAAACGAAATACTGAGCCA  3242
               ||||||||||||||||||||||||||||||||||||||||||||||||||||||||||||
Sbjct  204797  TATATTCAAAGGTGATCGATGTATAATACCAAATGCAATGAGAAACGAAATACTGAGCCA  204738

Query  3243    GATTCATACTCATATTGGCATTGAAGGATGTTTAAAACGTGCACGAGAATGCGTATACTG  3302
               ||||||||||||||||||||||||||||||||||||||||||||||||||||||||||||
Sbjct  204737  GATTCATACTCATATTGGCATTGAAGGATGTTTAAAACGTGCACGAGAATGCGTATACTG  204678

Query  3303    GCCTAGAATGAATTCAGAATTGAGAGACTACATCAGTAAATGCGATGTGTGCCAGTCACT  3362
               ||||||||||||||||||||||||||||||||||||||||||||||||||||||||||||
Sbjct  204677  GCCTAGAATGAATTCAGAATTGAGAGACTACATCAGTAAATGCGATGTGTGCCAGTCACT  204618

Query  3363    TGCTATGAAACAACCGAAAGAAACTTTAAAGTCACACGACGTGCCATCGAGACCGTGGGC  3422
               ||||||||||||||||||||||||||||||||||||||||||||||||||||||||||||
Sbjct  204617  TGCTATGAAACAACCGAAAGAAACTTTAAAGTCACACGACGTGCCATCGAGACCGTGGGC  204558

Query  3423    TAAGATAGGAACCGATTTATTCACACTATCGGGAAATGACTATTTGATTACTGTAGATTA  3482
               ||||||||||||||||||||||||||||||||||||||||||||||||||||||||||||
Sbjct  204557  TAAGATAGGAACCGATTTATTCACACTATCGGGAAATGACTATTTGATTACTGTAGATTA  204498

Query  3483    TTACAGCAGTTTTTTCGAGGTGGATAGACTTTATGATACTTCGTCAAAGACAGTAATCAA  3542
               ||||||||||||||||||||||||||||||||||||||||||||||||||||||||||||
Sbjct  204497  TTACAGCAGTTTTTTCGAGGTGGATAGACTTTATGATACTTCGTCAAAGACAGTAATCAA  204438

Query  3543    TAAACTTAAACAACATTTCGCTAGATGGGGAATCCCTGAAACAGTTATCTCAGACAATGG  3602
               ||||||||||||||||||||||||||||||||||||||||||||||||||||||||||||
Sbjct  204437  TAAACTTAAACAACATTTCGCTAGATGGGGAATCCCTGAAACAGTTATCTCAGACAATGG  204378

Query  3603    ACCGCAATATTCGTCCGAACAATTTAAACAGTTCAGCAAGCAATGGGATTTTCAACATAA  3662
               ||||||||||||||||||||||||||||||||||||||||||||||||||||||||||||
Sbjct  204377  ACCGCAATATTCGTCCGAACAATTTAAACAGTTCAGCAAGCAATGGGATTTTCAACATAA  204318

Query  3663    AACATCTAGTCCGGGACATGCACAATCTAATGGgaaagtcgaaaacgcagtgaaaacagc  3722
               ||||||||||| ||||||||||||||||||||||||||||||||||||||||||||||||
Sbjct  204317  AACATCTAGTCTGGGACATGCACAATCTAATGGGAAAGTCGAAAACGCAGTGAAAACAGC  204258

Query  3723    aaaacgcctaatgcgaaaagcgaaaaaatcaaacAGTGACCCGTACATTGCGTTACTGAA  3782
               |||||| |||||||||||||||||||||||||||||||||||||||||||||||||||||
Sbjct  204257  AAAACGTCTAATGCGAAAAGCGAAAAAATCAAACAGTGACCCGTACATTGCGTTACTGAA  204198

Query  3783    TTTTAGAAATACACCACAACAAGTGACAAAATACAGTCCGGTACAACAAATGATCAACAG  3842
               ||||||||||||||||||||||||||||||||||||||||||||||||||||||||||||
Sbjct  204197  TTTTAGAAATACACCACAACAAGTGACAAAATACAGTCCGGTACAACAAATGATCAACAG  204138

Query  3843    AAGGACACGAACATTGCTACCAATGAAATCAGCATTATTTGAATCGAAAATTCCAGAAAA  3902
               ||||||||||||||||||||||||||||||||||||||||||||||||||||||||||||
Sbjct  204137  AAGGACACGAACATTGCTACCAATGAAATCAGCATTATTTGAATCGAAAATTCCAGAAAA  204078

Query  3903    TGTACGAAGCAACATCATGGATAATAAAAAACGTCAAGAAAAATATTACAATAGATCCGC  3962
               ||||||||||||||||||||||||||||||||||||||||||||||||||||||||||||
Sbjct  204077  TGTACGAAGCAACATCATGGATAATAAAAAACGTCAAGAAAAATATTACAATAGATCCGC  204018

Query  3963    AAGAGACTTAAACGAACTTAAACAAGGTGAAATTGTCAGATTAACACCACAAGATCGACA  4022
               |||||||||||||||||| ||||||||||||||||||| |||||||||||||||||||||
Sbjct  204017  AAGAGACTTAAACGAACTAAAACAAGGTGAAATTGTCA-ATTAACACCACAAGATCGACA  203959

Query  4023    AAAAGAATGGGAAAAAGGAGTGATCAAGAATAAAAAATCCGAGAGATCGTATGAAGTCGA  4082
                |||||||||||           ||||||||||||||||||||||||  |||||||||||
Sbjct  203958  TAAAGAATGGGAC----------TCAAGAATAAAAAATCCGAGAGAT--TATGAAGTCGA  203911

Query  4083    AAAGGAAAATGGACGTACCGTAAGACGTAACAGAAAATATTTGCGTAGAACTAATGAACA  4142
               ||| ||||||||| | | ||||||||||||||||||||||||||||||||||||||||||
Sbjct  203910  AAAAGAAAATGGAAG-A-CGTAAGACGTAACAGAAAATATTTGCGTAGAACTAATGAACA  203853

Query  4143    ATTCAATCCGAAATGTCAAACGGAAGAAATTAACATTGATCCGAATGAACAAGAGATATC  4202
               |||||||||||||||||||||||||||||| |||||||||||||||||||||||||||||
Sbjct  203852  ATTCAATCCGAAATGTCAAACGGAAGAAATCAACATTGATCCGAATGAACAAGAGATATC  203793

Query  4203    TCATGATGAAAACAAAAACAATAGTTCGGACCCTAAACATTCAGTCGTGCCCGATGTTGA  4262
               ||||||||| ||||||||||||||||||||||||||||||||||||||||||||||||||
Sbjct  203792  TCATGATGATAACAAAAACAATAGTTCGGACCCTAAACATTCAGTCGTGCCCGATGTTGA  203733

Query  4263    AGAGAAATCTCAACCGTGTAGCCGTTATGGAAGACCAATTCAGAAACCAAGCTGGATGAA  4322
               |||||||||||||||||||||||||||||||||||| |||||||||||||||||||||||
Sbjct  203732  AGAGAAATCTCAACCGTGTAGCCGTTATGGAAGACCGATTCAGAAACCAAGCTGGATGAA  203673

Query  4323    AGATTACGATTTAAAGTGACTTTTAACGGTTGAACATTGTAAATATTAGTTAGAGACTAG  4382
               |||||||||||||||||||||||||||||||||||||||||||||||| |||||||||||
Sbjct  203672  AGATTACGATTTAAAGTGACTTTTAACGGTTGAACATTGTAAATATTATTTAGAGACTAG  203613

Query  4383    AAGTTAGGTTTAGTTAATTTAGTA-TTTGAACTTTAAATGACAGTGCCTTAGAAAATTCA  4441
               |||||||||||||||||||||||| ||||||| ||||||||||||||||| ||||| |||
Sbjct  203612  AAGTTAGGTTTAGTTAATTTAGTAATTTGAACATTAAATGACAGTGCCTTGGAAAAATCA  203553

Query  4442    TTTAGATTCTAGAACATATACATGGACAGTTAAATATAGCAGTTAAAGAATTTTATAATT  4501
               ||| ||||||||||||||||||||||||||||||||||||||||||||||||||||||||
Sbjct  203552  TTTTGATTCTAGAACATATACATGGACAGTTAAATATAGCAGTTAAAGAATTTTATAATT  203493

Query  4502    TTGTTCAGTAATTATTTTGAGTTTAGATTTTCTGATAATTTGATATAAGCTTCAAGTTGA  4561
               |||||||||||||||||||||||||||||||||||||||| |||||||||||||||||||
Sbjct  203492  TTGTTCAGTAATTATTTTGAGTTTAGATTTTCTGATAATTAGATATAAGCTTCAAGTTGA  203433

Query  4562    AAAAAGAAAGGATGTAACATGTATAGTATGTCAGTACTTTGATAATGCACGTGTAATAAC  4621
               ||||||||||||||||||||||||||||||||||||||||||||||||||||||||||||
Sbjct  203432  AAAAAGAAAGGATGTAACATGTATAGTATGTCAGTACTTTGATAATGCACGTGTAATAAC  203373

Query  4622    TCATGCGCACTGGCACTTCCGCCCAACTGTGTTACACATGTTATTCTTGTAAACAATGTA  4681
               ||||||||||| ||||||||||||||||||| ||||||||||||||||||||||||||||
Sbjct  203372  TCATGCGCACTAGCACTTCCGCCCAACTGTGCTACACATGTTATTCTTGTAAACAATGTA  203313

Query  4682    GACTAACCATGCTGTATATTAAACGTAGTTCACTATAACTTGGTTCTCACTTAATGGTAT  4741
               || ||||||||||||||||||||||||||||||||||||||||||||| ||||||| |||
Sbjct  203312  GATTAACCATGCTGTATATTAAACGTAGTTCACTATAACTTGGTTCTCTCTTAATGATAT  203253

Query  4742    ACTATGGGATAT  4753
               ||||||||||||
Sbjct  203252  ACTATGGGATAT  203241


Range 2: 203241 to 203420

Score:305 bits(165), Expect:8e-79, 
Identities:175/180(97%),  Gaps:0/180(0%), Strand: Plus/Minus

Query  1       TGTAACATGTATAGTATGTCAGTACTTTGATAATGCACGTGTAATAACTCATGCGCACTG  60
               ||||||||||||||||||||||||||||||||||||||||||||||||||||||||||| 
Sbjct  203420  TGTAACATGTATAGTATGTCAGTACTTTGATAATGCACGTGTAATAACTCATGCGCACTA  203361

Query  61      GCACTTCCACCCAACTGTGTTACACATGTTATTCTTGTAAACAATGTAGACTAACCATGC  120
               |||||||| |||||||||| |||||||||||||||||||||||||||||| |||||||||
Sbjct  203360  GCACTTCCGCCCAACTGTGCTACACATGTTATTCTTGTAAACAATGTAGATTAACCATGC  203301

Query  121     TGTATATTAAACGTAGTTCACTATAACTTGGTTCTCTCTTAATGGTATACTATGGGATAT  180
               |||||||||||||||||||||||||||||||||||||||||||| |||||||||||||||
Sbjct  203300  TGTATATTAAACGTAGTTCACTATAACTTGGTTCTCTCTTAATGATATACTATGGGATAT  203241


Range 3: 207804 to 207915

Score:163 bits(88), Expect:5e-36, 
Identities:105/113(93%),  Gaps:2/113(1%), Strand: Plus/Minus

Query  4647    ACTGTGTTACACATGTT-ATTCTTGTAAACAATGTAGACTAACCATGCTGTATATTAAAC  4705
               ||| || || ||||||| ||||||||||||||||||||  ||||||||||||||||||||
Sbjct  207915  ACTTTGATA-ACATGTTAATTCTTGTAAACAATGTAGATCAACCATGCTGTATATTAAAC  207857

Query  4706    GTAGTTCACTATAACTTGGTTCTCACTTAATGGTATACTATGGGATATAAACA  4758
               |||||||||||||||||||||||| ||||||| ||||||||||||||||||||
Sbjct  207856  GTAGTTCACTATAACTTGGTTCTCTCTTAATGATATACTATGGGATATAAACA  207804


>Mytilus edulis isolate AS_2021b MeduEUS_s19128, whole genome shotgun sequence
Sequence ID: JAKGDG010019128.1 Length: 12314
Range 1: 4017 to 8628

Score:7603 bits(4117), Expect:0.0, 
Identities:4460/4625(96%),  Gaps:26/4625(0%), Strand: Plus/Minus

Query  147   CTTGGTTCTCTCTTAATGGTATACTATGGGATATAAACATGGTGTCAGATGTTAAAACCC  206
             ||| ||| |||||||||| |||||||| ||||||||||||||||||||||||||||||||
Sbjct  8628  CTTTGTTTTCTCTTAATGATATACTATAGGATATAAACATGGTGTCAGATGTTAAAACCC  8569

Query  207   GATGTCAGACAACGAGGAAAACGAAAACATAAATGAGCCGGAAGAAGAGATCATCCCAGA  266
             ||||| ||||||||||||||| |||||||||| |||||||| ||||||||||||||||||
Sbjct  8568  GATGTGAGACAACGAGGAAAAGGAAAACATAAGTGAGCCGGTAGAAGAGATCATCCCAGA  8509

Query  267   GGAACAAGCGATAGAACCACAAGCAGAACTAGCGATTGAAATGGCAGCCGTCCCACCATT  326
             ||||||||||||||||||||||||||||  ||||||||||||||||||||||||||||||
Sbjct  8508  GGAACAAGCGATAGAACCACAAGCAGAAACAGCGATTGAAATGGCAGCCGTCCCACCATT  8449

Query  327   GTTTAACATTCCATTCCCGGGGAAACTGGACTTGGATGGAAATATATCAACAAACTGGAA  386
             |||||||||| |||||||||||||||||||||||||||||||||| ||||||||||| ||
Sbjct  8448  GTTTAACATTTCATTCCCGGGGAAACTGGACTTGGATGGAAATATCTCAACAAACTGTAA  8389

Query  387   AAAATTCAAGCGGACATGGGACAATTATGAAATCGCATCAGGTTTATCTACAAAAGATAC  446
             ||||||||||||||||||||||||||||||||||||||||| |||||||||||||||| |
Sbjct  8388  AAAATTCAAGCGGACATGGGACAATTATGAAATCGCATCAGTTTTATCTACAAAAGATGC  8329

Query  447   AAAACTACGTACTGCAACATTGCTTACTTGCATTGGCCCAGAAGCAATGGATATTTTTGA  506
             ||||||||||||||||||||||||||||||||||||||||||||||||||||||||||||
Sbjct  8328  AAAACTACGTACTGCAACATTGCTTACTTGCATTGGCCCAGAAGCAATGGATATTTTTGA  8269

Query  507   TGGACTAGCTTTCGAAAATGAAGAAGACAAGAAGGACATAGCAAAAGTGATCGAAAAGTT  566
             |||||||| |||||||||||||||||||||||||||||||| ||||||||||||||||||
Sbjct  8268  TGGACTAGTTTTCGAAAATGAAGAAGACAAGAAGGACATAGTAAAAGTGATCGAAAAGTT  8209

Query  567   TGAAGCGTTTTGTATAGGCAAAACAAACGAAACATTTGAAAGATACACTTTCAACATATG  626
             |||||||||||||||||| |||||||||||||||||||||||||| ||||||||||||||
Sbjct  8208  TGAAGCGTTTTGTATAGGAAAAACAAACGAAACATTTGAAAGATATACTTTCAACATATG  8149

Query  627   TAATCAAAGCGAAGCCGAAAACATCGACACTTACGTCTCAAAGCTAAGAAAACTTGCAAA  686
              |||||||||||||||||||||||||         ||||||||||||| |||||||||||
Sbjct  8148  CAATCAAAGCGAAGCCGAAAACATCG---------TCTCAAAGCTAAGGAAACTTGCAAA  8098

Query  687   AACATGCAACTACCAGGATTTAATAGAAAGCCTCATCCGTGATAGAATTGTCTGTGGAAT  746
             ||||||||||||||||||||||||||||||||||||||||||||| ||||||||||||||
Sbjct  8097  AACATGCAACTACCAGGATTTAATAGAAAGCCTCATCCGTGATAGGATTGTCTGTGGAAT  8038

Query  747   ACGGGACAACACGGCAAGAAAAAGACTTTTGCAAGAAGACAAATTGACTTTGAATAAGTG  806
             ||||||||||||||||||||||||||||||||||||||||||||||||||||||||||||
Sbjct  8037  ACGGGACAACACGGCAAGAAAAAGACTTTTGCAAGAAGACAAATTGACTTTGAATAAGTG  7978

Query  807   CATAGATATTTGCCGTGCTTTAGAATCTACTTCAGCAAAAATGAAAACCATGACAGGAGC  866
             |||||||||||| |||||||||||||||||||||||||||||||||||||||||||||||
Sbjct  7977  CATAGATATTTGTCGTGCTTTAGAATCTACTTCAGCAAAAATGAAAACCATGACAGGAGC  7918

Query  867   ATCTAACAACTTGGATAAAGGAGAAGACATTAAGGCGGTAAGAAGTAAATCATCTTTTAA  926
             |||||| |||||||||| ||||||| ||||||||||||||||||||||||||||||||||
Sbjct  7917  ATCTAATAACTTGGATATAGGAGAATACATTAAGGCGGTAAGAAGTAAATCATCTTTTAA  7858

Query  927   CAAGCATAAAAC------------ATTTACACAAAAGCAAAGCAAAAGAAACTGTTCCTA  974
             ||||||||||||            ||||||||||||||||||||||||||| ||||| ||
Sbjct  7857  CAAGCATAAAACCTCGCATAAAACATTTACACAAAAGCAAAGCAAAAGAAATTGTTCATA  7798

Query  975   CTGTGGAAAACAATGCACTAAAGGAAAATGTCCTGCATATGGAAAAAAGTGCGACAGTTG  1034
             |||||||||||| |||||||||||||||||||| |||||||| ||||| ||||||| |||
Sbjct  7797  CTGTGGAAAACAGTGCACTAAAGGAAAATGTCCAGCATATGGGAAAAACTGCGACAATTG  7738

Query  1035  CGGCAAACTAAATCATTTCGCTTCCCAATGCAGACAAAAAATGAAACCTAGAGGTAAAAG  1094
              || |||| ||| ||| | ||||| |||||||||||||||||||||||||||||||||||
Sbjct  7737  TGGTAAACAAAACCATATTGCTTCGCAATGCAGACAAAAAATGAAACCTAGAGGTAAAAG  7678

Query  1095  ATCAGATGTAAGGCAATTTAACACATTATCAACAGACGAGAGCGATAGCGAATATGAAAT  1154
             ||||||||||||||||||||||||||||||||||||||| ||||||||||||||||| ||
Sbjct  7677  ATCAGATGTAAGGCAATTTAACACATTATCAACAGACGACAGCGATAGCGAATATGAGAT  7618

Query  1155  AATGGCTGTAGAAACAGACGATGTAAACGTAAACATGATACAGAATAAGATATTTGCAAG  1214
             |||||||||||||||||||||||||||||||||||||||||||||||| |||||||||||
Sbjct  7617  AATGGCTGTAGAAACAGACGATGTAAACGTAAACATGATACAGAATAAAATATTTGCAAG  7558

Query  1215  GATGCTATTAATAGATGAGAACAAAGAGGTTAAGTTTCAATTAGATAGCGGTGCGACTGC  1274
             ||||||||||||||||||||||||||||||||||||||||||||||||||||||||||||
Sbjct  7557  GATGCTATTAATAGATGAGAACAAAGAGGTTAAGTTTCAATTAGATAGCGGTGCGACTGC  7498

Query  1275  TAACCTAATTCCGAGATCTTATCTCATTCATTCACAAATTGAGAGTGGAAATGACAAGTT  1334
             |||||||||||||||||||||||||||||||||||| |||||||||||||||||||||||
Sbjct  7497  TAACCTAATTCCGAGATCTTATCTCATTCATTCACACATTGAGAGTGGAAATGACAAGTT  7438

Query  1335  AACGATGTATAATCAGTCTACTATGAAATCGTATGGCACATGCATGCTGCGTGTAAAGAA  1394
             ||||||||||||||||||||||||||||| ||||||||||||||||||||||||||||||
Sbjct  7437  AACGATGTATAATCAGTCTACTATGAAATGGTATGGCACATGCATGCTGCGTGTAAAGAA  7378

Query  1395  TCCAAAAACACACAAACGTTACAAGGTCAAGTTTATTGTTGTTGATGATAAATACACACC  1454
             |||||| |||||||||||||||||||||||||||||||||||||||||||||||||||||
Sbjct  7377  TCCAAAGACACACAAACGTTACAAGGTCAAGTTTATTGTTGTTGATGATAAATACACACC  7318

Query  1455  TCTACTAGGAGCAAAGGCCATTCAAGCTATGAATCTAATTAAGATACAATTTCAAAACAT  1514
             ||||||||||||||||||||||||||||||||||||||||||||||||||||||||||||
Sbjct  7317  TCTACTAGGAGCAAAGGCCATTCAAGCTATGAATCTAATTAAGATACAATTTCAAAACAT  7258

Query  1515  TATGGTATGCGATAACCAGAATGCAACAGGCATTGCGTCTATGGAAAGCATTATTTCTGA  1574
             ||||||||||||||||||||||||||||||||||||||||||||||||||||||||||||
Sbjct  7257  TATGGTATGCGATAACCAGAATGCAACAGGCATTGCGTCTATGGAAAGCATTATTTCTGA  7198

Query  1575  ATACTCTGACGTATTTGAGGGAGAAGGAACATTTAAGGGAGCCTTAAAATTAGAAATTGA  1634
             ||||||||||||||||||||||||||||||||||||||||||||||||||||||||||||
Sbjct  7197  ATACTCTGACGTATTTGAGGGAGAAGGAACATTTAAGGGAGCCTTAAAATTAGAAATTGA  7138

Query  1635  TGAGTCCATACCTCCTGTTAAGTCTCCGTTAAGACGCATACCTATTGCACTTAAGCCGAA  1694
             | ||||||||||||||||||||||||||||||||||||||||||||||||||||||||||
Sbjct  7137  TCAGTCCATACCTCCTGTTAAGTCTCCGTTAAGACGCATACCTATTGCACTTAAGCCGAA  7078

Query  1695  GTTAAAGACAGAACTTCAAAGACTGGAAAAACTAGGAGTTATTAAACCAGTTGATACACC  1754
             |||||||||||||||||||||||| |||||||||||||||||||||| ||||||||||||
Sbjct  7077  GTTAAAGACAGAACTTCAAAGACTAGAAAAACTAGGAGTTATTAAACTAGTTGATACACC  7018

Query  1755  AACAGATTGGGTATCCAGCCTTGTAATTGTCAAGAAACCTAGTGGGAAAATAAGACTATG  1814
             |||||||||||||||||||||||||||||| |||||||||| ||||||||||||||||||
Sbjct  7017  AACAGATTGGGTATCCAGCCTTGTAATTGTAAAGAAACCTAATGGGAAAATAAGACTATG  6958

Query  1815  CATTGACCCAAAGCCATTAAATAAAGCATTAAAGCGGTGTCATTATCCGTTGCCAATTAT  1874
             ||||||||||||||||||||||||||||||||||||||||||||||||||||||||||||
Sbjct  6957  CATTGACCCAAAGCCATTAAATAAAGCATTAAAGCGGTGTCATTATCCGTTGCCAATTAT  6898

Query  1875  CGAAGATTTACTTCCAGAATTAAGCAAAGCTAAAGTATATTCCAAGTGTGATGTTAAAAA  1934
             |||||||||||||||||||||||||||||||||||||||||||||| |||||||||||||
Sbjct  6897  CGAAGATTTACTTCCAGAATTAAGCAAAGCTAAAGTATATTCCAAGGGTGATGTTAAAAA  6838

Query  1935  TGGATTTTGGCATGTAAACCTAGCAGACGAGTCAAGCTTTTTAACTACTTTTGAAACACC  1994
             ||||||||||||||||||||||||||| |||||||| |||||||||||||||||||||||
Sbjct  6837  TGGATTTTGGCATGTAAACCTAGCAGATGAGTCAAGTTTTTTAACTACTTTTGAAACACC  6778

Query  1995  GTTCGGAAGATACCGTTGGACAAAGATGCCATTTGGAATTTCGCCTGCCCCCGAATATTT  2054
              |||||||| ||||| |||||||||||||||||||||||||||||||||| |||||||||
Sbjct  6777  TTTCGGAAGGTACCGATGGACAAAGATGCCATTTGGAATTTCGCCTGCCCACGAATATTT  6718

Query  2055  CCAACAATTTTTGGAAAGAGAAATTGAAAATCTACCGGGAGTCCGAACCGTAGCTGATGA  2114
             ||||||||||||||||||||||||||||||||||||||||||||||||||||||||||||
Sbjct  6717  CCAACAATTTTTGGAAAGAGAAATTGAAAATCTACCGGGAGTCCGAACCGTAGCTGATGA  6658

Query  2115  TATTATTATTTATGGTGAAGGACAGACCATTGAAAATGCAACGCTCGATCACGATAGAAA  2174
             ||||||||||||||||||||||||||||||||||| ||||||||||||||||||||||||
Sbjct  6657  TATTATTATTTATGGTGAAGGACAGACCATTGAAATTGCAACGCTCGATCACGATAGAAA  6598

Query  2175  ACTCAAAGCATTATTGGACCGTTGCCGCGAACGAAATATCAAAATAAACAAAGACAAACT  2234
             |||||||||||| |||||||||| ||||||||||||||||||||| |||| |||||||||
Sbjct  6597  ACTCAAAGCATTTTTGGACCGTTACCGCGAACGAAATATCAAAATTAACAGAGACAAACT  6538

Query  2235  TGTTCTAAGAGCAACAGAAATGCCTTATATTGGACACTTACTGACAGCAGAAGGAGTTAA  2294
             ||||||||||||||||||||||||||||||||||||||||||||||||| ||||||||||
Sbjct  6537  TGTTCTAAGAGCAACAGAAATGCCTTATATTGGACACTTACTGACAGCAAAAGGAGTTAA  6478

Query  2295  GCCAGATCCTGAAAAGATTGCTGCGATTGTAAATATGGAAAAACCGACAGACGTAAAAGG  2354
             ||||||||||||||||||||||||||||||||||||||||||||| ||  ||||||||||
Sbjct  6477  GCCAGATCCTGAAAAGATTGCTGCGATTGTAAATATGGAAAAACCAACGAACGTAAAAGG  6418

Query  2355  CGTGCAGAGACTATTAGGTATGATTAACTACCTAACAAAATTCCTTGAAAACTTAAGTGA  2414
             |||  ||||||||||||||||||||||||||||||| |||||||||||||||||||||||
Sbjct  6417  CGTAAAGAGACTATTAGGTATGATTAACTACCTAACTAAATTCCTTGAAAACTTAAGTGA  6358

Query  2415  TATTTGCGAGCCGATAAGAAAACTTACGCACAAAGAAAACGCTTGGAACTGGACTTTTGA  2474
             |||||||||||||||||||||| |||||||||||||||| ||||||||||||||||||||
Sbjct  6357  TATTTGCGAGCCGATAAGAAAATTTACGCACAAAGAAAATGCTTGGAACTGGACTTTTGA  6298

Query  2475  ACACGACAAAGCATTTGAAATGATTAAAAAAGCAGTGACAAAAACACCCGTTCTCAAGTA  2534
             ||||||||||||||||||||||||||||||||||||||||||||||||||||||||||||
Sbjct  6297  ACACGACAAAGCATTTGAAATGATTAAAAAAGCAGTGACAAAAACACCCGTTCTCAAGTA  6238

Query  2535  CTTTGACTCTAAATCCGAAACAACACTACAATGTGACGCTTCAGAAAAGGGACTAGGCGC  2594
             ||||||||||||||||||||||||||||||||||||||||||||||||||||||||||| 
Sbjct  6237  CTTTGACTCTAAATCCGAAACAACACTACAATGTGACGCTTCAGAAAAGGGACTAGGCGA  6178

Query  2595  TTCCCTAATGCAAGACAGTCAACCGATTGCTTACGCTAGCCGTGCTTTGACGAAAACTGA  2654
             ||||||||||||||||||||||||||||||||||||||||||||||||||||||||||||
Sbjct  6177  TTCCCTAATGCAAGACAGTCAACCGATTGCTTACGCTAGCCGTGCTTTGACGAAAACTGA  6118

Query  2655  ACAGAATTATGCACAAATAGAAAAAGAACTCTTGGCAGTTGTTTTCGGTATGGAGAAATT  2714
             ||||||||||||||||||||||||||||||||||||||||||||||||||||||||||||
Sbjct  6117  ACAGAATTATGCACAAATAGAAAAAGAACTCTTGGCAGTTGTTTTCGGTATGGAGAAATT  6058

Query  2715  TCATCAATATACGTACGGACGCAAGGTGTACGTTGAAAGTGACCACAAACCGCTCGAAAG  2774
             ||||||||||||||||||||||| |  | ||||| |||||||||||||||||||||||||
Sbjct  6057  TCATCAATATACGTACGGACGCA-GA-G-ACGTTAAAAGTGACCACAAACCGCTCGAAAG  6001

Query  2775  TTTGTACAAAAAACCTTTATATCACGCTCCTAAAAGGTTACAGAGAATGTTTCTCAGATT  2834
             |||||||||||||||||||||||| ||||||||||||||||||||||| ||||| |||||
Sbjct  6000  TTTGTACAAAAAACCTTTATATCAGGCTCCTAAAAGGTTACAGAGAATTTTTCTGAGATT  5941

Query  2835  ACAACGCTATGATATCGAACTAAAGTACAAGCAGGGTAAATATCTGTACATAGCCGATAC  2894
             |||||||||||||||||||||||||||||||||||||||||||||||||||||| |||||
Sbjct  5940  ACAACGCTATGATATCGAACTAAAGTACAAGCAGGGTAAATATCTGTACATAGCAGATAC  5881

Query  2895  ATTATCCAGAGCATATTTGAGAAGCACCGATGGCAATGAATCAAAAACACAAGACGAAAT  2954
             |||||||||||| |||||||||||||||||||||||| ||||||||||||||||||||||
Sbjct  5880  ATTATCCAGAGCTTATTTGAGAAGCACCGATGGCAATTAATCAAAAACACAAGACGAAAT  5821

Query  2955  ACTCTTGGTGCGCTCCGACATAGAAGTCGAAGTTGAACAGATAAATATGACCGACTATTT  3014
             ||||||||||||||||||||||||||||||||||||||||||||||||||||||||||||
Sbjct  5820  ACTCTTGGTGCGCTCCGACATAGAAGTCGAAGTTGAACAGATAAATATGACCGACTATTT  5761

Query  3015  GGCAATATCGGAAGAAAGaaaaaaaCTCATAGCACAGTCTACTCAACAAGACAAAACACT  3074
             ||||||||||||||||||| |||||||||||||||||||||| ||| |||||||||||||
Sbjct  5760  GGCAATATCGGAAGAAAGACAAAAACTCATAGCACAGTCTACACAATAAGACAAAACACT  5701

Query  3075  ACAACAGCTTATCAAAACTATTGAAAATGGCTGGAATAATTCTGAACACCCGAGTGAACT  3134
             ||||||||||||||||||||||||||||||||||||||||||||||||||||||||| ||
Sbjct  5700  ACAACAGCTTATCAAAACTATTGAAAATGGCTGGAATAATTCTGAACACCCGAGTGAGCT  5641

Query  3135  AGATCCATTCTATAATGTACGTGACGAACTTTCTGTACAAAACGGCATTATATTCAAAGG  3194
             ||||||||||||||||||||||||||||||||||||||||||||||||||||||||||||
Sbjct  5640  AGATCCATTCTATAATGTACGTGACGAACTTTCTGTACAAAACGGCATTATATTCAAAGG  5581

Query  3195  TGATCGATGTATAATACCAAATGCAATGAGAAACGAAATACTGAGCCAGATTCATACTCA  3254
             ||||||||||||||||||||||||||||||||||||||||||||||||||||||||||||
Sbjct  5580  TGATCGATGTATAATACCAAATGCAATGAGAAACGAAATACTGAGCCAGATTCATACTCA  5521

Query  3255  TATTGGCATTGAAGGATGTTTAAAACGTGCACGAGAATGCGTATACTGGCCTAGAATGAA  3314
             ||||||||||||| ||||||||||||||||||||||||||||||||||||||||||||||
Sbjct  5520  TATTGGCATTGAATGATGTTTAAAACGTGCACGAGAATGCGTATACTGGCCTAGAATGAA  5461

Query  3315  TTCAGAATTGAGAGACTACATCAGTAAATGCGATGTGTGCCAGTCACTTGCTATGAAACA  3374
             ||||||||||||||||||||||||||||||||| || |||||||||||||||||||||||
Sbjct  5460  TTCAGAATTGAGAGACTACATCAGTAAATGCGAAGTATGCCAGTCACTTGCTATGAAACA  5401

Query  3375  ACCGAAAGAAACTTTAAAGTCACACGACGTGCCATCGAGACCGTGGGCTAAGATAGGAAC  3434
             |||||||||||||||||||||||||||||||||||||||||| |||||||||||||||||
Sbjct  5400  ACCGAAAGAAACTTTAAAGTCACACGACGTGCCATCGAGACCTTGGGCTAAGATAGGAAC  5341

Query  3435  CGATTTATTCACACTATCGGGAAATGACTATTTGATTACTGTAGATTATTACAGCAGTTT  3494
             ||||||||||||||||||||||||||||||||||||||||||||||||||||||||||||
Sbjct  5340  CGATTTATTCACACTATCGGGAAATGACTATTTGATTACTGTAGATTATTACAGCAGTTT  5281

Query  3495  TTTCGAGGTGGATAGACTTTATGATACTTCGTCAAAGACAGTAATCAATAAACTTAAACA  3554
             |||||||||||||||||| |||||||||||||||||||||||||| ||||||||||||||
Sbjct  5280  TTTCGAGGTGGATAGACTGTATGATACTTCGTCAAAGACAGTAATAAATAAACTTAAACA  5221

Query  3555  ACATTTCGCTAGATGGGGAATCCCTGAAACAGTTATCTCAGACAATGGACCGCAATATTC  3614
             |||||||||||||||| |||||||||||||||||||| ||||||||||||||||||| ||
Sbjct  5220  ACATTTCGCTAGATGGTGAATCCCTGAAACAGTTATCGCAGACAATGGACCGCAATACTC  5161

Query  3615  GTCCGAACAATTTAAACAGTTCAGCAAGCAATGGGATTTTCAACATAAAACATCTAGTCC  3674
             ||||||||||||||||||||||||||||||||||||||||||||||||||||||||||||
Sbjct  5160  GTCCGAACAATTTAAACAGTTCAGCAAGCAATGGGATTTTCAACATAAAACATCTAGTCC  5101

Query  3675  GGGACATGCACAATCTAATGGgaaagtcgaaaacgcagtgaaaacagcaaaacgcctaat  3734
             |||||||||||||||||||||||||||||||||||||||||||||||||||||| |||||
Sbjct  5100  GGGACATGCACAATCTAATGGGAAAGTCGAAAACGCAGTGAAAACAGCAAAACGTCTAAT  5041

Query  3735  gcgaaaagcgaaaaaatcaaacAGTGACCCGTACATTGCGTTACTGAATTTTAGAAATAC  3794
             ||||||  ||||||| ||||||||||||||||||||||||||||||||||||||||||||
Sbjct  5040  GCGAAATTCGAAAAAGTCAAACAGTGACCCGTACATTGCGTTACTGAATTTTAGAAATAC  4981

Query  3795  ACCACAACAAGTGACAAAATACAGTCCGGTACAACAAATGATCAACAGAAGGACACGAAC  3854
             ||||||||||||||||||||||||||||||||||||| ||||||||||||||||||||||
Sbjct  4980  ACCACAACAAGTGACAAAATACAGTCCGGTACAACAA-TGATCAACAGAAGGACACGAAC  4922

Query  3855  ATTGCTACCAATGAAATCAGCATTATTTGAATCGAAAATTCCAGAAAATGTACGAAGCAA  3914
             ||||||||||||||||||||||||||||||||||||||||||||||||||||||||| ||
Sbjct  4921  ATTGCTACCAATGAAATCAGCATTATTTGAATCGAAAATTCCAGAAAATGTACGAAGTAA  4862

Query  3915  CATCATGGATAATAAAAAACGTCAAGAAAAATATTACAATAGATCCGCAAGAGACTTAAA  3974
             |||||||||| |||||||||||||||||||||||||  ||||||||||||||||||||||
Sbjct  4861  CATCATGGATGATAAAAAACGTCAAGAAAAATATTATGATAGATCCGCAAGAGACTTAAA  4802

Query  3975  CGAACTTAAACAAGGTGAAATTGTCAGATTAACACCACAAGATCGACAAAAAGAATGGGA  4034
             |||||| ||||||||||||||||||||||||||||||||||||||||  |||||||||||
Sbjct  4801  CGAACTAAAACAAGGTGAAATTGTCAGATTAACACCACAAGATCGACCTAAAGAATGGGA  4742

Query  4035  AAAAGGAGTGATCAAGAATAAAAAATCCGAGAGATCGTATGAAGTCGAAAAGGAAAATGG  4094
             |||||||||| |||||||||||| |||||||||||| |||||||||||||| ||||||||
Sbjct  4741  AAAAGGAGTGGTCAAGAATAAAAGATCCGAGAGATCATATGAAGTCGAAAAAGAAAATGG  4682

Query  4095  ACGTACCGTAAGACGTAACAGAAAATATTTGCGTAGAACTAATGAACAATTCAATCCGAA  4154
             ||||||||||||||||||||| ||||||||||||||||||||||||||||||||||||||
Sbjct  4681  ACGTACCGTAAGACGTAACAGGAAATATTTGCGTAGAACTAATGAACAATTCAATCCGAA  4622

Query  4155  ATGTCAAACGGAAGAAATTAACATTGATCCGAATGAACAAGAGATATCTCATGATGAAAA  4214
             |||||||||||||||||| |||||||||||||||||||||||||||||||||||||| ||
Sbjct  4621  ATGTCAAACGGAAGAAATCAACATTGATCCGAATGAACAAGAGATATCTCATGATGATAA  4562

Query  4215  CAAAAACAATAGTTCGGACCCTAAACATTCAGTCGTGCCCGATGTTGAA-GAGAAATCTC  4273
             |||||||| || |||||||||||| |||||||||||||||||||||||| ||||||||||
Sbjct  4561  CAAAAACATTAATTCGGACCCTAAGCATTCAGTCGTGCCCGATGTTGAAAGAGAAATCTC  4502

Query  4274  AACCGTGTAGCCGTTATGGAAGACCAATTCAGAAACCAAGCTGGATGAAAGATTACGATT  4333
             ||||||||||||||||| ||||| | ||||||||||||||||||||||||||||||||||
Sbjct  4501  AACCGTGTAGCCGTTATAGAAGATCGATTCAGAAACCAAGCTGGATGAAAGATTACGATT  4442

Query  4334  TAAAGTGACTTTTAACGGTTGAACATTGTAAATATTAGTTAGAGACTAGAAGTTAGGTTT  4393
             ||||||||||||||||||||||||||||||||||||||||||||||||||||||||||||
Sbjct  4441  TAAAGTGACTTTTAACGGTTGAACATTGTAAATATTAGTTAGAGACTAGAAGTTAGGTTT  4382

Query  4394  AGTTAATTTAGTATTTGAACTTTAAATGACAGTGCCTTAGAAAATTCATTTAGATTCTAG  4453
             ||||||||||||||||||||||||||||||||||||||| |||| |||||| ||||   |
Sbjct  4381  AGTTAATTTAGTATTTGAACTTTAAATGACAGTGCCTTAAAAAAATCATTTTGATTTGTG  4322

Query  4454  AACATATACATGGACAGTTAAATATAGCAGTTAAAGAATTTTATAATTTTGTTCAGTAAT  4513
             |||||||  | |||||||||||||||||||||||||||||||||||||||||||||||||
Sbjct  4321  AACATATTAAAGGACAGTTAAATATAGCAGTTAAAGAATTTTATAATTTTGTTCAGTAAT  4262

Query  4514  TATTTTGAGTTTAGATTTTCTGATAATTTGATATAAGCTTCAAGTTGAAAAAAGAAAGGA  4573
             |||||||||||||||||||||||||||| |||||||||||||||||||||||||||||||
Sbjct  4261  TATTTTGAGTTTAGATTTTCTGATAATTAGATATAAGCTTCAAGTTGAAAAAAGAAAGGA  4202

Query  4574  TGTAACATGTATAGTATGTCAGTACTTTGATAATGCACGTGTAATAACTCATGCGCACTG  4633
             |||||||||||||||||||||||||||| |||||||||||||||||||||||||||||| 
Sbjct  4201  TGTAACATGTATAGTATGTCAGTACTTTTATAATGCACGTGTAATAACTCATGCGCACTA  4142

Query  4634  GCACTTCCGCCCAACTGTGTTACACATGTTATTCTTGTAAACAATGTAGACTAACCATGC  4693
             ||||||||||||||||||| |||||||||||||| ||||||||||||| |  ||||||||
Sbjct  4141  GCACTTCCGCCCAACTGTGCTACACATGTTATTCATGTAAACAATGTAAATCAACCATGC  4082

Query  4694  TGTATATTAAACGTAGTTCACTATAACTTGGTTCTCACTTAATGGTATACTATGGGATAT  4753
             |||||||||||||||||||||||||||||||||||| ||||||| | ||||||||||| |
Sbjct  4081  TGTATATTAAACGTAGTTCACTATAACTTGGTTCTCTCTTAATGATTTACTATGGGATTT  4022

Query  4754  AAACA  4758
             |||||
Sbjct  4021  AAACA  4017


Range 2: 4017 to 4201

Score:281 bits(152), Expect:1e-71, 
Identities:174/185(94%),  Gaps:0/185(0%), Strand: Plus/Minus

Query  1     TGTAACATGTATAGTATGTCAGTACTTTGATAATGCACGTGTAATAACTCATGCGCACTG  60
             |||||||||||||||||||||||||||| |||||||||||||||||||||||||||||| 
Sbjct  4201  TGTAACATGTATAGTATGTCAGTACTTTTATAATGCACGTGTAATAACTCATGCGCACTA  4142

Query  61    GCACTTCCACCCAACTGTGTTACACATGTTATTCTTGTAAACAATGTAGACTAACCATGC  120
             |||||||| |||||||||| |||||||||||||| ||||||||||||| |  ||||||||
Sbjct  4141  GCACTTCCGCCCAACTGTGCTACACATGTTATTCATGTAAACAATGTAAATCAACCATGC  4082

Query  121   TGTATATTAAACGTAGTTCACTATAACTTGGTTCTCTCTTAATGGTATACTATGGGATAT  180
             |||||||||||||||||||||||||||||||||||||||||||| | ||||||||||| |
Sbjct  4081  TGTATATTAAACGTAGTTCACTATAACTTGGTTCTCTCTTAATGATTTACTATGGGATTT  4022

Query  181   AAACA  185
             |||||
Sbjct  4021  AAACA  4017


>Mytilus coruscus isolate M156 linkage group LG05, whole genome shotgun sequence
Sequence ID: JAASAO010000005.1 Length: 122084758
Range 1: 9646163 to 9650736

Score:7409 bits(4012), Expect:0.0, 
Identities:4412/4602(96%),  Gaps:39/4602(0%), Strand: Plus/Minus

Query  168      TACTATGGGATATAAACATGGTGTCAGATGTTAAAACCCGATGTCAGACAACGAGGAAAA  227
                ||||||||||||||||||||||||||||| ||||||||||||||||||||||||||||||
Sbjct  9650736  TACTATGGGATATAAACATGGTGTCAGATATTAAAACCCGATGTCAGACAACGAGGAAAA  9650677

Query  228      CGAAAACATAAATGAGCCGGAAGAAGAGATCATCCCAGAGGAACAAGCGATAGAACCACA  287
                ||||||||||| ||||   |||||||||   |||||||||||||||||||||||||||||
Sbjct  9650676  CGAAAACATAAGTGAG---GAAGAAGAG---ATCCCAGAGGAACAAGCGATAGAACCACA  9650623

Query  288      AGCAGAACTAGCGATTGAAATGGCAGCCGTCCCACCATTGTTTAACATTCCATTCCCGGG  347
                |||||||| |||||||||||||||||||||||||||||||||||||||||||||||||||
Sbjct  9650622  AGCAGAACCAGCGATTGAAATGGCAGCCGTCCCACCATTGTTTAACATTCCATTCCCGGG  9650563

Query  348      GAAACTGGACTTGGATGGAAATATATCAACAAACTGGAAAAAATTCAAGCGGACATGGGA  407
                 ||||||||||||||||||||||| |||||||||||||||||||||||||||||||||||
Sbjct  9650562  AAAACTGGACTTGGATGGAAATATCTCAACAAACTGGAAAAAATTCAAGCGGACATGGGA  9650503

Query  408      CAATTATGAAATCGCATCAGGTTTATCTACAAAAGATACAAAACTACGTACTGCAACATT  467
                ||||||||||||||||||||||||||||||||||||| ||||||||||||||||||||||
Sbjct  9650502  CAATTATGAAATCGCATCAGGTTTATCTACAAAAGATGCAAAACTACGTACTGCAACATT  9650443

Query  468      GCTTACTTGCATTGGCCCAGAAGCAATGGATATTTTTGATGGACTAGCTTTCGAAAATGA  527
                ||||||||||||||||||||||||||||||||||||||||||||||||||||||||||||
Sbjct  9650442  GCTTACTTGCATTGGCCCAGAAGCAATGGATATTTTTGATGGACTAGCTTTCGAAAATGA  9650383

Query  528      AGAAGACAAGAAGGACATAGCAAAAGTGATCGAAAAGTTTGAAGCGTTTTGTATAGGCAA  587
                ||||||||||||||||||||||||||||||||||||||||||| ||||||||||||||||
Sbjct  9650382  AGAAGACAAGAAGGACATAGCAAAAGTGATCGAAAAGTTTGAAACGTTTTGTATAGGCAA  9650323

Query  588      AACAAACGAAACATTTGAAAGATACACTTTCAACATATGTAATCAAAGCGAAGCCGAAAA  647
                ||||||||||||||||||||| |  |||||||||||||||||||||||||||||||||||
Sbjct  9650322  AACAAACGAAACATTTGAAAG-TGAACTTTCAACATATGTAATCAAAGCGAAGCCGAAAA  9650264

Query  648      CATCGACACTTACGTCTCAAAGCTAAGAAAACTTGCAAAAACATGCAACTACCAGGATTT  707
                ||||||||||||||||||||||||||| |||||||||||||||||||||||||| |||||
Sbjct  9650263  CATCGACACTTACGTCTCAAAGCTAAGGAAACTTGCAAAAACATGCAACTACCAAGATTT  9650204

Query  708      AATAGAAAGCCTCATCCGTGATAGAATTGTCTGTGGAATACGGGACAACACGGCAAGAAA  767
                |||||||||||||||||||||||| |||||||||||||||||||||||||||||||||||
Sbjct  9650203  AATAGAAAGCCTCATCCGTGATAGGATTGTCTGTGGAATACGGGACAACACGGCAAGAAA  9650144

Query  768      AAGACTTTTGCAAGAAGACAAATTGACTTTGAATAAGTGCATAGATATTTGCCGTGCTTT  827
                ||||||||||||||||||||||||||||||||||||||||||||| ||||| ||||||||
Sbjct  9650143  AAGACTTTTGCAAGAAGACAAATTGACTTTGAATAAGTGCATAGACATTTGTCGTGCTTT  9650084

Query  828      AGAATCTACTTCAGCAAAAATGAAAACCATGACAGGAGCATCTAACAACTTGGATAAAGG  887
                ||||||||||||||||||||||||||||||||||||||||||||| |||||||||| |||
Sbjct  9650083  AGAATCTACTTCAGCAAAAATGAAAACCATGACAGGAGCATCTAATAACTTGGATATAGG  9650024

Query  888      AGAAGACATTAAGGCGGTAAGAAGTAAATCATCTTTTAACAAGCATAAAACATTTACACA  947
                ||||||||||||||||||||||| |||||| |||||||||||||||||||||| ||||||
Sbjct  9650023  AGAAGACATTAAGGCGGTAAGAAATAAATCCTCTTTTAACAAGCATAAAACATATACACA  9649964

Query  948      AAAGCAAAGCAAAAGAAACTGTTCCTACTGTGGAAAACAATGCACTAAAGGAAAATGTCC  1007
                |||||||||||||||||| ||||| |||||||||||||| |||| |||||| ||||||||
Sbjct  9649963  AAAGCAAAGCAAAAGAAATTGTTCATACTGTGGAAAACAGTGCATTAAAGGCAAATGTCC  9649904

Query  1008     TGCATATGGAAAAAAGTGCGACAGTTGCGGCAAACTAAATCATTTCGCTTCCCAATGCAG  1067
                 |||||||||||||| ||||||| ||| || |||| ||||||||| ||||| ||||| ||
Sbjct  9649903  AGCATATGGAAAAAAATGCGACAATTGTGGAAAACAAAATCATTTTGCTTCGCAATGTAG  9649844

Query  1068     ACAAAAAATGAAACCTAGAGGTAAAAGATCAGATGTAAGGCAATTTAACACATTATCAAC  1127
                ||||||||||||||||||||||||||||||||||||||||||||||||||||||||||||
Sbjct  9649843  ACAAAAAATGAAACCTAGAGGTAAAAGATCAGATGTAAGGCAATTTAACACATTATCAAC  9649784

Query  1128     AGACGAGAGCGATAGCGAATATGAAATAATGGCTGTAGAAACAGACGATGTAAACGTAAA  1187
                ||||||||| |||||||| ||||| |||||||||||||||||||||||||||||||||||
Sbjct  9649783  AGACGAGAGTGATAGCGAGTATGAGATAATGGCTGTAGAAACAGACGATGTAAACGTAAA  9649724

Query  1188     CATGATACAGAATAAGATATTTGCAAGGATGCTATTAATAGATGAGAACAAAGAGGTTAA  1247
                ||||||||||||||| ||||||||||||||||||||||||||||||||||||||||||||
Sbjct  9649723  CATGATACAGAATAAAATATTTGCAAGGATGCTATTAATAGATGAGAACAAAGAGGTTAA  9649664

Query  1248     GTTTCAATTAGATAGCGGTGCGACTGCTAACCTAATTCCGAGATCTTATCTCATTCATTC  1307
                |||||||||||||||||||||||||||||||||||| |||||||||||||||||||||||
Sbjct  9649663  GTTTCAATTAGATAGCGGTGCGACTGCTAACCTAATACCGAGATCTTATCTCATTCATTC  9649604

Query  1308     ACAAATTGAGAGTGGAAATGACAAGTTAACGATGTATAATCAGTCTACTATGAAATCGTA  1367
                |||||||||||||||||||||||||||||||||||||||||||||||| |||||||||||
Sbjct  9649603  ACAAATTGAGAGTGGAAATGACAAGTTAACGATGTATAATCAGTCTACCATGAAATCGTA  9649544

Query  1368     TGGCACATGCATGCTGCGTGTAAAGAATCCAAAAACACACAAACGTTACAAGGTCAAGTT  1427
                |||||||||||||||||||||||||||||||||| |||||||||||||||||||||||||
Sbjct  9649543  TGGCACATGCATGCTGCGTGTAAAGAATCCAAAA-CACACAAACGTTACAAGGTCAAGTT  9649485

Query  1428     TATTGTTGTTGATGATAAATACACACCTCTACTAGGAGCAAAGGCCATTCAAGCTATGAA  1487
                ||||||||||||||||||||||||||||||||||||||||||||||||||||||||||||
Sbjct  9649484  TATTGTTGTTGATGATAAATACACACCTCTACTAGGAGCAAAGGCCATTCAAGCTATGAA  9649425

Query  1488     TCTAATTAAGATACAATTTCAAAACATTATGGTATGCGATAACCAGAATGCAACAGGCAT  1547
                ||||||||||||||||||||||||||||||||||||||||| ||||||||||||||||||
Sbjct  9649424  TCTAATTAAGATACAATTTCAAAACATTATGGTATGCGATAGCCAGAATGCAACAGGCAT  9649365

Query  1548     TGCGTCTATGGAAAGCATTATTTCTGAATACTCTGACGTATTTGAGGGAGAAGGAACATT  1607
                | ||||||||||||||||||| ||||||||||||||||||||||||||||||||||||||
Sbjct  9649364  TTCGTCTATGGAAAGCATTATCTCTGAATACTCTGACGTATTTGAGGGAGAAGGAACATT  9649305

Query  1608     TAAGGGAGCCTTAAAATTAGAAATTGATGAGTCCATACCTCCTGTTAAGTCTCCGTTAAG  1667
                |||||||||||||||||||||||||||||||||||||||||||||||||||||| |||||
Sbjct  9649304  TAAGGGAGCCTTAAAATTAGAAATTGATGAGTCCATACCTCCTGTTAAGTCTCCTTTAAG  9649245

Query  1668     ACGCATACCTATTGCACTTAAGCCGAAGTTAAAGACAGAACTTCAAAGACTGGAAAAACT  1727
                ||||||||||||||||||||||||||||||||||||||||||||||||||||||||||||
Sbjct  9649244  ACGCATACCTATTGCACTTAAGCCGAAGTTAAAGACAGAACTTCAAAGACTGGAAAAACT  9649185

Query  1728     AGGAGTTATTAAACCAGTTGATACACCAACAGATTGGGTATCCAGCCTTGTAATTGTCAA  1787
                ||||||||||||||||||||||||||||||||||||||||||||||||||||||||||||
Sbjct  9649184  AGGAGTTATTAAACCAGTTGATACACCAACAGATTGGGTATCCAGCCTTGTAATTGTCAA  9649125

Query  1788     GAAACCTAGTGGGAAAATAAGACTATGCATTGACCCAAAGCCATTAAATAAAGCATTAAA  1847
                |||||||||||||||||||||||||||||||||||||||||||||||||||||| |||||
Sbjct  9649124  GAAACCTAGTGGGAAAATAAGACTATGCATTGACCCAAAGCCATTAAATAAAGCCTTAAA  9649065

Query  1848     GCGGTGTCATTATCCGTTGCCAATTATCGAAGATTTACTTCCAGAATTAAGCAAAGCTAA  1907
                |||||||||||||||||||||||||||||||||| ||||||||||||| |||||||||||
Sbjct  9649064  GCGGTGTCATTATCCGTTGCCAATTATCGAAGATCTACTTCCAGAATTGAGCAAAGCTAA  9649005

Query  1908     AGTATATTCCAAGTGTGATGTTAAAAATGGATTTTGGCATGTAAACCTAGCAGACGAGTC  1967
                |||||||||||||||||||||||||||||| ||||||||||||||||||||||| |||||
Sbjct  9649004  AGTATATTCCAAGTGTGATGTTAAAAATGGTTTTTGGCATGTAAACCTAGCAGATGAGTC  9648945

Query  1968     AAGCTTTTTAACTACTTTTGAAACACCGTTCGGAAGATACCGTTGGACAAAGATGCCATT  2027
                ||| ||||||| |||||||||||||||||||||||| ||||| |||||||| ||||||||
Sbjct  9648944  AAGTTTTTTAATTACTTTTGAAACACCGTTCGGAAGGTACCGATGGACAAAAATGCCATT  9648885

Query  2028     TGGAATTTCGCCTGCCCCCGAATATTTCCAACAATTTTTGGAAAGAGAAATTGAAAATCT  2087
                ||||||||||||||||||||||||||||||||||||||||||||||||||||||||||||
Sbjct  9648884  TGGAATTTCGCCTGCCCCCGAATATTTCCAACAATTTTTGGAAAGAGAAATTGAAAATCT  9648825

Query  2088     ACCGGGAGTCCGAACCGTAGCTGATGATATTATTATTTATGGTGAAGGACAGACCATTGA  2147
                |||||||||||||||||||||||| ||||| |||||||||||||||||||||||||||||
Sbjct  9648824  ACCGGGAGTCCGAACCGTAGCTGACGATATCATTATTTATGGTGAAGGACAGACCATTGA  9648765

Query  2148     AAATGCAACGCTCGATCACGATAGAAAACTCAAAGCATTATTGGACCGTTGCCGCGAACG  2207
                ||||||||||||||||||||||||||||||||||||||||||||||||||||||||||||
Sbjct  9648764  AAATGCAACGCTCGATCACGATAGAAAACTCAAAGCATTATTGGACCGTTGCCGCGAACG  9648705

Query  2208     AAATATCAAAATAAACAAAGACAAACTTGTTCTAAGAGCAACAGAAATGCCTTATATTGG  2267
                |||||||||||| |||| ||||||| ||||||||||||||||||||||||||||||||||
Sbjct  9648704  AAATATCAAAATCAACAGAGACAAATTTGTTCTAAGAGCAACAGAAATGCCTTATATTGG  9648645

Query  2268     ACACTTACTGACAGCAGAAGGAGTTAAGCCAGATCCTGAAAAGATTGCTGCGATTGTAAA  2327
                ||||||||||||||||||||||||||||||||||||||||||||||||||||||||||||
Sbjct  9648644  ACACTTACTGACAGCAGAAGGAGTTAAGCCAGATCCTGAAAAGATTGCTGCGATTGTAAA  9648585

Query  2328     TATGGAAAAACCGACAGACGTAAAAGGCGTGCAGAGACTATTAGGTATGATTAACTACCT  2387
                |||||||||||||||| |||||||||||||||||||||| ||||||||||||||||||||
Sbjct  9648584  TATGGAAAAACCGACAAACGTAAAAGGCGTGCAGAGACTTTTAGGTATGATTAACTACCT  9648525

Query  2388     AACAAAATTCCTTGAAAACTTAAGTGATATTTGCGAGCCGATAAGAAAACTTACGCACAA  2447
                ||| ||||||||||||||||||||||||||||||||||| ||||||||||||||||||||
Sbjct  9648524  AACTAAATTCCTTGAAAACTTAAGTGATATTTGCGAGCCAATAAGAAAACTTACGCACAA  9648465

Query  2448     AGAAAACGCTTGGAACTGGACTTTTGAACACGACAAAGCATTTGAAATGATTAAAAAAGC  2507
                ||||||||||||||||||||||||||||||||||||||||||||||||||||||||||||
Sbjct  9648464  AGAAAACGCTTGGAACTGGACTTTTGAACACGACAAAGCATTTGAAATGATTAAAAAAGC  9648405

Query  2508     AGTGACAAAAACACCCGTTCTCAAGTACTTTGACTCTAAATCCGAAACAACACTACAATG  2567
                ||||||||||||||||||||||||||||||||||||||||||||||||||||||||||||
Sbjct  9648404  AGTGACAAAAACACCCGTTCTCAAGTACTTTGACTCTAAATCCGAAACAACACTACAATG  9648345

Query  2568     TGACGCTTCAGAAAAGGGACTAGGCGCTTCCCTAATGCAAGACAGTCAACCGATTGCTTA  2627
                |||||||||||||||||||||||||||||||||||||||||||||||||||||| |||||
Sbjct  9648344  TGACGCTTCAGAAAAGGGACTAGGCGCTTCCCTAATGCAAGACAGTCAACCGATCGCTTA  9648285

Query  2628     CGCTAGCCGTGCTTTGACGAAAACTGAACAGAATTATGCACAAATAGAAAAAGAACTCTT  2687
                ||||||||||||||||||||||||||||||||||||||||||||||||||||||||||||
Sbjct  9648284  CGCTAGCCGTGCTTTGACGAAAACTGAACAGAATTATGCACAAATAGAAAAAGAACTCTT  9648225

Query  2688     GGCAGTTGTTTTCGGTATGGAGAAATTTCATCAATATACGTACGGACGCAAGGTGTACGT  2747
                ||||||||||||||||||||||||||||||||||||      |  |  |     ||||| 
Sbjct  9648224  GGCAGTTGTTTTCGGTATGGAGAAATTTCATCAATA------C--A--C-----GTACG-  9648181

Query  2748     TGAAAGTGACCACAAACCGCTCGAAAGTTTGTACAAAAAACCTTTATATCACGCTCCTAA  2807
                 ||||||||||||||||| |||||||||||||||||||| || |||||||||||||||||
Sbjct  9648180  -GAAAGTGACCACAAACCCCTCGAAAGTTTGTACAAAAAGCCGTTATATCACGCTCCTAA  9648122

Query  2808     AAGGTTACAGAGAATGTTTCTCAGATTACAACGCTATGATATCGAACTAAAGTACAAGCA  2867
                ||||||||| ||||||||||| ||| |||| || |||||||| ||||| |||||||||||
Sbjct  9648121  AAGGTTACAAAGAATGTTTCTGAGACTACAGCGTTATGATATAGAACTTAAGTACAAGCA  9648062

Query  2868     GGGTAAATATCTGTACATAGCCGATACATTATCCAGAGCATATTTGAGAAGCACCGATGG  2927
                ||| |||||| |||| ||||| ||||||||||||||||| |||||||||| |||||||| 
Sbjct  9648061  GGGCAAATATATGTATATAGCAGATACATTATCCAGAGCGTATTTGAGAAACACCGATGA  9648002

Query  2928     CAATGAATCAAAAACACAAGACGAAATACTCTTGGTGCGCTCCGACATAGAAGTCGAAGT  2987
                |||||||||||||||||| |  ||||||||||||||||||||||||||||||||||||||
Sbjct  9648001  CAATGAATCAAAAACACAGGCTGAAATACTCTTGGTGCGCTCCGACATAGAAGTCGAAGT  9647942

Query  2988     TGAACAGATAAATATGACCGACTATTTGGCAATATCGGAAGAAAGaaaaaaaCTCATAGC  3047
                ||||||||| |||||||||||||||||||||||||||||| ||||| |||||||||||||
Sbjct  9647941  TGAACAGATTAATATGACCGACTATTTGGCAATATCGGAAAAAAGACAAAAACTCATAGC  9647882

Query  3048     ACAGTCTACTCAACAAGACAAAACACTACAACAGCTTATCAAAACTATTGAAAATG----  3103
                ||||||||||||||||||||||||||||||||||||||||||||||||||||||||    
Sbjct  9647881  ACAGTCTACTCAACAAGACAAAACACTACAACAGCTTATCAAAACTATTGAAAATGACTG  9647822

Query  3104     --G-CTGGAATAATTCTGAACACCCGAGTGAACTAGATCCATTCTATAATGTACGTGACG  3160
                  | ||||||||||||| ||||||||||||||||||||||||||||||||||||||||||
Sbjct  9647821  GAGCCTGGAATAATTCTCAACACCCGAGTGAACTAGATCCATTCTATAATGTACGTGACG  9647762

Query  3161     AACTTTCTGTACAAAACGGCATTATATTCAAAGGTGATCGATGTATAATACCAAATGCAA  3220
                ||||||||||||||||||||||||||||||||||||||||||||||||||||||||||||
Sbjct  9647761  AACTTTCTGTACAAAACGGCATTATATTCAAAGGTGATCGATGTATAATACCAAATGCAA  9647702

Query  3221     TGAGAAACGAAATACTGAGCCAGATTCATACTCATATTGGCATTGAAGGATGTTTAAAAC  3280
                ||||||||||||||||||||||||||||||||||||||||||||||||||||||||||||
Sbjct  9647701  TGAGAAACGAAATACTGAGCCAGATTCATACTCATATTGGCATTGAAGGATGTTTAAAAC  9647642

Query  3281     GTGCACGAGAATGCGTATACTGGCCTAGAATGAATTCAGAATTGAGAGACTACATCAGTA  3340
                ||||||||||||||||||||||||||||||||||||||||||||||||||||||||||||
Sbjct  9647641  GTGCACGAGAATGCGTATACTGGCCTAGAATGAATTCAGAATTGAGAGACTACATCAGTA  9647582

Query  3341     AATGCGATGTGTGCCAGTCACTTGCTATGAAACAACCGAAAGAAACTTTAAAGTCACACG  3400
                ||||||||||||| ||||||||||||||||||||||||| ||||||||||||||||||||
Sbjct  9647581  AATGCGATGTGTGTCAGTCACTTGCTATGAAACAACCGAGAGAAACTTTAAAGTCACACG  9647522

Query  3401     ACGTGCCATCGAGACCGTGGGCTAAGATAGGAACCGATTTATTCACACTATCGGGAAATG  3460
                |||||||||||||||||||||||||||||||||||||||||||||| |||||||||||||
Sbjct  9647521  ACGTGCCATCGAGACCGTGGGCTAAGATAGGAACCGATTTATTCACTCTATCGGGAAATG  9647462

Query  3461     ACTATTTGATTACTGTAGATTATTACAGCAGTTTTTTCGAGGTGGATAGACTTTATGATA  3520
                ||||||||||||||||||||||||||||||||||||||||||||||||||||| ||||||
Sbjct  9647461  ACTATTTGATTACTGTAGATTATTACAGCAGTTTTTTCGAGGTGGATAGACTTGATGATA  9647402

Query  3521     CTTCGTCAAAGACAGTAATCAATAAACTTAAACAACATTTCGCTAGATGGGGAATCCCTG  3580
                ||||||||||||||||||||||||||||||||||||||||||||||||||||||||||||
Sbjct  9647401  CTTCGTCAAAGACAGTAATCAATAAACTTAAACAACATTTCGCTAGATGGGGAATCCCTG  9647342

Query  3581     AAACAGTTATCTCAGACAATGGACCGCAATATTCGTCCGAACAATTTAAACAGTTCAGCA  3640
                ||| ||| ||||||||||||||||||||||||||||||||||||||||||||||||||||
Sbjct  9647341  AAAAAGTAATCTCAGACAATGGACCGCAATATTCGTCCGAACAATTTAAACAGTTCAGCA  9647282

Query  3641     AGCAATGGGATTTTCAACATAAAACATCTAGTCCGGGACATGCACAATCTAATGGgaaag  3700
                ||||||||||||||||||||||||||||||||||||||||||||||||||||||||||||
Sbjct  9647281  AGCAATGGGATTTTCAACATAAAACATCTAGTCCGGGACATGCACAATCTAATGGGAAAG  9647222

Query  3701     tcgaaaacgcagtgaaaacagcaaaacgcctaatgcgaaaagcgaaaaaatcaaacAGTG  3760
                |||||||||||||||||||||||||||| ||||||||||| |||| |||| |||||||||
Sbjct  9647221  TCGAAAACGCAGTGAAAACAGCAAAACGTCTAATGCGAAAGGCGAGAAAACCAAACAGTG  9647162

Query  3761     ACCCGTACATTGCGTTACTGAATTTTAGAAATACACCACAACAAGTGACAAAATACAGTC  3820
                ||||||||||||||| |||||||||| |||||||||||||||||||||||||||||||||
Sbjct  9647161  ACCCGTACATTGCGTGACTGAATTTTCGAAATACACCACAACAAGTGACAAAATACAGTC  9647102

Query  3821     CGGTACAACAAATGATCAACAGAAGGACACGAACATTGCTACCAATGAAATCAGCATTAT  3880
                ||||||||||||||||||||||||||||||| ||||||||||||||||||||||||||||
Sbjct  9647101  CGGTACAACAAATGATCAACAGAAGGACACGGACATTGCTACCAATGAAATCAGCATTAT  9647042

Query  3881     TTGAATCGAAAATTCCAGAAAATGTACGAAGCAACATCATGGATAATAAAAAACGTCAAG  3940
                ||||||||||||||||||||||||||||||| ||||||||||||||||||||||||||||
Sbjct  9647041  TTGAATCGAAAATTCCAGAAAATGTACGAAGTAACATCATGGATAATAAAAAACGTCAAG  9646982

Query  3941     AAAAATATTACAATAGATCCGCAAGAGACTTAAACGAACTTAAACAAGGTGAAATTGTCA  4000
                | |||||||| |||||||| |||||||||||||||||||| ||||||||||| |||||||
Sbjct  9646981  AGAAATATTATAATAGATCAGCAAGAGACTTAAACGAACTAAAACAAGGTGACATTGTCA  9646922

Query  4001     GATTAACACCACAAGATCGACAAAAAGAATGGGAAAAAGGAGTGATCAAGAATAAAAAAT  4060
                |||||||||||||||||||||| || |||||||||||||||||| ||||| || ||| ||
Sbjct  9646921  GATTAACACCACAAGATCGACATAAGGAATGGGAAAAAGGAGTGGTCAAGCATCAAACAT  9646862

Query  4061     CCGAGAGATCGTATGAAGTCGAAAAGGAAAATGGACGTACCGTAAGACGTAACAGAAAAT  4120
                |||||||||| |||||||||||||| ||||||||||||||||||||||||||||||||||
Sbjct  9646861  CCGAGAGATCATATGAAGTCGAAAAAGAAAATGGACGTACCGTAAGACGTAACAGAAAAT  9646802

Query  4121     ATTTGCGTAGAACTAATGAACAATTCAATCCGAAATGTCAAACGGAAGAAATTAACATTG  4180
                || ||||||||||||||||||||||||||||||||||||||||||||||||| |||||||
Sbjct  9646801  ATCTGCGTAGAACTAATGAACAATTCAATCCGAAATGTCAAACGGAAGAAATCAACATTG  9646742

Query  4181     ATCCGAATGAACAAGAGATATCTCATGATGAAAACAAAAACAATAGTTCGGACCCTAAAC  4240
                ||||||||||||||||||||||| ||| ||| ||||||| || |  ||||||||| || |
Sbjct  9646741  ATCCGAATGAACAAGAGATATCTTATGGTGATAACAAAATCA-T--TTCGGACCCGAAGC  9646685

Query  4241     ATTCAGTCGTGCCCGATGTTGAAGAGAAATCTCAACCGTGTAGCCGTTATGGAAGACCAA  4300
                |||||||||||||||||||||||||||||||||||||||||||||||||||||||||| |
Sbjct  9646684  ATTCAGTCGTGCCCGATGTTGAAGAGAAATCTCAACCGTGTAGCCGTTATGGAAGACCGA  9646625

Query  4301     TTCAGAAACCAAGCTGGATGAAAGATTACGATTTAAAGTGACTTTTAACGGTTGAACATT  4360
                |||||||||||||||||||||||||||||||||| || ||||||||||||||||||||||
Sbjct  9646624  TTCAGAAACCAAGCTGGATGAAAGATTACGATTTGAAATGACTTTTAACGGTTGAACATT  9646565

Query  4361     GTAAATATTAGTTAGAGACTAGAAGTTAGGTTTAGTTAATTTAGTATTTGAACTTTAAAT  4420
                ||| |||||||||||||||||||||||||||||||||||||||||| |||||||||||||
Sbjct  9646564  GTATATATTAGTTAGAGACTAGAAGTTAGGTTTAGTTAATTTAGTACTTGAACTTTAAAT  9646505

Query  4421     GACAGTGCCTTAG-AAAAT-TCATTTAGATTCTAGAACATATACATGGACAGTTAAATAT  4478
                ||||||||||||| ||||  ||| || |||||| ||||||||| ||| ||||||||||||
Sbjct  9646504  GACAGTGCCTTAGTAAAAAATCAATTTGATTCTTGAACATATAAATGAACAGTTAAATAT  9646445

Query  4479     AGCAGTTAAAGAATTTTATAATTTTGTTCAGTAATTATTTTGAGTTTAGATTTT-CTGAT  4537
                ||||||||||||||||||||||||| |||||||||| ||||||||||| ||||| |||||
Sbjct  9646444  AGCAGTTAAAGAATTTTATAATTTTTTTCAGTAATTTTTTTGAGTTTAAATTTTTCTGAT  9646385

Query  4538     AATTTGATATAAGCTTCAAGTTGAAAAAAGAAAGGATGTAACATGTATAGTATGT-CAGT  4596
                |||| ||||||||||||||||| ||||||||||||||||||||  |||||||| | ||||
Sbjct  9646384  AATTAGATATAAGCTTCAAGTTAAAAAAAGAAAGGATGTAACACATATAGTATTTACAGT  9646325

Query  4597     ACTTTGATAATGCACGTGTAATAACTCATGCGCACTGGCACTTCCGCCCAACTGTGTTAC  4656
                || |||||||||||||||||||||||||| ||||||||||||||| || |||||||| ||
Sbjct  9646324  ACATTGATAATGCACGTGTAATAACTCATACGCACTGGCACTTCCACCTAACTGTGTAAC  9646265

Query  4657     ACATGTTATTCTTGTAAACAATGTAGACTAACCATGCTGTATATTAAACGTAGTTCACTA  4716
                ||| ||||||||||||||||||||||| ||||||||||||||||||||||||||||||||
Sbjct  9646264  ACAGGTTATTCTTGTAAACAATGTAGATTAACCATGCTGTATATTAAACGTAGTTCACTA  9646205

Query  4717     TAACTTGGTTCTCACTTAATGGTATACTATGGGATATAAACA  4758
                |||| |||||||| ||||||| ||||||||||||||||||||
Sbjct  9646204  TAACCTGGTTCTCTCTTAATGATATACTATGGGATATAAACA  9646163


Range 2: 9646163 to 9646348

Score:276 bits(149), Expect:7e-70, 
Identities:174/186(94%),  Gaps:1/186(0%), Strand: Plus/Minus

Query  1        TGTAACATGTATAGTATGT-CAGTACTTTGATAATGCACGTGTAATAACTCATGCGCACT  59
                |||||||  |||||||| | |||||| |||||||||||||||||||||||||| ||||||
Sbjct  9646348  TGTAACACATATAGTATTTACAGTACATTGATAATGCACGTGTAATAACTCATACGCACT  9646289

Query  60       GGCACTTCCACCCAACTGTGTTACACATGTTATTCTTGTAAACAATGTAGACTAACCATG  119
                |||||||||||| |||||||| ||||| ||||||||||||||||||||||| ||||||||
Sbjct  9646288  GGCACTTCCACCTAACTGTGTAACACAGGTTATTCTTGTAAACAATGTAGATTAACCATG  9646229

Query  120      CTGTATATTAAACGTAGTTCACTATAACTTGGTTCTCTCTTAATGGTATACTATGGGATA  179
                |||||||||||||||||||||||||||| |||||||||||||||| ||||||||||||||
Sbjct  9646228  CTGTATATTAAACGTAGTTCACTATAACCTGGTTCTCTCTTAATGATATACTATGGGATA  9646169

Query  180      TAAACA  185
                ||||||
Sbjct  9646168  TAAACA  9646163


Range 3: 9655214 to 9655377

Score:263 bits(142), Expect:5e-66, 
Identities:157/164(96%),  Gaps:1/164(0%), Strand: Plus/Minus

Query  10       TATAGTATGT-CAGTACTTTGATAATGCACGTGTAATAACTCATGCGCACTGGCACTTCC  68
                |||||||| | |||||||||||||||||||||||||||||||||||||||||||||||||
Sbjct  9655377  TATAGTATTTACAGTACTTTGATAATGCACGTGTAATAACTCATGCGCACTGGCACTTCC  9655318

Query  69       ACCCAACTGTGTTACACATGTTATTCTTGTAAACAATGTAGACTAACCATGCTGTATATT  128
                ||| |||||||| ||||| ||||||||||||||||||||||| |||||||||||||||||
Sbjct  9655317  ACCTAACTGTGTAACACAGGTTATTCTTGTAAACAATGTAGATTAACCATGCTGTATATT  9655258

Query  129      AAACGTAGTTCACTATAACTTGGTTCTCTCTTAATGGTATACTA  172
                |||||||||||||||||||||||||||||||||||| |||||||
Sbjct  9655257  AAACGTAGTTCACTATAACTTGGTTCTCTCTTAATGATATACTA  9655214


Range 4: 9655214 to 9655377

Score:252 bits(136), Expect:1e-62, 
Identities:155/164(95%),  Gaps:1/164(0%), Strand: Plus/Minus

Query  4583     TATAGTATGT-CAGTACTTTGATAATGCACGTGTAATAACTCATGCGCACTGGCACTTCC  4641
                |||||||| | |||||||||||||||||||||||||||||||||||||||||||||||||
Sbjct  9655377  TATAGTATTTACAGTACTTTGATAATGCACGTGTAATAACTCATGCGCACTGGCACTTCC  9655318

Query  4642     GCCCAACTGTGTTACACATGTTATTCTTGTAAACAATGTAGACTAACCATGCTGTATATT  4701
                 || |||||||| ||||| ||||||||||||||||||||||| |||||||||||||||||
Sbjct  9655317  ACCTAACTGTGTAACACAGGTTATTCTTGTAAACAATGTAGATTAACCATGCTGTATATT  9655258

Query  4702     AAACGTAGTTCACTATAACTTGGTTCTCACTTAATGGTATACTA  4745
                |||||||||||||||||||||||||||| ||||||| |||||||
Sbjct  9655257  AAACGTAGTTCACTATAACTTGGTTCTCTCTTAATGATATACTA  9655214


>Mytilus coruscus strain wild genome assembly, contig: Mco296, whole genome shotgun sequence
Sequence ID: CACVKT020002664.1 Length: 874393
Range 1: 692144 to 696716

Score:7348 bits(3979), Expect:0.0, 
Identities:4405/4606(96%),  Gaps:48/4606(1%), Strand: Plus/Minus

Query  168     TACTATGGGATATAAACATGGTGTCAGATGTTAAAACCCGATGTCAGACAACGAGGAAAA  227
               ||||||||||||||||||||||||||||| ||||||||||||||||||||||||||||||
Sbjct  696716  TACTATGGGATATAAACATGGTGTCAGATATTAAAACCCGATGTCAGACAACGAGGAAAA  696657

Query  228     CGAAAACATAAATGAGCCGGAAGAAGAGATCATCCCAGAGGAACAAGCGATAGAACCACA  287
               ||||||||||| ||||   |||||||||   |||||||||||||||||||||||||||||
Sbjct  696656  CGAAAACATAAGTGAG---GAAGAAGAG---ATCCCAGAGGAACAAGCGATAGAACCACA  696603

Query  288     AGCAGAACTAGCGATTGAAATGGCAGCCGTCCCACCATTGTTTAACATTCCATTCCCGGG  347
               |||||||| |||||||||||||||||||||||||||||||||||||||||||||||||||
Sbjct  696602  AGCAGAACCAGCGATTGAAATGGCAGCCGTCCCACCATTGTTTAACATTCCATTCCCGGG  696543

Query  348     GAAACTGGACTTGGATGGAAATATATCAACAAACTGGAAAAAATTCAAGCGGACATGGGA  407
                ||||||||||||||||||||||| |||||||||||||||||||||||||||||||||||
Sbjct  696542  AAAACTGGACTTGGATGGAAATATCTCAACAAACTGGAAAAAATTCAAGCGGACATGGGA  696483

Query  408     CAATTATGAAATCGCATCAGGTTTATCTACAAAAGATACAAAACTACGTACTGCAACATT  467
               ||||||||||||||||||||||||||||||||||||| ||||||||||||||||||||||
Sbjct  696482  CAATTATGAAATCGCATCAGGTTTATCTACAAAAGATGCAAAACTACGTACTGCAACATT  696423

Query  468     GCTTACTTGCATTGGCCCAGAAGCAATGGATATTTTTGATGGACTAGCTTTCGAAAATGA  527
               ||||||||||||||||||||||||||||||||||||||||||||||||||||||||||||
Sbjct  696422  GCTTACTTGCATTGGCCCAGAAGCAATGGATATTTTTGATGGACTAGCTTTCGAAAATGA  696363

Query  528     AGAAGACAAGAAGGACATAGCAAAAGTGATCGAAAAGTTTGAAGCGTTTTGTATAGGCAA  587
               ||||||||||||||||||||||||||||||||||||||||||| ||||||||||||||||
Sbjct  696362  AGAAGACAAGAAGGACATAGCAAAAGTGATCGAAAAGTTTGAAACGTTTTGTATAGGCAA  696303

Query  588     AACAAACGAAACATTTGAAAGATACACTTTCAACATATGTAATCAAAGCGAAGCCGAAAA  647
               ||||||||||||||||||||| |  |||||||||||||||||||||||||||||||||||
Sbjct  696302  AACAAACGAAACATTTGAAAG-TGAACTTTCAACATATGTAATCAAAGCGAAGCCGAAAA  696244

Query  648     CATCGACACTTACGTCTCAAAGCTAAGAAAACTTGCAAAAACATGCAACTACCAGGATTT  707
               ||||||||||||||||||||||||||| |||||||||||||||||||||||||| |||||
Sbjct  696243  CATCGACACTTACGTCTCAAAGCTAAGGAAACTTGCAAAAACATGCAACTACCAAGATTT  696184

Query  708     AATAGAAAGCCTCATCCGTGATAGAATTGTCTGTGGAATACGGGACAACACGGCAAGAAA  767
               |||||||||||||||||||||||| |||||||||||||||||||||||||||||||||||
Sbjct  696183  AATAGAAAGCCTCATCCGTGATAGGATTGTCTGTGGAATACGGGACAACACGGCAAGAAA  696124

Query  768     AAGACTTTTGCAAGAAGACAAATTGACTTTGAATAAGTGCATAGATATTTGCCGTGCTTT  827
               ||||||||||||||||||||||||||||||||||||||||||||| ||||| ||||||||
Sbjct  696123  AAGACTTTTGCAAGAAGACAAATTGACTTTGAATAAGTGCATAGACATTTGTCGTGCTTT  696064

Query  828     AGAATCTACTTCAGCAAAAATGAAAACCATGACAGGAGCATCTAACAACTTGGATAAAGG  887
               ||||||||||||||||||||||||||||||||||||||||||||| |||||||||| |||
Sbjct  696063  AGAATCTACTTCAGCAAAAATGAAAACCATGACAGGAGCATCTAATAACTTGGATATAGG  696004

Query  888     AGAAGACATTAAGGCGGTAAGAAGTAAATCATCTTTTAACAAGCATAAAACATTTACACA  947
               ||||||||||||||||||||||| |||||| ||||||||||||||| |||||| ||||||
Sbjct  696003  AGAAGACATTAAGGCGGTAAGAAATAAATCCTCTTTTAACAAGCATGAAACATATACACA  695944

Query  948     AAAGCAAAGCAAAAGAAACTGTTCCTACTGTGGAAAACAATGCACTAAAGGAAAATGTCC  1007
               |||||||||||||||||| ||||| |||||||||||||| |||| |||||| ||||||||
Sbjct  695943  AAAGCAAAGCAAAAGAAATTGTTCATACTGTGGAAAACAGTGCATTAAAGGCAAATGTCC  695884

Query  1008    TGCATATGGAAAAAAGTGCGACAGTTGCGGCAAACTAAATCATTTCGCTTCCCAATGCAG  1067
                |||||||||||||| ||||||| ||| || |||| ||||||||| ||||| ||||| ||
Sbjct  695883  AGCATATGGAAAAAAATGCGACAATTGTGGAAAACAAAATCATTTTGCTTCGCAATGTAG  695824

Query  1068    ACAAAAAATGAAACCTAGAGGTAAAAGATCAGATGTAAGGCAATTTAACACATTATCAAC  1127
               ||||||||||||||||||||||||||||||||||||||||||||||||||||||||||||
Sbjct  695823  ACAAAAAATGAAACCTAGAGGTAAAAGATCAGATGTAAGGCAATTTAACACATTATCAAC  695764

Query  1128    AGACGAGAGCGATAGCGAATATGAAATAATGGCTGTAGAAACAGACGATGTAAACGTAAA  1187
               ||||||||| |||||||| ||||| |||||||||||||||||||||||||||||||||||
Sbjct  695763  AGACGAGAGTGATAGCGAGTATGAGATAATGGCTGTAGAAACAGACGATGTAAACGTAAA  695704

Query  1188    CATGATACAGAATAAGATATTTGCAAGGATGCTATTAATAGATGAGAACAAAGAGGTTAA  1247
               ||||||||||||||| ||||||||||||||||||||||||||||||||||||||||||||
Sbjct  695703  CATGATACAGAATAAAATATTTGCAAGGATGCTATTAATAGATGAGAACAAAGAGGTTAA  695644

Query  1248    GTTTCAATTAGATAGCGGTGCGACTGCTAACCTAATTCCGAGATCTTATCTCATTCATTC  1307
               |||||||||||||||||||| ||||||||||||||| |||||||||||||| ||||||||
Sbjct  695643  GTTTCAATTAGATAGCGGTGTGACTGCTAACCTAATACCGAGATCTTATCTTATTCATTC  695584

Query  1308    ACAAATTGAGAGTGGAAATGACAAGTTAACGATGTATAATCAGTCTACTATGAAATCGTA  1367
               |||||||||||||||||||||||||||||||||||||||||||||||| |||||||||||
Sbjct  695583  ACAAATTGAGAGTGGAAATGACAAGTTAACGATGTATAATCAGTCTACCATGAAATCGTA  695524

Query  1368    TGGCACATGCATGCTGCGTGTAAAGAATCCAAAAACACACAAACGTTACAAGGTCAAGTT  1427
               ||||||||||||||||||||||||||||||||||||||||||||||||||||||||||||
Sbjct  695523  TGGCACATGCATGCTGCGTGTAAAGAATCCAAAAACACACAAACGTTACAAGGTCAAGTT  695464

Query  1428    TATTGTTGTTGATGATAAATACACACCTCTACTAGGAGCAAAGGCCATTCAAGCTATGAA  1487
               ||||||||||||||||||||||||||||||||||||||||||||||||||||||||||||
Sbjct  695463  TATTGTTGTTGATGATAAATACACACCTCTACTAGGAGCAAAGGCCATTCAAGCTATGAA  695404

Query  1488    TCTAATTAAGATACAATTTCAAAACATTATGGTATGCGATAACCAGAATGCAACAGGCAT  1547
               ||||||||||||||||||||||||||||||||||||||||| ||||||||||||||||||
Sbjct  695403  TCTAATTAAGATACAATTTCAAAACATTATGGTATGCGATAGCCAGAATGCAACAGGCAT  695344

Query  1548    TGCGTCTATGGAAAGCATTATTTCTGAATACTCTGACGTATTTGAGGGAGAAGGAACATT  1607
               | ||||||||||||||||||| ||||||||||||||||||||||||||||||||||||||
Sbjct  695343  TTCGTCTATGGAAAGCATTATCTCTGAATACTCTGACGTATTTGAGGGAGAAGGAACATT  695284

Query  1608    TAAGGGAGCCTTAAAATTAGAAATTGATGAGTCCATACCTCCTGTTAAGTCTCCGTTAAG  1667
               |||||||||||||||||||||||||||||||||||||||||||||||||||||| |||||
Sbjct  695283  TAAGGGAGCCTTAAAATTAGAAATTGATGAGTCCATACCTCCTGTTAAGTCTCCTTTAAG  695224

Query  1668    ACGCATACCTATTGCACTTAAGCCGAAGTTAAAGACAGAACTTCAAAGACTGGAAAAACT  1727
               ||||||||||||||||||||||||||||||||||||||||||||||||||||||||||||
Sbjct  695223  ACGCATACCTATTGCACTTAAGCCGAAGTTAAAGACAGAACTTCAAAGACTGGAAAAACT  695164

Query  1728    AGGAGTTATTAAACCAGTTGATACACCAACAGATTGGGTATCCAGCCTTGTAATTGTCAA  1787
               ||||||||||||||||||||||||||||||||||||||||||||||||||||||||||||
Sbjct  695163  AGGAGTTATTAAACCAGTTGATACACCAACAGATTGGGTATCCAGCCTTGTAATTGTCAA  695104

Query  1788    GAAACCTAGTGGGAAAATAAGACTATGCATTGACCCAAAGCCATTAAATAAAGCATTAAA  1847
               |||||||||||||||||||||||||||||||||||||||||||||||||||||| |||||
Sbjct  695103  GAAACCTAGTGGGAAAATAAGACTATGCATTGACCCAAAGCCATTAAATAAAGCCTTAAA  695044

Query  1848    GCGGTGTCATTATCCGTTGCCAATTATCGAAGATTTACTTCCAGAATTAAGCAAAGCTAA  1907
               |||||||||||||||||||||||||||||||||| ||||||||||||| |||||||||||
Sbjct  695043  GCGGTGTCATTATCCGTTGCCAATTATCGAAGATCTACTTCCAGAATTGAGCAAAGCTAA  694984

Query  1908    AGTATATTCCAAGTGTGATGTTAAAAATGGATTTTGGCATGTAAACCTAGCAGACGAGTC  1967
               ||||||||| |||||||||||||||||||| ||||||||||||||||||||||| |||||
Sbjct  694983  AGTATATTC-AAGTGTGATGTTAAAAATGG-TTTTGGCATGTAAACCTAGCAGATGAGTC  694926

Query  1968    AAGCTTTTTAACTACTTTTGAAACACCGTTCGGAAGATACCGTTGGACAAAGATGCCATT  2027
               ||| ||||||| |||||||||||||||||||||||| ||||| |||||||| ||||||||
Sbjct  694925  AAG-TTTTTAATTACTTTTGAAACACCGTTCGGAAGGTACCGATGGACAAAAATGCCATT  694867

Query  2028    TGGAATTTCGCCTGCCCCCGAATATTTCCAACAATTTTTGGAAAGAGAAATTGAAAATCT  2087
               |||||||||||||||||||||||||||||||||||||| ||||| |||||||||||||||
Sbjct  694866  TGGAATTTCGCCTGCCCCCGAATATTTCCAACAATTTT-GGAAA-AGAAATTGAAAATCT  694809

Query  2088    ACCGGGAGTCCGAACCGTAGCTGATGATATTATTATTTATGGTGAAGGACAGACCATTGA  2147
               |||||||||||||||||||||||| ||||| |||||||||||||||||||||||||||||
Sbjct  694808  ACCGGGAGTCCGAACCGTAGCTGACGATATCATTATTTATGGTGAAGGACAGACCATTGA  694749

Query  2148    AAATGCAACGCTCGATCACGATAGAAAACTCAAAGCATTATTGGACCGTTGCCGCGAACG  2207
               ||||||||||||||||||||||||||||||||||||||||||||||||||||||||||||
Sbjct  694748  AAATGCAACGCTCGATCACGATAGAAAACTCAAAGCATTATTGGACCGTTGCCGCGAACG  694689

Query  2208    AAATATCAAAATAAACAAAGACAAACTTGTTCTAAGAGCAACAGAAATGCCTTATATTGG  2267
               |||||||||||| |||| ||||||| ||||||||||||||||||||||||||||||||||
Sbjct  694688  AAATATCAAAATCAACAGAGACAAATTTGTTCTAAGAGCAACAGAAATGCCTTATATTGG  694629

Query  2268    ACACTTACTGACAGCAGAAGGAGTTAAGCCAGATCCTGAAAAGATTGCTGCGATTGTAAA  2327
               ||||||||||||||||||||||||||||||||||||||||||||||||||||||||||||
Sbjct  694628  ACACTTACTGACAGCAGAAGGAGTTAAGCCAGATCCTGAAAAGATTGCTGCGATTGTAAA  694569

Query  2328    TATGGAAAAACCGACAGACGTAAAAGGCGTGCAGAGACTATTAGGTATGATTAACTACCT  2387
               |||||||||||||||| |||||||||||||||||||||| ||||||||||||||||||||
Sbjct  694568  TATGGAAAAACCGACAAACGTAAAAGGCGTGCAGAGACTTTTAGGTATGATTAACTACCT  694509

Query  2388    AACAAAATTCCTTGAAAACTTAAGTGATATTTGCGAGCCGATAAGAAAACTTACGCACAA  2447
               ||| ||||||||||||||||||||||||||||||||||| ||||||||||||||||||||
Sbjct  694508  AACTAAATTCCTTGAAAACTTAAGTGATATTTGCGAGCCAATAAGAAAACTTACGCACAA  694449

Query  2448    A-G-AAAACGCTTGGAACTGGACTTTTGAACACGACAAAGCATTTGAAATGATTAAAAAA  2505
               | | ||||||||||||||||||||||||||||||||||||||||||||||||||||||| 
Sbjct  694448  AAGAAAAACGCTTGGAACTGGACTTTTGAACACGACAAAGCATTTGAAATGATTAAAAA-  694390

Query  2506    GCAGTGACAAAAA--CACCCGTTCTCAAGTACTTTGACTCTAAATCCGAAACAACACTAC  2563
               |||||||||||||  |||||||||||||||||||||||||||||||||||||||||||||
Sbjct  694389  GCAGTGACAAAAAAACACCCGTTCTCAAGTACTTTGACTCTAAATCCGAAACAACACTAC  694330

Query  2564    AATGTGACGCTTCAGAAAAGGGACTAGGCGCTTCCCTAATGCAAGACAGTCAACCGATTG  2623
               |||||||||||||||||||||||||||||||||||||||||||||||||||||||||| |
Sbjct  694329  AATGTGACGCTTCAGAAAAGGGACTAGGCGCTTCCCTAATGCAAGACAGTCAACCGATCG  694270

Query  2624    CTTACGCTAGCCGTGCTTTGACGAAAACTGAACAGAATTATGCACAAATAGAAAAAGAAC  2683
               ||||||||||||||||||||||||||||||| ||||||||||||||||||||||||||||
Sbjct  694269  CTTACGCTAGCCGTGCTTTGACGAAAACTGAGCAGAATTATGCACAAATAGAAAAAGAAC  694210

Query  2684    TCTTGGCAGTTGTTTTCGGTATGGAGAAATTTCATCAATATACGTACGGACGCAAGGTGT  2743
               ||||||||||||||||||||||||||||||||||||||||      |  |  |     ||
Sbjct  694209  TCTTGGCAGTTGTTTTCGGTATGGAGAAATTTCATCAATA------C--A--C-----GT  694165

Query  2744    ACGTTGAAAGTGACCACAAACCGCTCGAAAGTTTGTACAAAAAACCTTTATATCACGCTC  2803
               |||  ||||||||||||||||| |||||||||||||||||||| || |||||||||||||
Sbjct  694164  ACG--GAAAGTGACCACAAACCCCTCGAAAGTTTGTACAAAAAGCCGTTATATCACGCTC  694107

Query  2804    CTAAAAGGTTACAGAGAATGTTTCTCAGATTACAACGCTATGATATCGAACTAAAGTACA  2863
               ||||||||||||| ||||||||||| ||| |||| || |||||||| ||||| |||||||
Sbjct  694106  CTAAAAGGTTACAAAGAATGTTTCTGAGACTACAGCGTTATGATATAGAACTTAAGTACA  694047

Query  2864    AGCAGGGTAAATATCTGTACATAGCCGATACATTATCCAGAGCATATTTGAGAAGCACCG  2923
               ||||||| |||||| |||| ||||| ||||||||||||||||| |||||||||| |||||
Sbjct  694046  AGCAGGGCAAATATATGTATATAGCAGATACATTATCCAGAGCGTATTTGAGAAACACCG  693987

Query  2924    ATGGCAATGAATCAAAAACACAAGACGAAATACTCTTGGTGCGCTCCGACATAGAAGTCG  2983
               ||| |||||||||||||||||| |  ||||||||||||||||||||||||||||||||||
Sbjct  693986  ATGACAATGAATCAAAAACACAGGCTGAAATACTCTTGGTGCGCTCCGACATAGAAGTCG  693927

Query  2984    AAGTTGAACAGATAAATATGACCGACTATTTGGCAATATCGGAAGAAAGaaaaaaaCTCA  3043
               ||||||||||||| |||||||||||||||||||||||||||||| ||||| |||||||||
Sbjct  693926  AAGTTGAACAGATTAATATGACCGACTATTTGGCAATATCGGAAAAAAGACAAAAACTCA  693867

Query  3044    TAGCACAGTCTACTCAACAAGACAAAACACTACAACAGCTTATCAAAACTATTGAAAATG  3103
               ||||||||||||||||||||||||||||||||||||||||||||||||||||||||||||
Sbjct  693866  TAGCACAGTCTACTCAACAAGACAAAACACTACAACAGCTTATCAAAACTATTGAAAATG  693807

Query  3104    ------G-CTGGAATAATTCTGAACACCCGAGTGAACTAGATCCATTCTATAATGTACGT  3156
                     | ||||||||||||| ||||||||||||||||||||||||||||||||||||||
Sbjct  693806  ACTGGAGCCTGGAATAATTCTCAACACCCGAGTGAACTAGATCCATTCTATAATGTACGT  693747

Query  3157    GACGAACTTTCTGTACAAAACGGCATTATATTCAAAGGTGATCGATGTATAATACCAAAT  3216
               ||||||||||||||||||||||||||||||||||||||||||||||||||||||||||||
Sbjct  693746  GACGAACTTTCTGTACAAAACGGCATTATATTCAAAGGTGATCGATGTATAATACCAAAT  693687

Query  3217    GCAATGAGAAACGAAATACTGAGCCAGATTCATACTCATATTGGCATTGAAGGATGTTTA  3276
               ||||||||||||||||||||||||||||||||||||||||||||||||||||||||||||
Sbjct  693686  GCAATGAGAAACGAAATACTGAGCCAGATTCATACTCATATTGGCATTGAAGGATGTTTA  693627

Query  3277    AAACGTGCACGAGAATGCGTATACTGGCCTAGAATGAATTCAGAATTGAGAGACTACATC  3336
               ||||||||||||||||||||||||||||||||||||||||||||||||||||||||||||
Sbjct  693626  AAACGTGCACGAGAATGCGTATACTGGCCTAGAATGAATTCAGAATTGAGAGACTACATC  693567

Query  3337    AGTAAATGCGATGTGTGCCAGTCACTTGCTATGAAACAACCGAAAGAAACTTTAAAGTCA  3396
               ||||||||||||||||| ||||||||||||||||||||||||| ||||||||||||||||
Sbjct  693566  AGTAAATGCGATGTGTGTCAGTCACTTGCTATGAAACAACCGAGAGAAACTTTAAAGTCA  693507

Query  3397    CACGACGTGCCATCGAGACCGTGGGCTAAGATAGGAACCGATTTATTCACACTATCGGGA  3456
               |||||||||||||||||||||||||||||||||||||||||||||||||| |||||||||
Sbjct  693506  CACGACGTGCCATCGAGACCGTGGGCTAAGATAGGAACCGATTTATTCACTCTATCGGGA  693447

Query  3457    AATGACTATTTGATTACTGTAGATTATTACAGCAGTTTTTTCGAGGTGGATAGACTTTAT  3516
               ||||||||||||||||||||||||||||||||||||||||||||||||||||||||| ||
Sbjct  693446  AATGACTATTTGATTACTGTAGATTATTACAGCAGTTTTTTCGAGGTGGATAGACTTGAT  693387

Query  3517    GATACTTCGTCAAAGACAGTAATCAATAAACTTAAACAACATTTCGCTAGATGGGGAATC  3576
               ||||||||||||||||||||||||||||||||||||||||||||||||||||||||||||
Sbjct  693386  GATACTTCGTCAAAGACAGTAATCAATAAACTTAAACAACATTTCGCTAGATGGGGAATC  693327

Query  3577    CCTGAAACAGTTATCTCAGACAATGGACCGCAATATTCGTCCGAACAATTTAAACAGTTC  3636
               ||||||| ||| ||||||||||||||||||||||||||||||||||||||||||||||||
Sbjct  693326  CCTGAAAAAGTAATCTCAGACAATGGACCGCAATATTCGTCCGAACAATTTAAACAGTTC  693267

Query  3637    AGCAAGCAATGGGATTTTCAACATAAAACATCTAGTCCGGGACATGCACAATCTAATGGg  3696
               ||||||||||||||||||||||||||||||||||||||||||||||||||||||||||||
Sbjct  693266  AGCAAGCAATGGGATTTTCAACATAAAACATCTAGTCCGGGACATGCACAATCTAATGGG  693207

Query  3697    aaagtcgaaaacgcagtgaaaacagcaaaacgcctaatgcgaaaagcgaaaaaatcaaac  3756
               |||||||||||||||||||||||||||||||| ||||||||||| |||| |||| |||||
Sbjct  693206  AAAGTCGAAAACGCAGTGAAAACAGCAAAACGTCTAATGCGAAAGGCGAGAAAACCAAAC  693147

Query  3757    AGTGACCCGTACATTGCGTTACTGAATTTTAGAAATACACCACAACAAGTGACAAAATAC  3816
               ||||||||||||||||||| |||||||||| |||||||||||||||||||||||||||||
Sbjct  693146  AGTGACCCGTACATTGCGTGACTGAATTTTCGAAATACACCACAACAAGTGACAAAATAC  693087

Query  3817    AGTCCGGTACAACAAATGATCAACAGAAGGACACGAACATTGCTACCAATGAAATCAGCA  3876
               ||||||||||||||||||||||||||||||||||| ||||||||||||||||||||||||
Sbjct  693086  AGTCCGGTACAACAAATGATCAACAGAAGGACACGGACATTGCTACCAATGAAATCAGCA  693027

Query  3877    TTATTTGAATCGAAAATTCCAGAAAATGTACGAAGCAACATCATGGATAATAAAAAACGT  3936
               ||||||||||||||||||||||||||||||||||| ||||||||||||||||||||||||
Sbjct  693026  TTATTTGAATCGAAAATTCCAGAAAATGTACGAAGTAACATCATGGATAATAAAAAACGT  692967

Query  3937    CAAGAAAAATATTACAATAGATCCGCAAGAGACTTAAACGAACTTAAACAAGGTGAAATT  3996
               ||||| |||||||| |||||||| |||||||||||||||||||| ||||||||||| |||
Sbjct  692966  CAAGAGAAATATTATAATAGATCAGCAAGAGACTTAAACGAACTAAAACAAGGTGACATT  692907

Query  3997    GTCAGATTAACACCACAAGATCGACAAAAAGAATGGGAAAAAGGAGTGATCAAGAATAAA  4056
               |||||||||||||||||||||||||| || |||||||||||||||||| ||||| || ||
Sbjct  692906  GTCAGATTAACACCACAAGATCGACATAAGGAATGGGAAAAAGGAGTGGTCAAGCATCAA  692847

Query  4057    AAATCCGAGAGATCGTATGAAGTCGAAAAGGAAAATGGACGTACCGTAAGACGTAACAGA  4116
               | |||||||||||| |||||||||||||| ||||||||||||||||||||||||||||||
Sbjct  692846  ACATCCGAGAGATCATATGAAGTCGAAAAAGAAAATGGACGTACCGTAAGACGTAACAGA  692787

Query  4117    AAATATTTGCGTAGAACTAATGAACAATTCAATCCGAAATGTCAAACGGAAGAAATTAAC  4176
               |||||| ||||||||||||||||||||||||||||||||||||||||||||||||| |||
Sbjct  692786  AAATATCTGCGTAGAACTAATGAACAATTCAATCCGAAATGTCAAACGGAAGAAATCAAC  692727

Query  4177    ATTGATCCGAATGAACAAGAGATATCTCATGATGAAAACAAAAACAATAGTTCGGACCCT  4236
               ||||||||||||||||||||||||||| ||| ||| ||||||| || |  ||||||||| 
Sbjct  692726  ATTGATCCGAATGAACAAGAGATATCTTATGGTGATAACAAAATCA-T--TTCGGACCCG  692670

Query  4237    AAACATTCAGTCGTGCCCGATGTTGAAGAGAAATCTCAACCGTGTAGCCGTTATGGAAGA  4296
               || |||||||||||||||||||||||||||||||||||||||||||||||||||||||||
Sbjct  692669  AAGCATTCAGTCGTGCCCGATGTTGAAGAGAAATCTCAACCGTGTAGCCGTTATGGAAGA  692610

Query  4297    CCAATTCAGAAACCAAGCTGGATGAAAGATTACGATTTAAAGTGACTTTTAACGGTTGAA  4356
               || ||||||||||||||||||||||||||||||||||| || ||||||||||||||||||
Sbjct  692609  CCGATTCAGAAACCAAGCTGGATGAAAGATTACGATTTGAAATGACTTTTAACGGTTGAA  692550

Query  4357    CATTGTAAATATTAGTTAGAGACTAGAAGTTAGGTTTAGTTAATTTAGTATTTGAACTTT  4416
               ||||||| |||||||||||||||||||||||||||||||||||||||||| |||||||||
Sbjct  692549  CATTGTATATATTAGTTAGAGACTAGAAGTTAGGTTTAGTTAATTTAGTACTTGAACTTT  692490

Query  4417    AAATGACAGTGCCTTAG-AAAAT-TCATTTAGATTCTAGAACATATACATGGACAGTTAA  4474
               ||||||||||||||||| ||||  ||| || |||||| ||||||||| ||| ||||||||
Sbjct  692489  AAATGACAGTGCCTTAGTAAAAAATCAATTTGATTCTTGAACATATAAATGAACAGTTAA  692430

Query  4475    ATATAGCAGTTAAAGAATTTTATAATTTTGTTCAGTAATTATTTTGAGTTTAGATTTT-C  4533
               ||||||||||||||||||||||||||||| |||||||||| ||||||||||| ||||| |
Sbjct  692429  ATATAGCAGTTAAAGAATTTTATAATTTTTTTCAGTAATTTTTTTGAGTTTAAATTTTTC  692370

Query  4534    TGATAATTTGATATAAGCTTCAAGTTGAAAAAAGAAAGGATGTAACATGTATAGTATGT-  4592
               |||||||| ||||||||||||||||| ||||||||||||||||||||  |||||||| | 
Sbjct  692369  TGATAATTAGATATAAGCTTCAAGTTAAAAAAAGAAAGGATGTAACACATATAGTATTTA  692310

Query  4593    CAGTACTTTGATAATGCACGTGTAATAACTCATGCGCACTGGCACTTCCGCCCAACTGTG  4652
               |||||| |||||||||||||||||||||||||| ||||||||||||||| || |||||||
Sbjct  692309  CAGTACATTGATAATGCACGTGTAATAACTCATACGCACTGGCACTTCCACCTAACTGTG  692250

Query  4653    TTACACATGTTATTCTTGTAAACAATGTAGACTAACCATGCTGTATATTAAACGTAGTTC  4712
               | ||||| ||||||||||||||||||||||| ||||||||||||||||||||||||||||
Sbjct  692249  TAACACAGGTTATTCTTGTAAACAATGTAGATTAACCATGCTGTATATTAAACGTAGTTC  692190

Query  4713    ACTATAACTTGGTTCTCACTTAATGGTATACTATGGGATATAAACA  4758
               |||||||| |||||||| ||||||| ||||||||||||||||||||
Sbjct  692189  ACTATAACCTGGTTCTCTCTTAATGATATACTATGGGATATAAACA  692144


Range 2: 321099 to 324620

Score:5079 bits(2750), Expect:0.0, 
Identities:3303/3565(93%),  Gaps:57/3565(1%), Strand: Plus/Minus

Query  874     AACTTGGATAAAGGAGAAGACATTAAGGCGGTAAGAAGTAAATCATCTTTTAACAAGCAT  933
               |||||||| | ||||||| |||||||||||||||||||||||| |||||| |||||||||
Sbjct  324620  AACTTGGAAATAGGAGAAAACATTAAGGCGGTAAGAAGTAAATTATCTTTCAACAAGCAT  324561

Query  934     AAAACATTTACACAAAAGCAAAGCAAAAGAAACTGTTCCTACTGTGGAAAACAATGCACT  993
               |||       |||| |||||||||||||| || ||||  |||||||||||||| |||| |
Sbjct  324560  AAA-------CACATAAGCAAAGCAAAAGGAATTGTTTATACTGTGGAAAACAGTGCATT  324508

Query  994     AAAGGAAAATGTCCTGCATATGGAAAAAAGTGCGACAGTTGCGGCAAACTAAATCATTTC  1053
               ||||  |||||||| |||||||||||| | ||||||| ||| || |||| ||||||||| 
Sbjct  324507  AAAG-CAAATGTCCAGCATATGGAAAACAATGCGACAATTGTGGTAAACAAAATCATTTT  324449

Query  1054    GCTTCCCAATGCAGACAAAAAATGAAACCTAGAGGTAAAAGATCAGATGTAAGGCAATTT  1113
               ||||| ||||| ||||| ||||||||||||||| ||||||||||||||||||||||||||
Sbjct  324448  GCTTCGCAATGTAGACACAAAATGAAACCTAGAAGTAAAAGATCAGATGTAAGGCAATTT  324389

Query  1114    AACACATTATCAACAGACGAGAGCGATAGCGAATATGAAATAATGGCTGTAGAAACAGAC  1173
               |||||||||||| ||||||||||||||||||||||||| |||||||||||||||||||||
Sbjct  324388  AACACATTATCATCAGACGAGAGCGATAGCGAATATGATATAATGGCTGTAGAAACAGAC  324329

Query  1174    GATGTAAACGTAAACATGATACAGAATAA-GATATTTGCAAGGATGCTATTAATAGATGA  1232
               |||||||| || |||||||||||||||||  |||| ||||||||||||||||| ||||||
Sbjct  324328  GATGTAAAGGTTAACATGATACAGAATAAAAATATATGCAAGGATGCTATTAAAAGATGA  324269

Query  1233    GAACAAAGAGGTTAAGTTTCAATTAGATAGCGGTGCGACTGCTAACCTAATTCCGAGATC  1292
               ||||||| ||||||||||||||||||||||||||||||||||||||||||| ||||||||
Sbjct  324268  GAACAAACAGGTTAAGTTTCAATTAGATAGCGGTGCGACTGCTAACCTAATACCGAGATC  324209

Query  1293    TTATCTCATTCATTCACAAATTGAGAGTGGAAATGACAAGTTAACGATGTATAATCAGTC  1352
                ||||||| |||||||||||||||||||||||||||||||||||||||||||||||||||
Sbjct  324208  CTATCTCAATCATTCACAAATTGAGAGTGGAAATGACAAGTTAACGATGTATAATCAGTC  324149

Query  1353    TACTATGAAATCGTATGGCACATGCATGCTGCGTGTAAAGAATCCAAAAACACACAAACG  1412
               |||||||||||||||||||||||||||||||||| |||||||||||||||||||||||||
Sbjct  324148  TACTATGAAATCGTATGGCACATGCATGCTGCGTCTAAAGAATCCAAAAACACACAAACG  324089

Query  1413    TTACAAGGTCAAGTTTATTGTTGTTGATGATAAATACACACCTCTACTAGGAGCAAAGGC  1472
               |||||||||||||||||||||||||||||||||||||||||||||||| |||||||||||
Sbjct  324088  TTACAAGGTCAAGTTTATTGTTGTTGATGATAAATACACACCTCTACTGGGAGCAAAGGC  324029

Query  1473    CATTCAAGCTATGAATCTAATTAAGATACAATTTCAAAACATTATGGTATGCGATAACCA  1532
               |||||||||||| | | ||||||||||||||||||||||||||||||| ||||||| |||
Sbjct  324028  CATTCAAGCTATCACTATAATTAAGATACAATTTCAAAACATTATGGTGTGCGATAGCCA  323969

Query  1533    GAATGCAACAGGCATTGCGTCTATGGAAAGCATTATTTCTGAATACTCTGACGTATTTGA  1592
               |||||||||||| ||| ||| ||||||||||||||| ||||||||||||| |||||||||
Sbjct  323968  GAATGCAACAGGTATTTCGTATATGGAAAGCATTATCTCTGAATACTCTGGCGTATTTGA  323909

Query  1593    GGGAGAAGGAACATTTAAGGGAGCCTTAAAATTAGAAATTGATGAGTCCATACCTCCTGT  1652
               ||||||||||||||| |||| ||||||||| ||||||||||||| |||||||| ||||||
Sbjct  323908  GGGAGAAGGAACATTCAAGGAAGCCTTAAA-TTAGAAATTGATGTGTCCATACTTCCTGT  323850

Query  1653    TAAGTCTCCGTTAAGACGCATACCTATTGCACTTAAGCCGAAGTTAAAGACAGAACTTCA  1712
               ||||||||| ||||||||||||||||||| | ||||||||| |||||||||||||| |||
Sbjct  323849  TAAGTCTCCTTTAAGACGCATACCTATTGAAATTAAGCCGATGTTAAAGACAGAACATCA  323790

Query  1713    AAGACTGGAAAAACTAGGAGTTATTAAACCAGTTGATACACCAACAGATTGGGTATCCAG  1772
               |||||||||||||||||||||| |||||| ||||||||||||||||||| ||||||||||
Sbjct  323789  AAGACTGGAAAAACTAGGAGTTCTTAAACAAGTTGATACACCAACAGATCGGGTATCCAG  323730

Query  1773    CCTTGTAATTGTCAAGAAACCTAGTGGGAAAATAAGACTATGCATTGACCCAAAGCCATT  1832
               ||||||||||||||||||||||||||||||||  ||| ||||||||||||| ||||||| 
Sbjct  323729  CCTTGTAATTGTCAAGAAACCTAGTGGGAAAAACAGATTATGCATTGACCCGAAGCCATA  323670

Query  1833    AAATAAAGCATTAAAGCGGTGTCATTATCCGTTGCCAATTATCGAAGATTTACTTCCAGA  1892
               ||||||||| ||||||||||||||||||||| ||||||||||||||||| ||||||||||
Sbjct  323669  AAATAAAGCCTTAAAGCGGTGTCATTATCCGCTGCCAATTATCGAAGATCTACTTCCAGA  323610

Query  1893    ATTAAGCAAAGCTAAAGTATATTCCAAGTGTGATGTTAAAAATGGATTTTGGCATGTAAA  1952
               ||| |||||||||||||||||||||||||||||| ||||||||||||||||  |||||||
Sbjct  323609  ATTGAGCAAAGCTAAAGTATATTCCAAGTGTGATATTAAAAATGGATTTTGAAATGTAAA  323550

Query  1953    CCTAGCAGACGAGTCAAG-CTTTTTAACTACTTTTGAAACACCGTTCGGAAGATACCGTT  2011
               ||||||||| | || |||  |||||||||||||||||||||||||||||||| ||||| |
Sbjct  323549  CCTAGCAGATGTGTTAAGTTTTTTTAACTACTTTTGAAACACCGTTCGGAAGGTACCGAT  323490

Query  2012    GGACAAAGATGCCATTTGGAATTTCGCCTGCCCCCGAATATTTCCAACAATTTTTGGAAA  2071
               ||||||| |||||||||||||||||||||||||| |||||||||||||||||||||||||
Sbjct  323489  GGACAAAAATGCCATTTGGAATTTCGCCTGCCCCAGAATATTTCCAACAATTTTTGGAAA  323430

Query  2072    GAGAAATTGAAAATCTACCGGGAGTCCGAACCGTAGCTGATGATATTATTATTTATGGTG  2131
               ||||||||||||||||||||||||||||||||||||||||  |||| |||||||||||||
Sbjct  323429  GAGAAATTGAAAATCTACCGGGAGTCCGAACCGTAGCTGACAATATCATTATTTATGGTG  323370

Query  2132    AAGGACAGACCATTGAAAATGCAACGCTCGATCACGATAGAAAACTCAAAGCATTATTGG  2191
               ||| ||||||||||||||||||||||||||||||||||||||||| ||||||||||||||
Sbjct  323369  AAGAACAGACCATTGAAAATGCAACGCTCGATCACGATAGAAAACGCAAAGCATTATTGG  323310

Query  2192    ACCGTTGCCGCGAACGAAATATCAAAATAAACAAAGACAAACTTGTTCTAAGAGCAACAG  2251
               ||||||||||||||||||||||                      ||||||| ||||||||
Sbjct  323309  ACCGTTGCCGCGAACGAAATAT----------------------GTTCTAAAAGCAACAG  323272

Query  2252    AAATGCCTTATATTGGACACTTACTGACAGCAGAAGGAGTTAAGCCAGATCCTGAAAAGA  2311
               |||||||||||||||||||||||||||||||||||||||||||||||||||| |||||||
Sbjct  323271  AAATGCCTTATATTGGACACTTACTGACAGCAGAAGGAGTTAAGCCAGATCCAGAAAAGA  323212

Query  2312    TTGCTGCGATTGTAAATATGGAAAAACCGACAGACGTAAAAGGCGTGCAGAGACTATTAG  2371
               ||||||||||||||||||||||||| |||||| || ||||||||||||||||| ||||||
Sbjct  323211  TTGCTGCGATTGTAAATATGGAAAAGCCGACAAACTTAAAAGGCGTGCAGAGATTATTAG  323152

Query  2372    GTATGATTAACTACCTAACAAAATTCCTTGAAAACTTAAGTGATATTTGCGAGCCGATAA  2431
               ||||||||||||||||||| |||||||||||||||||||||||| ||||||| |||||||
Sbjct  323151  GTATGATTAACTACCTAACTAAATTCCTTGAAAACTTAAGTGATTTTTGCGAACCGATAA  323092

Query  2432    GAAAACTTACGCACAAAGAAAACGCTTGGAACTGGACTTTTGAACACGACAAAGCATTTG  2491
               ||||||||||||||||||||||| ||||||||||||||||||||||||||||||||||||
Sbjct  323091  GAAAACTTACGCACAAAGAAAACTCTTGGAACTGGACTTTTGAACACGACAAAGCATTTG  323032

Query  2492    AAATGATTAAAAAAGCAGTGACAAAAACACCCGTTCTCAAGTACTTTGACTCTAAATCCG  2551
               |||||||||||||| |||||||||||||||||||||||||||||||||||||||||||||
Sbjct  323031  AAATGATTAAAAAAACAGTGACAAAAACACCCGTTCTCAAGTACTTTGACTCTAAATCCG  322972

Query  2552    AAACAACACTACAATGTGACGCTTCAGAAAAGGGACTAGGCGCTTCCCTAATGCAAGACA  2611
               |||||| |||||| |||||||||||| |||||||||||||||||||||||||||||  | 
Sbjct  322971  AAACAAAACTACAGTGTGACGCTTCATAAAAGGGACTAGGCGCTTCCCTAATGCAA--C-  322915

Query  2612    GTCAACCGATTGCTTACGCTAGCCGTGCTTTGACGAAAACTGAACAGAATTATGCACAAA  2671
                |     ||| ||||||| |||||||||||||||||||||||||||||||||||||||||
Sbjct  322914  -T-----GATCGCTTACGTTAGCCGTGCTTTGACGAAAACTGAACAGAATTATGCACAAA  322861

Query  2672    TAGAAAAAGAACTCTTGGCAGTTGTTTTCGGTATGGAGAAATTTCATCAATATACGTACG  2731
               |||||||||||||||||||||||||||||||||||||||||||||||||||| |||||||
Sbjct  322860  TAGAAAAAGAACTCTTGGCAGTTGTTTTCGGTATGGAGAAATTTCATCAATACACGTACG  322801

Query  2732    GACGCAAGGTGTACGTTGAAAGTGACCACAAACCGCTCGAAAGTTTGTACAAAAAACCTT  2791
               |||||||||||||||| ||||||||||||||||| |||||||||||||||||||| || |
Sbjct  322800  GACGCAAGGTGTACGTGGAAAGTGACCACAAACCCCTCGAAAGTTTGTACAAAAAGCCGT  322741

Query  2792    TATATCACGCTCCTAAAAGGTTACAGAGAATGTTTCTCAGATTACAACGCTATGATATCG  2851
               ||||||||||||||||||||||||| ||||||||||| ||| |||| || |||||||| |
Sbjct  322740  TATATCACGCTCCTAAAAGGTTACAAAGAATGTTTCTGAGACTACAGCGTTATGATATAG  322681

Query  2852    AACTAAAGTACAAGCAGGGTAAATATCTGTACATAGCCGATACATTATCCAGAGCATATT  2911
               |||| |||||||||||||  |||||| |||| ||||| ||||||||||||||||| ||||
Sbjct  322680  AACTTAAGTACAAGCAGGACAAATATATGTATATAGCAGATACATTATCCAGAGCGTATT  322621

Query  2912    TGAGAAGCACCGATGGCAATGAATCAAAAACACAAGACGAAATACTCTTGGTGCGCTCCG  2971
               |||||| ||||||||||||||||||||||||||| || ||||||||||||||||||||| 
Sbjct  322620  TGAGAAACACCGATGGCAATGAATCAAAAACACAGGATGAAATACTCTTGGTGCGCTCCA  322561

Query  2972    ACATAGAAGTCGAAGTTGAACAGATAAATATGACCGACTATTTGGCAATATCGGAAGAAA  3031
               |||||||||||||||||||||||||||||||||||||||||| |||||||||| ||||||
Sbjct  322560  ACATAGAAGTCGAAGTTGAACAGATAAATATGACCGACTATTAGGCAATATCGAAAGAAA  322501

Query  3032    GaaaaaaaCTCATAGCACAGTCTACTCAACAAGACAAAACACTACAACAGCTTATCAAAA  3091
               || ||||||| |||||||||||||| ||||||||||||||||||||||||||||||||||
Sbjct  322500  GACAAAAACTTATAGCACAGTCTACCCAACAAGACAAAACACTACAACAGCTTATCAAAA  322441

Query  3092    CTATTGAAAATGGCTGGAATAATTCTGAACACCCGAGTGAACTAGATCCATTCTATAATG  3151
               |||||||||||||||||||||||||| |||||||||||||||||||||||||||||||||
Sbjct  322440  CTATTGAAAATGGCTGGAATAATTCTCAACACCCGAGTGAACTAGATCCATTCTATAATG  322381

Query  3152    TACGTGACGAACTTTCTGTACAAAACGGCATTATATTCAAAGGTGATCGATGTATAATAC  3211
               ||||||||||||||||||||||||||||||||||||||||||||||||  |||| |||||
Sbjct  322380  TACGTGACGAACTTTCTGTACAAAACGGCATTATATTCAAAGGTGATCATTGTAGAATAC  322321

Query  3212    CAAATGCAATGAGAAACGAAATACTGAGCCAGATTCATACTCATATTGGCATTGAAGGAT  3271
                ||||||||||||||||||||||||||||||||||||||| || ||||||||||||||||
Sbjct  322320  TAAATGCAATGAGAAACGAAATACTGAGCCAGATTCATACACACATTGGCATTGAAGGAT  322261

Query  3272    GTTTAAAACGTGCACGAGAATGCGTATACTGGCCTAGAATGAATTCAGAATTGAGAGACT  3331
               |||||| || |||||||||||||||||||||||| |||||||||||||||| ||||||||
Sbjct  322260  GTTTAATACATGCACGAGAATGCGTATACTGGCCGAGAATGAATTCAGAATCGAGAGACT  322201

Query  3332    ACATCAGTAAATGCGATGTGTGCCAGTCACTTGCTATGAAACAACCGAAAGAAACTTTAA  3391
               ||||| ||||||||||||||||||||||||||||||||||||||||||||||||| ||||
Sbjct  322200  ACATCTGTAAATGCGATGTGTGCCAGTCACTTGCTATGAAACAACCGAAAGAAACGTTAA  322141

Query  3392    AGTCACACGACGTGCCATCGAGACCGTGGGCTAAGATAGGAACCGATTTATTCACACTAT  3451
               ||||||||||||| | ||||||||||||||||||||||||||||||||||||||| ||||
Sbjct  322140  AGTCACACGACGTCCTATCGAGACCGTGGGCTAAGATAGGAACCGATTTATTCACTCTAT  322081

Query  3452    CGGGAAATGACTATTTGATTACTGTAGATTATTACAGCAGTTTTTTCGAGGTGGATAGAC  3511
               ||||||||||||||||||||||||||||||||||||||||||||||||||||||||||||
Sbjct  322080  CGGGAAATGACTATTTGATTACTGTAGATTATTACAGCAGTTTTTTCGAGGTGGATAGAC  322021

Query  3512    TTTATGATACTTCGTCAAAGACAGTAATCAATAAACTTAAACAACATTTCGCTAGATGGG  3571
               |||||||||||||||||||||||||||||||||| || || |||||||||||||||||| 
Sbjct  322020  TTTATGATACTTCGTCAAAGACAGTAATCAATAA-CTGAAGCAACATTTCGCTAGATGGA  321962

Query  3572    GAATCCCTGAAACAGTTATCTCAGACAATGGACCGCAATATTCGTCCGAACAATTTAAAC  3631
                ||| ||||||| ||| |||||||||||||||||||||||||||||||||||||||||||
Sbjct  321961  -AATTCCTGAAAAAGTAATCTCAGACAATGGACCGCAATATTCGTCCGAACAATTTAAAC  321903

Query  3632    AGTTCAGCAAGCAATGGGATTTTCAACATAAAACATCTAGTCCGGGACATGCACAATCTA  3691
               |||||||||||| ||||||||||||||||||||||| |||||||||||||||||||||||
Sbjct  321902  AGTTCAGCAAGCGATGGGATTTTCAACATAAAACATTTAGTCCGGGACATGCACAATCTA  321843

Query  3692    ATGGgaaagtcgaaaacgcagtgaaaacagcaaaacgcctaatgcgaaaagcgaaaaaat  3751
               |||| |||||||||||||||||||||||||||||||| ||||||||||| |||| |||||
Sbjct  321842  ATGG-AAAGTCGAAAACGCAGTGAAAACAGCAAAACGTCTAATGCGAAAGGCGAGAAAAT  321784

Query  3752    caaacAGTGACCCGTACATTGCGTTACTGAATTTTAGAAATACACCACAACAAGTGACAA  3811
               |||||| | | |||||||||||||||||||||||| |||||||||||||| |||||| ||
Sbjct  321783  CAAACAATAAACCGTACATTGCGTTACTGAATTTTCGAAATACACCACAATAAGTGAAAA  321724

Query  3812    AATACAGTCCGGTACAACAAATGATCAACAGAAGGACACGAACATTGCTACCAATGAAAT  3871
               ||||||||||| |||||||||| |||||||||||||||||||||||||||||||||||||
Sbjct  321723  AATACAGTCCGATACAACAAATAATCAACAGAAGGACACGAACATTGCTACCAATGAAAT  321664

Query  3872    CAGCATTATTTGAATCGAAAATTCCAGAAAATGTACGAAGCAACATCATGGATAATAAAA  3931
               |||||||||||||||||||||||||| ||||||||||||| |||||||||||||||||||
Sbjct  321663  CAGCATTATTTGAATCGAAAATTCCAAAAAATGTACGAAGTAACATCATGGATAATAAAA  321604

Query  3932    AACGTCAAGAAAAATATTACAATAGATCCGCAAGAGACTTAAACGAACTTAAACAAGGTG  3991
               |||||||||| |||||||| ||||||||  ||||||| ||||||| ||| ||||||||||
Sbjct  321603  AACGTCAAGAGAAATATTATAATAGATCAACAAGAGATTTAAACGGACTAAAACAAGGTG  321544

Query  3992    AAATTGTCAGAT-------TAACACCACAAGATCGACAAAAAGAATGGGAAAAAGGAGTG  4044
               | ||||||||||       ||||||||||||||||||| || ||||||||||| ||||||
Sbjct  321543  ACATTGTCAGATGTCAGATTAACACCACAAGATCGACATAAGGAATGGGAAAAGGGAGTG  321484

Query  4045    ATCAAGAATAAAAAATCCGAGAGATCGTATGAAGTCGAAAAGGAAAATGGACGTACCG--  4102
                |||||||| ||  ||||||||||||||||||||||||||| |||||  |||||||||  
Sbjct  321483  GTCAAGAATCAATCATCCGAGAGATCGTATGAAGTCGAAAAAGAAAACAGACGTACCGGT  321424

Query  4103    ---TAAGACGTAACAGAAAATATTTGCGTAGAACTAATGAACAATTCAATCCGAAATGTC  4159
                  |||||||||||||||||||| ||||||||||||||||||||||||||||||||| | 
Sbjct  321423  ACGTAAGACGTAACAGAAAATATCTGCGTAGAACTAATGAACAATTCAATCCGAAATATG  321364

Query  4160    AAACGGAAGAAATTAACATTGATCCGAATGAACAAGAGATATCTCATGATGAAAACAAAA  4219
               ||||||||||||| ||||||||||||||||| ||||||||| |||||| ||  |||||||
Sbjct  321363  AAACGGAAGAAATCAACATTGATCCGAATGACCAAGAGATAGCTCATGGTGGTAACAAAA  321304

Query  4220    ACAATAGTTCGGACCCTAAACATTCAGTCGTGCCCGATGTTGAAGAGAAATCTCAACCGT  4279
               ||| |  |||||||||||| | ||||||||||||||||||||||||||||||||||||||
Sbjct  321303  ACAGTTATTCGGACCCTAAGCCTTCAGTCGTGCCCGATGTTGAAGAGAAATCTCAACCGT  321244

Query  4280    GTAGCCGTTATGGAAGACCAATTCAGAAACCAAGCTGGATGAAAGATTACGATTTAAAGT  4339
               ||||||||||||||||||| ||||||||||||| ||||||||||||||||||||| || |
Sbjct  321243  GTAGCCGTTATGGAAGACCGATTCAGAAACCAAACTGGATGAAAGATTACGATTTGAAAT  321184

Query  4340    GACTTTTAACGGTTGAACATTGTAAATATTAGTTAGAGACTAGAAGTTAGGTTTAGTTAA  4399
               |||||||||||||||| ||||||| |||||||||||||||||||||||||||||||||| 
Sbjct  321183  GACTTTTAACGGTTGATCATTGTATATATTAGTTAGAGACTAGAAGTTAGGTTTAGTTAG  321124

Query  4400    TTTAGTATTTGAACTTTAAATGACA  4424
               ||||||| |||||||||||||||||
Sbjct  321123  TTTAGTACTTGAACTTTAAATGACA  321099


Range 3: 327181 to 328039

Score:1280 bits(693), Expect:0.0, 
Identities:809/865(94%),  Gaps:8/865(0%), Strand: Plus/Minus

Query  10      TATAGTATGT-CAGTACTTTGATAATGCACGTGTAATAACTCATGCGCACTGGCACTTCC  68
               |||||||| | ||| ||||||||||||||||||||||||||||||||||||||||||| |
Sbjct  328039  TATAGTATTTACAGGACTTTGATAATGCACGTGTAATAACTCATGCGCACTGGCACTTTC  327980

Query  69      ACCCAACTGTGTTACACATGTTATTCTTGTAAACAATGTAGACTAACCATGCTGTATATT  128
                ||||||||||| ||||  ||||||||||||||||||||||| |||||||||||||||||
Sbjct  327979  GCCCAACTGTGTAACACGCGTTATTCTTGTAAACAATGTAGATTAACCATGCTGTATATT  327920

Query  129     AAACGTAGTTCACTATAACTTGGTTCTCTCTTAATGGTATACTATGGGATATAAACATGG  188
               |||||||||||| | ||||||||||||||||||||| |||||||||||||||||||||||
Sbjct  327919  AAACGTAGTTCATTGTAACTTGGTTCTCTCTTAATGATATACTATGGGATATAAACATGG  327860

Query  189     TGTCAGATGT-TAAAACCCGATGTCAGACAACGAGGAAAACGAAAACATAAATGAGCCGG  247
                |||||||||  |||| ||| |||||| ||||||||||||||| ||||||| ||||   |
Sbjct  327859  GGTCAGATGTAAAAAAACCGTTGTCAGGCAACGAGGAAAACGACAACATAAGTGAG---G  327803

Query  248     AAGAAGAGATCATCCCAGAGGAACAAGCGATAGAACCACAAGCAGAACTAGCGATTGAAA  307
               ||||||||   |||||||||||||||| |||||||||||||||||||| |||||||||||
Sbjct  327802  AAGAAGAG---ATCCCAGAGGAACAAGTGATAGAACCACAAGCAGAACCAGCGATTGAAA  327746

Query  308     TGGCAGCCGTCCCACCATTGTTTAACATTCCATTCCCGGGGAAACTGGACTTGGATGGAA  367
               ||||||||||||||||||||||||||||||||||||||||||||||||||||||||||||
Sbjct  327745  TGGCAGCCGTCCCACCATTGTTTAACATTCCATTCCCGGGGAAACTGGACTTGGATGGAA  327686

Query  368     ATATATCAACAAACTGGAAAAAATTCAAGCGGACATGGGACAATTATGAAATCGCATCAG  427
               |||| ||||||||||||||||||||||||||| |||||||||||||||||||||||||||
Sbjct  327685  ATATCTCAACAAACTGGAAAAAATTCAAGCGGGCATGGGACAATTATGAAATCGCATCAG  327626

Query  428     GTTTATCTACAAAAGATACAAAACTACGTACTGCAACATTGCTTACTTGCATTGGCCCAG  487
               ||||||||||||||||| |||||||| |||| |||||||||||||| ||||||| |||||
Sbjct  327625  GTTTATCTACAAAAGATGCAAAACTATGTACCGCAACATTGCTTACATGCATTGACCCAG  327566

Query  488     AAGCAATGGATATTTTTGATGGACTAGCTTTCGAAAATGAAGAAGACAAGAAGGACATAG  547
               |||||||||||||||||||||||||||||||||||| |||||| ||||||||||||||| 
Sbjct  327565  AAGCAATGGATATTTTTGATGGACTAGCTTTCGAAAGTGAAGACGACAAGAAGGACATAA  327506

Query  548     CAAAAGTGATCGAAAAGTTTGAAGCGTTTTGTATAGGCAAAACAAACGAAACATTTGAAA  607
               ||||||||||||||||||||||||| ||||||||||||| |||||| |||||||||||||
Sbjct  327505  CAAAAGTGATCGAAAAGTTTGAAGCATTTTGTATAGGCATAACAAATGAAACATTTGAAA  327446

Query  608     GATACACTTTCAACATATGTAATCAAAGCGAAGCCGAAAACATCGACACTTACGTCTCAA  667
               |||||||||||||||||||||||||  ||||| ||||||||| |||||||||||||||||
Sbjct  327445  GATACACTTTCAACATATGTAATCATTGCGAAACCGAAAACACCGACACTTACGTCTCAA  327386

Query  668     AGCTAAGAAAACTTGCAAAAACATGCAACTACCAGGATTTAATAGAAAGCCTCATCCGTG  727
               |||||||||||||||||||||||||||||||||| |||| |||||||| |||||||||||
Sbjct  327385  AGCTAAGAAAACTTGCAAAAACATGCAACTACCAAGATTCAATAGAAATCCTCATCCGTG  327326

Query  728     ATAGAATTGTCTGTGGAATACGGGACAACACGGCAAGAAAAAGACTTTTGCAAGAAGACA  787
               |||  ||||| ||||| |||||||||||||||||||||||||||||||||||||||||||
Sbjct  327325  ATACGATTGTATGTGGTATACGGGACAACACGGCAAGAAAAAGACTTTTGCAAGAAGACA  327266

Query  788     AATTGACTTTGAATAAGTGCATAGATATTTGCCGTGCTTTAGAATCTACTTCAGCAAAAA  847
               ||||||||||||||||||||||||| ||||| |||||||||||||||||| |||||||||
Sbjct  327265  AATTGACTTTGAATAAGTGCATAGACATTTGTCGTGCTTTAGAATCTACTACAGCAAAAA  327206

Query  848     TGAAAACCATGACAGGAGCATCTAA  872
               ||||||||||||||| |||||||||
Sbjct  327205  TGAAAACCATGACAGTAGCATCTAA  327181


Range 4: 300316 to 300659

Score:481 bits(260), Expect:1e-131, 
Identities:317/344(92%),  Gaps:5/344(1%), Strand: Plus/Minus

Query  4420    TGACAGTGCCTTAGAAAATTCATTTAGATTCTAGAACATATACATGGACAGTTAAATATA  4479
               |||||||||||||| ||| ||| ||  ||||| ||||||||| |||||||||||||||||
Sbjct  300659  TGACAGTGCCTTAGCAAAATCAATTTTATTCTTGAACATATAAATGGACAGTTAAATATA  300600

Query  4480    GCAGTTAAAGAATTTTATAATTTTGTTCAGTAATTATTTTGAGTTTAGATTTTCTGATAA  4539
               ||||||||||||||||||||||||||||||||||||||||||||||||||||||||||||
Sbjct  300599  GCAGTTAAAGAATTTTATAATTTTGTTCAGTAATTATTTTGAGTTTAGATTTTCTGATAA  300540

Query  4540    TTTGATAT----AAGCTTCAAGTTGAAAAAAGAAAGGATGTAACATGTATAGTATGT-CA  4594
               || |||||    |||||||||||||||||||||||||||||||||  |||||||| | ||
Sbjct  300539  TTAGATATTTATAAGCTTCAAGTTGAAAAAAGAAAGGATGTAACACATATAGTATTTACA  300480

Query  4595    GTACTTTGATAATGCACGTGTAATAACTCATGCGCACTGGCACTTCCGCCCAACTGTGTT  4654
                 ||||||||||||||||||||||||||||||||||||||||||||||||||||||||| 
Sbjct  300479  TGACTTTGATAATGCACGTGTAATAACTCATGCGCACTGGCACTTCCGCCCAACTGTGTA  300420

Query  4655    ACACATGTTATTCTTGTAAACAATGTAGACTAACCATGCTGTATATTAAACGTAGTTCAC  4714
               ||||  ||||||||||||||||||||||| ||||||||||||||||||||||||||||| 
Sbjct  300419  ACACGCGTTATTCTTGTAAACAATGTAGATTAACCATGCTGTATATTAAACGTAGTTCAT  300360

Query  4715    TATAACTTGGTTCTCACTTAATGGTATACTATGGGATATAAACA  4758
               | ||||||||||||  ||||||| ||||||||||||||||||||
Sbjct  300359  TGTAACTTGGTTCTTTCTTAATGATATACTATGGGATATAAACA  300316


Range 5: 692144 to 692329

Score:276 bits(149), Expect:7e-70, 
Identities:174/186(94%),  Gaps:1/186(0%), Strand: Plus/Minus

Query  1       TGTAACATGTATAGTATGT-CAGTACTTTGATAATGCACGTGTAATAACTCATGCGCACT  59
               |||||||  |||||||| | |||||| |||||||||||||||||||||||||| ||||||
Sbjct  692329  TGTAACACATATAGTATTTACAGTACATTGATAATGCACGTGTAATAACTCATACGCACT  692270

Query  60      GGCACTTCCACCCAACTGTGTTACACATGTTATTCTTGTAAACAATGTAGACTAACCATG  119
               |||||||||||| |||||||| ||||| ||||||||||||||||||||||| ||||||||
Sbjct  692269  GGCACTTCCACCTAACTGTGTAACACAGGTTATTCTTGTAAACAATGTAGATTAACCATG  692210

Query  120     CTGTATATTAAACGTAGTTCACTATAACTTGGTTCTCTCTTAATGGTATACTATGGGATA  179
               |||||||||||||||||||||||||||| |||||||||||||||| ||||||||||||||
Sbjct  692209  CTGTATATTAAACGTAGTTCACTATAACCTGGTTCTCTCTTAATGATATACTATGGGATA  692150

Query  180     TAAACA  185
               ||||||
Sbjct  692149  TAAACA  692144


Range 6: 701197 to 701360

Score:263 bits(142), Expect:5e-66, 
Identities:157/164(96%),  Gaps:1/164(0%), Strand: Plus/Minus

Query  10      TATAGTATGT-CAGTACTTTGATAATGCACGTGTAATAACTCATGCGCACTGGCACTTCC  68
               |||||||| | |||||||||||||||||||||||||||||||||||||||||||||||||
Sbjct  701360  TATAGTATTTACAGTACTTTGATAATGCACGTGTAATAACTCATGCGCACTGGCACTTCC  701301

Query  69      ACCCAACTGTGTTACACATGTTATTCTTGTAAACAATGTAGACTAACCATGCTGTATATT  128
               ||| |||||||| ||||| ||||||||||||||||||||||| |||||||||||||||||
Sbjct  701300  ACCTAACTGTGTAACACAGGTTATTCTTGTAAACAATGTAGATTAACCATGCTGTATATT  701241

Query  129     AAACGTAGTTCACTATAACTTGGTTCTCTCTTAATGGTATACTA  172
               |||||||||||||||||||||||||||||||||||| |||||||
Sbjct  701240  AAACGTAGTTCACTATAACTTGGTTCTCTCTTAATGATATACTA  701197


Range 7: 300316 to 300501

Score:259 bits(140), Expect:7e-65, 
Identities:171/186(92%),  Gaps:1/186(0%), Strand: Plus/Minus

Query  1       TGTAACATGTATAGTATGT-CAGTACTTTGATAATGCACGTGTAATAACTCATGCGCACT  59
               |||||||  |||||||| | ||  ||||||||||||||||||||||||||||||||||||
Sbjct  300501  TGTAACACATATAGTATTTACATGACTTTGATAATGCACGTGTAATAACTCATGCGCACT  300442

Query  60      GGCACTTCCACCCAACTGTGTTACACATGTTATTCTTGTAAACAATGTAGACTAACCATG  119
               ||||||||| ||||||||||| ||||  ||||||||||||||||||||||| ||||||||
Sbjct  300441  GGCACTTCCGCCCAACTGTGTAACACGCGTTATTCTTGTAAACAATGTAGATTAACCATG  300382

Query  120     CTGTATATTAAACGTAGTTCACTATAACTTGGTTCTCTCTTAATGGTATACTATGGGATA  179
               ||||||||||||||||||||| | |||||||||||| |||||||| ||||||||||||||
Sbjct  300381  CTGTATATTAAACGTAGTTCATTGTAACTTGGTTCTTTCTTAATGATATACTATGGGATA  300322

Query  180     TAAACA  185
               ||||||
Sbjct  300321  TAAACA  300316


Range 8: 327863 to 328039

Score:259 bits(140), Expect:7e-65, 
Identities:165/177(93%),  Gaps:1/177(0%), Strand: Plus/Minus

Query  4583    TATAGTATGT-CAGTACTTTGATAATGCACGTGTAATAACTCATGCGCACTGGCACTTCC  4641
               |||||||| | ||| ||||||||||||||||||||||||||||||||||||||||||| |
Sbjct  328039  TATAGTATTTACAGGACTTTGATAATGCACGTGTAATAACTCATGCGCACTGGCACTTTC  327980

Query  4642    GCCCAACTGTGTTACACATGTTATTCTTGTAAACAATGTAGACTAACCATGCTGTATATT  4701
               |||||||||||| ||||  ||||||||||||||||||||||| |||||||||||||||||
Sbjct  327979  GCCCAACTGTGTAACACGCGTTATTCTTGTAAACAATGTAGATTAACCATGCTGTATATT  327920

Query  4702    AAACGTAGTTCACTATAACTTGGTTCTCACTTAATGGTATACTATGGGATATAAACA  4758
               |||||||||||| | ||||||||||||| ||||||| ||||||||||||||||||||
Sbjct  327919  AAACGTAGTTCATTGTAACTTGGTTCTCTCTTAATGATATACTATGGGATATAAACA  327863


Range 9: 701197 to 701360

Score:252 bits(136), Expect:1e-62, 
Identities:155/164(95%),  Gaps:1/164(0%), Strand: Plus/Minus

Query  4583    TATAGTATGT-CAGTACTTTGATAATGCACGTGTAATAACTCATGCGCACTGGCACTTCC  4641
               |||||||| | |||||||||||||||||||||||||||||||||||||||||||||||||
Sbjct  701360  TATAGTATTTACAGTACTTTGATAATGCACGTGTAATAACTCATGCGCACTGGCACTTCC  701301

Query  4642    GCCCAACTGTGTTACACATGTTATTCTTGTAAACAATGTAGACTAACCATGCTGTATATT  4701
                || |||||||| ||||| ||||||||||||||||||||||| |||||||||||||||||
Sbjct  701300  ACCTAACTGTGTAACACAGGTTATTCTTGTAAACAATGTAGATTAACCATGCTGTATATT  701241

Query  4702    AAACGTAGTTCACTATAACTTGGTTCTCACTTAATGGTATACTA  4745
               |||||||||||||||||||||||||||| ||||||| |||||||
Sbjct  701240  AAACGTAGTTCACTATAACTTGGTTCTCTCTTAATGATATACTA  701197


>Mytilus coruscus strain wild genome assembly, contig: Mco986, whole genome shotgun sequence
Sequence ID: CACVKT020010330.1 Length: 7319371
Range 1: 6114274 to 6118373

Score:6758 bits(3659), Expect:0.0, 
Identities:3969/4119(96%),  Gaps:20/4119(0%), Strand: Plus/Minus

Query  1        TGTAACATGTATAGTATGT-CAGTACTTTGATAATGCACGTGTAATAACTCATGCGCACT  59
                |||||||  |||||||| | ||||||||||||||||||||||||||||||||||||||||
Sbjct  6118373  TGTAACACATATAGTATTTACAGTACTTTGATAATGCACGTGTAATAACTCATGCGCACT  6118314

Query  60       GGCACTTCCACCCAACTGTGTTACACATGTTATTCTTGTAAACAATGTAGACTAACCATG  119
                |||||||||||| |||||||| |||||||  |||||||||||||||||||| ||||||||
Sbjct  6118313  GGCACTTCCACCTAACTGTGTAACACATGCCATTCTTGTAAACAATGTAGATTAACCATG  6118254

Query  120      CTGTATATTAAACGTAGTTCACTATAACTTGGTTCTCTCTTAATGGTATACTATGGGATA  179
                 |||||||||||||||||||||||||||||||||||||||||||| ||||||||||||||
Sbjct  6118253  ATGTATATTAAACGTAGTTCACTATAACTTGGTTCTCTCTTAATGATATACTATGGGATA  6118194

Query  180      TAAACATGGTGTCAGATGTTAAAACCCGATGTCAGACAACGAGGAAAACGAAAACATAAA  239
                ||||||||||||||||||||||||||||||||||||||||||||||||||||||||||| 
Sbjct  6118193  TAAACATGGTGTCAGATGTTAAAACCCGATGTCAGACAACGAGGAAAACGAAAACATAAG  6118134

Query  240      TGAGCCGGAAGAAGAGATCATCCCAGAGGAACAAGCGATAGAACCACAAGCAGAACTAGC  299
                ||||   |||||||||   ||||||||||||||||||||||||| ||||||||||| |||
Sbjct  6118133  TGAG---GAAGAAGAG---ATCCCAGAGGAACAAGCGATAGAACTACAAGCAGAACCAGC  6118080

Query  300      GATTGAAATGGCAGCCGTCCCACCATTGTTTAACATTCCATTCCCGGGGAAACTGGACTT  359
                ||||||||||||||||||||||||||||||||||||||||||||||||||||||||||||
Sbjct  6118079  GATTGAAATGGCAGCCGTCCCACCATTGTTTAACATTCCATTCCCGGGGAAACTGGACTT  6118020

Query  360      GGATGGAAATATATCAACAAACTGGAAAAAATTCAAGCGGACATGGGACAATTATGAAAT  419
                ||||||||||||  ||||||||||||||||||||||||||||||||||||||||||||||
Sbjct  6118019  GGATGGAAATATCGCAACAAACTGGAAAAAATTCAAGCGGACATGGGACAATTATGAAAT  6117960

Query  420      CGCATCAGGTTTATCTACAAAAGATACAAAACTACGTACTGCAACATTGCTTACTTGCAT  479
                ||||||||||||||||||||||||| ||||||||||||||||||||||||||||||||||
Sbjct  6117959  CGCATCAGGTTTATCTACAAAAGATGCAAAACTACGTACTGCAACATTGCTTACTTGCAT  6117900

Query  480      TGGCCCAGAAGCAATGGATATTTTTGATGGACTAGCTTTCGAAAATGAAGAAGACAAGAA  539
                ||||||||||||||||||||||||||||||||||||||||||||||||||||||||||||
Sbjct  6117899  TGGCCCAGAAGCAATGGATATTTTTGATGGACTAGCTTTCGAAAATGAAGAAGACAAGAA  6117840

Query  540      GGACATAGCAAAAGTGATCGAAAAGTTTGAAGCGTTTTGTATAGGCAAAACAAACGAAAC  599
                ||||||||||||||||||||||||||||||| ||||||||||||||||||||||||||||
Sbjct  6117839  GGACATAGCAAAAGTGATCGAAAAGTTTGAAACGTTTTGTATAGGCAAAACAAACGAAAC  6117780

Query  600      ATTTGAAAGATACACTTTCAACATATGTAATCAAAGCGAAGCCGAAAACATCGACACTTA  659
                ||||||||| ||||||||||||||||||||||||||||||||||||||| ||||||||||
Sbjct  6117779  ATTTGAAAGGTACACTTTCAACATATGTAATCAAAGCGAAGCCGAAAACTTCGACACTTA  6117720

Query  660      CGTCTCAAAGCTAAGAAAACTTGCAAAAACATGCAACTACCAGGATTTAATAGAAAGCCT  719
                ||||||||||||||| |||||||||||||||||||||||||| |||||||||||||||||
Sbjct  6117719  CGTCTCAAAGCTAAGGAAACTTGCAAAAACATGCAACTACCAAGATTTAATAGAAAGCCT  6117660

Query  720      CATCCGTGATAGAATTGTCTGTGGAATACGGGACAACACGGCAAGAAAAAGACTTTTGCA  779
                ||| |||||||| |||||||||||||||||||||||||||||||||||||||||||||||
Sbjct  6117659  CATTCGTGATAGGATTGTCTGTGGAATACGGGACAACACGGCAAGAAAAAGACTTTTGCA  6117600

Query  780      AGAAGACAAATTGACTTTGAATAAGTGCATAGATATTTGCCGTGCTTTAGAATCTACTTC  839
                ||||||||||||||||||||||||||||||||| ||||| ||||||||||||||||||||
Sbjct  6117599  AGAAGACAAATTGACTTTGAATAAGTGCATAGACATTTGTCGTGCTTTAGAATCTACTTC  6117540

Query  840      AGCAAAAATGAAAACCATGACAGGAGCATCTAACAACTTGGATAAAGGAGAAGACATTAA  899
                | ||||||||||||||||||||||||||||||| ||||||| || |||||||||||||||
Sbjct  6117539  ATCAAAAATGAAAACCATGACAGGAGCATCTAATAACTTGGGTATAGGAGAAGACATTAA  6117480

Query  900      GGCGGTAAGAAGTAAATCATCTTTTAACAAGCATAAAACATTTACACAAAAGCAAAGCAA  959
                ||||||||||| |||||| |||||||||||||||||||||| ||||||||||||||||||
Sbjct  6117479  GGCGGTAAGAAATAAATCCTCTTTTAACAAGCATAAAACATATACACAAAAGCAAAGCAA  6117420

Query  960      AAGAAACTGTTCCTACTGTGGAAAACAATGCACTAAAGGAAAATGTCCTGCATATGGAAA  1019
                |||||| ||||| |||||||||||||| |||| |||||| |||||||| |||||||||||
Sbjct  6117419  AAGAAATTGTTCATACTGTGGAAAACAGTGCATTAAAGGCAAATGTCCAGCATATGGAAA  6117360

Query  1020     AAAGTGCGACAGTTGCGGCAAACTAAATCATTTCGCTTCCCAATGCAGACAAAAAATGAA  1079
                ||| ||||||| ||| || |||| ||||||||| ||||| ||||| ||||||||||||||
Sbjct  6117359  AAAATGCGACAATTGTGGAAAACAAAATCATTTTGCTTCGCAATGTAGACAAAAAATGAA  6117300

Query  1080     ACCTAGAGGTAAAAGATCAGATGTAAGGCAATTTAACACATTATCAACAGACGAGAGCGA  1139
                ||||||||||||||||||||||||||||||||||||||||||||||||||||||||| ||
Sbjct  6117299  ACCTAGAGGTAAAAGATCAGATGTAAGGCAATTTAACACATTATCAACAGACGAGAGTGA  6117240

Query  1140     TAGCGAATATGAAATAATGGCTGTAGAAACAGACGATGTAAACGTAAACATGATACAGAA  1199
                |||||| ||||| ||||||||||            |||||||||||||||||||||||||
Sbjct  6117239  TAGCGAGTATGAGATAATGGCTG------------ATGTAAACGTAAACATGATACAGAA  6117192

Query  1200     TAAGATATTTGCAAGGATGCTATTAATAGATGAGAACAAAGAGGTTAAGTTTCAATTAGA  1259
                ||| |||||||||||||||||||| || ||||||||||||||||||||||||||||||||
Sbjct  6117191  TAAAATATTTGCAAGGATGCTATTTATTGATGAGAACAAAGAGGTTAAGTTTCAATTAGA  6117132

Query  1260     TAGCGGTGCGACTGCTAACCTAATTCCGAGATCTTATCTCATTCATTCACAAATTGAGAG  1319
                |||||||||||||||||||||||| |||||||||||||||||||||||||||||||||||
Sbjct  6117131  TAGCGGTGCGACTGCTAACCTAATACCGAGATCTTATCTCATTCATTCACAAATTGAGAG  6117072

Query  1320     TGGAAATGACAAGTTAACGATGTATAATCAGTCTACTATGAAATCGTATGGCACATGCAT  1379
                |||||||||||||||||||||||||||||||||||| |||||||||||||||||||||||
Sbjct  6117071  TGGAAATGACAAGTTAACGATGTATAATCAGTCTACCATGAAATCGTATGGCACATGCAT  6117012

Query  1380     GCTGCGTGTAAAGAATCCAAAAACACACAAACGTTACAAGGTCAAGTTTATTGTTGTTGA  1439
                ||||||||||||||||||||||||||||||||||||||||||||||||||||||||||||
Sbjct  6117011  GCTGCGTGTAAAGAATCCAAAAACACACAAACGTTACAAGGTCAAGTTTATTGTTGTTGA  6116952

Query  1440     TGATAAATACACACCTCTACTAGGAGCAAAGGCCATTCAAGCTATGAATCTAATTAAGAT  1499
                ||||||||||||||||||||||||||||||||||||||||||||||||||||||||||||
Sbjct  6116951  TGATAAATACACACCTCTACTAGGAGCAAAGGCCATTCAAGCTATGAATCTAATTAAGAT  6116892

Query  1500     ACAATTTCAAAACATTATGGTATGCGATAACCAGAATGCAACAGGCATTGCGTCTATGGA  1559
                ||||||||||||||||||||||||||||| |||||||||||||||||||  |||||| ||
Sbjct  6116891  ACAATTTCAAAACATTATGGTATGCGATAGCCAGAATGCAACAGGCATTTTGTCTATAGA  6116832

Query  1560     AAGCATTATTTCTGAATACTCTGACGTATTTGAGGGAGAAGGAACATTTAAGGGAGCCTT  1619
                ||||||||| ||||||||||||||||||||||||||||||||||||||||||||||||||
Sbjct  6116831  AAGCATTATCTCTGAATACTCTGACGTATTTGAGGGAGAAGGAACATTTAAGGGAGCCTT  6116772

Query  1620     AAAATTAGAAATTGATGAGTCCATACCTCCTGTTAAGTCTCCGTTAAGACGCATACCTAT  1679
                |||||||||||||||||||||||||||||||||||||||||| |||||||||||||||||
Sbjct  6116771  AAAATTAGAAATTGATGAGTCCATACCTCCTGTTAAGTCTCCTTTAAGACGCATACCTAT  6116712

Query  1680     TGCACTTAAGCCGAAGTTAAAGACAGAACTTCAAAGACTGGAAAAACTAGGAGTTATTAA  1739
                ||||||||||||||||||||||||||||||||||||||||||||||||||||||||||||
Sbjct  6116711  TGCACTTAAGCCGAAGTTAAAGACAGAACTTCAAAGACTGGAAAAACTAGGAGTTATTAA  6116652

Query  1740     ACCAGTTGATACACCAACAGATTGGGTATCCAGCCTTGTAATTGTCAAGAAACCTAGTGG  1799
                ||||||||||||||||||||||||||||||||||||||||||||||||||||||||||||
Sbjct  6116651  ACCAGTTGATACACCAACAGATTGGGTATCCAGCCTTGTAATTGTCAAGAAACCTAGTGG  6116592

Query  1800     GAAAATAAGACTATGCATTGACCCAAAGCCATTAAATAAAGCATTAAAGCGGTGTCATTA  1859
                |||||||||||||||||||||||||||||||||||||||||| |||||||||||| ||||
Sbjct  6116591  GAAAATAAGACTATGCATTGACCCAAAGCCATTAAATAAAGCCTTAAAGCGGTGTAATTA  6116532

Query  1860     TCCGTTGCCAATTATCGAAGATTTACTTCCAGAATTAAGCAAAGCTAAAGTATATTCCAA  1919
                |||||||||||||||||||||| ||||||||||||| |||||||||||||||||||||||
Sbjct  6116531  TCCGTTGCCAATTATCGAAGATCTACTTCCAGAATTGAGCAAAGCTAAAGTATATTCCAA  6116472

Query  1920     GTGTGATGTTAAAAATGGATTTTGGCATGTAAACCTAGCAGACGAGTCAAGCTTTTTAAC  1979
                |||||||||||||||||| ||||||||||||||||||||||| |||||||| ||||||| 
Sbjct  6116471  GTGTGATGTTAAAAATGGTTTTTGGCATGTAAACCTAGCAGATGAGTCAAGTTTTTTAAA  6116412

Query  1980     TACTTTTGAAACACCGTTCGGAAGATACCGTTGGACAAAGATGCCATTTGGAATTTCGCC  2039
                |||||||||||||||||||||||| ||||| |||||||| ||||||||||||||||||||
Sbjct  6116411  TACTTTTGAAACACCGTTCGGAAGGTACCGATGGACAAAAATGCCATTTGGAATTTCGCC  6116352

Query  2040     TGCCCCCGAATATTTCCAACAATTTTTGGAAAGAGAAATTGAAAATCTACCGGGAGTCCG  2099
                ||||||||||||||||||||||||||||||||||||||||||||||||||||||||||||
Sbjct  6116351  TGCCCCCGAATATTTCCAACAATTTTTGGAAAGAGAAATTGAAAATCTACCGGGAGTCCG  6116292

Query  2100     AACCGTAGCTGATGATATTATTATTTATGGTGAAGGACAGACCATTGAAAATGCAACGCT  2159
                |||||||||||| ||||| |||||||||||||||||||||||||||||||||||||||||
Sbjct  6116291  AACCGTAGCTGACGATATCATTATTTATGGTGAAGGACAGACCATTGAAAATGCAACGCT  6116232

Query  2160     CGATCACGATAGAAAACTCAAAGCATTATTGGACCGTTGCCGCGAACGAAATATCAAAAT  2219
                ||||||||||||||||||||||||||||||||||||||||||||||||||||||||||||
Sbjct  6116231  CGATCACGATAGAAAACTCAAAGCATTATTGGACCGTTGCCGCGAACGAAATATCAAAAT  6116172

Query  2220     AAACAAAGACAAACTTGTTCTAAGAGCAACAGAAATGCCTTATATTGGACACTTACTGAC  2279
                ||||| ||||||| ||||||||||||||||||||||||||||||||||||||||||||||
Sbjct  6116171  AAACAGAGACAAATTTGTTCTAAGAGCAACAGAAATGCCTTATATTGGACACTTACTGAC  6116112

Query  2280     AGCAGAAGGAGTTAAGCCAGATCCTGAAAAGATTGCTGCGATTGTAAATATGGAAAAACC  2339
                ||||||||||||||| ||||||||||||||||||||||||||||||||||||||||||||
Sbjct  6116111  AGCAGAAGGAGTTAAACCAGATCCTGAAAAGATTGCTGCGATTGTAAATATGGAAAAACC  6116052

Query  2340     GACAGACGTAAAAGGCGTGCAGAGACTATTAGGTATGATTAACTACCTAACAAAATTCCT  2399
                |||| |||||||||||||||||||||| ||||||||||||||||||||||| ||||||||
Sbjct  6116051  GACAAACGTAAAAGGCGTGCAGAGACTTTTAGGTATGATTAACTACCTAACTAAATTCCT  6115992

Query  2400     TGAAAACTTAAGTGATATTTGCGAGCCGATAAGAAAACTTACGCACAAAGAAAACGCTTG  2459
                ||||||||||||||||||||||||||||||||||||||||||||||||||||||||||||
Sbjct  6115991  TGAAAACTTAAGTGATATTTGCGAGCCGATAAGAAAACTTACGCACAAAGAAAACGCTTG  6115932

Query  2460     GAACTGGACTTTTGAACACGACAAAGCATTTGAAATGATTAAAAAAGCAGTGACAAAAAC  2519
                ||||||||||||||||||||||||||||||||||||||||||||||||||||||||||||
Sbjct  6115931  GAACTGGACTTTTGAACACGACAAAGCATTTGAAATGATTAAAAAAGCAGTGACAAAAAC  6115872

Query  2520     ACCCGTTCTCAAGTACTTTGACTCTAAATCCGAAACAACACTACAATGTGACGCTTCAGA  2579
                ||||||||||||||||||||||||||||||||||||||||||||||||||||||||||||
Sbjct  6115871  ACCCGTTCTCAAGTACTTTGACTCTAAATCCGAAACAACACTACAATGTGACGCTTCAGA  6115812

Query  2580     AAAGGGACTAGGCGCTTCCCTAATGCAAGACAGTCAACCGATTGCTTACGCTAGCCGTGC  2639
                |||||||||||||||||||||||||||||||||||||||||| |||||||||||||||||
Sbjct  6115811  AAAGGGACTAGGCGCTTCCCTAATGCAAGACAGTCAACCGATCGCTTACGCTAGCCGTGC  6115752

Query  2640     TTTGACGAAAACTGAACAGAATTATGCACAAATAGAAAAAGAACTCTTGGCAGTTGTTTT  2699
                ||||||||||||||||||||||||||||||||||||||||||||||||||||||||||||
Sbjct  6115751  TTTGACGAAAACTGAACAGAATTATGCACAAATAGAAAAAGAACTCTTGGCAGTTGTTTT  6115692

Query  2700     CGGTATGGAGAAATTTCATCAATATACGTACGGACGCAAGGTGTACGTTGAAAGTGACCA  2759
                |||||||||||||||||||||||| ||||||||||| ||||||||||| |||||||||||
Sbjct  6115691  CGGTATGGAGAAATTTCATCAATACACGTACGGACGTAAGGTGTACGTGGAAAGTGACCA  6115632

Query  2760     CAAACCGCTCGAAAGTTTGTACAAAAAACCTTTATATCACGCTCCTAAAAGGTTACAGAG  2819
                |||||| |||||||||||||||||||| || |||||||||||||||||||||||||| ||
Sbjct  6115631  CAAACCCCTCGAAAGTTTGTACAAAAAGCCGTTATATCACGCTCCTAAAAGGTTACAAAG  6115572

Query  2820     AATGTTTCTCAGATTACAACGCTATGATATCGAACTAAAGTACAAGCAGGGTAAATATCT  2879
                ||||||||| ||| |||| || |||||||| ||||| |||||||||||||| |||||| |
Sbjct  6115571  AATGTTTCTGAGACTACAGCGTTATGATATAGAACTTAAGTACAAGCAGGGCAAATATAT  6115512

Query  2880     GTACATAGCCGATACATTATCCAGAGCATATTTGAGAAGCACCGATGGCAATGAATCAAA  2939
                ||| ||||| ||||||||||||||||| |||||||||| |||||||||||||||||||||
Sbjct  6115511  GTATATAGCAGATACATTATCCAGAGCGTATTTGAGAAACACCGATGGCAATGAATCAAA  6115452

Query  2940     AACACAAGACGAAATACTCTTGGTGCGCTCCGACATAGAAGTCGAAGTTGAACAGATAAA  2999
                |||||| || ||||||||||||||||||||||||||||||||||||||||||||||||||
Sbjct  6115451  AACACAGGATGAAATACTCTTGGTGCGCTCCGACATAGAAGTCGAAGTTGAACAGATAAA  6115392

Query  3000     TATGACCGACTATTTGGCAATATCGGAAGAAAGaaaaaaaCTCATAGCACAGTCTACTCA  3059
                |||||||||||||||||||||||||||||||||| |||||||||||||||||||||||||
Sbjct  6115391  TATGACCGACTATTTGGCAATATCGGAAGAAAGACAAAAACTCATAGCACAGTCTACTCA  6115332

Query  3060     ACAAGACAAAACACTACAACAGCTTATCAAAACTATTGAAAATGGCTGGAATAATTCTGA  3119
                ||||||||||||||||||||||||||||||| |||||||||||||||||||||||||| |
Sbjct  6115331  ACAAGACAAAACACTACAACAGCTTATCAAA-CTATTGAAAATGGCTGGAATAATTCTCA  6115273

Query  3120     ACACCCGAGTGAACTAGATCCATTCTATAATGTACGTGACGAACTTTCTGTACAAAACGG  3179
                ||||||||||||||||||||||||||||||||||||||||||||||||||||||||||||
Sbjct  6115272  ACACCCGAGTGAACTAGATCCATTCTATAATGTACGTGACGAACTTTCTGTACAAAACGG  6115213

Query  3180     CATTATATTCAAAGGTGATCGATGTATAATACCAAATGCAATGAGAAACGAAATACTGAG  3239
                ||||||||||||||||||||||||||||||||||||||||||||||| |||||| |||||
Sbjct  6115212  CATTATATTCAAAGGTGATCGATGTATAATACCAAATGCAATGAGAACCGAAATTCTGAG  6115153

Query  3240     CCAGATTCATACTCATATTGGCATTGAAGGATGTTTAAAACGTGCACGAGAATGCGTATA  3299
                ||||||||||||||||||||||||||||||||||||||||||||||||||||||||||||
Sbjct  6115152  CCAGATTCATACTCATATTGGCATTGAAGGATGTTTAAAACGTGCACGAGAATGCGTATA  6115093

Query  3300     CTGGCCTAGAATGAATTCAGAATTGAGAGACTACATCAGTAAATGCGATGTGTGCCAGTC  3359
                ||||||||||||||||||||||||||||||||||||||||||||||||||||||||||||
Sbjct  6115092  CTGGCCTAGAATGAATTCAGAATTGAGAGACTACATCAGTAAATGCGATGTGTGCCAGTC  6115033

Query  3360     ACTTGCTATGAAACAACCGAAAGAAACTTTAAAGTCACACGACGTGCCATCGAGACCGTG  3419
                ||||||||||||||||||||||||||||||||||||||||||||||||||||||||||||
Sbjct  6115032  ACTTGCTATGAAACAACCGAAAGAAACTTTAAAGTCACACGACGTGCCATCGAGACCGTG  6114973

Query  3420     GGCTAAGATAGGAACCGATTTATTCACACTATCGGGAAATGACTATTTGATTACTGTAGA  3479
                ||||||||||||||||||||||||||| ||||||||||||||||||||||||||||||||
Sbjct  6114972  GGCTAAGATAGGAACCGATTTATTCACTCTATCGGGAAATGACTATTTGATTACTGTAGA  6114913

Query  3480     TTATTACAGCAGTTTTTTCGAGGTGGATAGACTTTATGATACTTCGTCAAAGACAGTAAT  3539
                ||||||||||||||||||||||||||||||||||||||||||||||||||||||||||||
Sbjct  6114912  TTATTACAGCAGTTTTTTCGAGGTGGATAGACTTTATGATACTTCGTCAAAGACAGTAAT  6114853

Query  3540     CAATAAACTTAAACAACATTTCGCTAGATGGGGAATCCCTGAAACAGTTATCTCAGACAA  3599
                |||||||||||||||||||||||||||||||||||||||||||| ||| |||||||||||
Sbjct  6114852  CAATAAACTTAAACAACATTTCGCTAGATGGGGAATCCCTGAAAAAGTAATCTCAGACAA  6114793

Query  3600     TGGACCGCAATATTCGTCCGAACAATTTAAACAGTTCAGCAAGCAATGGGATTTTCAACA  3659
                ||||||||||||||||||||||||||||||||||||||||||||||||||||||||||||
Sbjct  6114792  TGGACCGCAATATTCGTCCGAACAATTTAAACAGTTCAGCAAGCAATGGGATTTTCAACA  6114733

Query  3660     TAAAACATCTAGTCCGGGACATGCACAATCTAATGGgaaagtcgaaaacgcagtgaaaac  3719
                |||||||||||||||||||||||||||||||||||||||| ||||||||||||| |||||
Sbjct  6114732  TAAAACATCTAGTCCGGGACATGCACAATCTAATGGGAAAATCGAAAACGCAGTAAAAAC  6114673

Query  3720     agcaaaacgcctaatgcgaaaagcgaaaaaatcaaacAGTGACCCGTACATTGCGTTACT  3779
                ||||||||| ||||||||||| |||| |||||||||||||||||||||||||||||||||
Sbjct  6114672  AGCAAAACGTCTAATGCGAAAGGCGAGAAAATCAAACAGTGACCCGTACATTGCGTTACT  6114613

Query  3780     GAATTTTAGAAATACACCACAACAAGTGACAAAATACAGTCCGGTACAACAAATGATCAA  3839
                ||||||| ||||||||||||||||||||||||||||||||||||||||||||||||||||
Sbjct  6114612  GAATTTTCGAAATACACCACAACAAGTGACAAAATACAGTCCGGTACAACAAATGATCAA  6114553

Query  3840     CAGAAGGACACGAACATTGCTACCAATGAAATCAGCATTATTTGAATCGAAAATTCCAGA  3899
                ||||||||||||||||||||||||||||||||||||||||||||||||||||||||||||
Sbjct  6114552  CAGAAGGACACGAACATTGCTACCAATGAAATCAGCATTATTTGAATCGAAAATTCCAGA  6114493

Query  3900     AAATGTACGAAGCAACATCATGGATAATAAAAAACGTCAAGAAAAATATTACAATAGATC  3959
                 ||||||||||| ||||||||||||||||||||||||||||| |||||||| ||||||||
Sbjct  6114492  TAATGTACGAAGTAACATCATGGATAATAAAAAACGTCAAGAGAAATATTATAATAGATC  6114433

Query  3960     CGCAAGAGACTTAAACGAACTTAAACAAGGTGAAATTGTCAGATTAACACCACAAGATCG  4019
                 |||||||||||||||||||| ||||||||||| ||||||||||||||||||||||||||
Sbjct  6114432  AGCAAGAGACTTAAACGAACTAAAACAAGGTGACATTGTCAGATTAACACCACAAGATCG  6114373

Query  4020     ACAAAAAGAATGGGAAAAAGGAGTGATCAAGAATAAAAAATCCGAGAGATCGTATGAAGT  4079
                ||| || |||||||||||||||||| ||||| || ||| |||||||||||| ||||||||
Sbjct  6114372  ACATAAGGAATGGGAAAAAGGAGTGGTCAAGCATCAAACATCCGAGAGATCATATGAAGT  6114313

Query  4080     CGAAAAGGAAAATGGACGTACCGTAAGACGTAACAGAAA  4118
                |||||| |||||||||||||||||||||||| |||||||
Sbjct  6114312  CGAAAAAGAAAATGGACGTACCGTAAGACGTCACAGAAA  6114274


Range 2: 6113007 to 6113507

Score:763 bits(413), Expect:0.0, 
Identities:473/502(94%),  Gaps:4/502(0%), Strand: Plus/Minus

Query  4260     TGAAGAGAAATCTCAACCGTGTAGCCGTTATGGAAGACCAATTCAGAAACCAAGCTGGAT  4319
                ||||||||||| ||||||||||||||||||||||||||| ||||||||||||||||||||
Sbjct  6113507  TGAAGAGAAATATCAACCGTGTAGCCGTTATGGAAGACCGATTCAGAAACCAAGCTGGAT  6113448

Query  4320     GAAAGATTACGATTTAAAGTGACTTTTAACGGTTGAACATTGTAAATATTAGTTAGAGAC  4379
                ||||||||||||||| || ||||||||||||||||||||||||| |||||||||||||||
Sbjct  6113447  GAAAGATTACGATTTGAAATGACTTTTAACGGTTGAACATTGTATATATTAGTTAGAGAC  6113388

Query  4380     TAGAAGTTAGGTTTAGTTAATTTAGTATTTGAACTTTAAATGACAGTGCCTTAG--AAAA  4437
                ||||||| ||||||||||||||||||| ||||||||||||||||||||||||||  ||||
Sbjct  6113387  TAGAAGTAAGGTTTAGTTAATTTAGTACTTGAACTTTAAATGACAGTGCCTTAGCAAAAA  6113328

Query  4438     TTCATTTAGATTCTAGAACATATACATGGACAGTTAAATATAGCAGTTAAAGAATTTTAT  4497
                 ||| || |||||| ||||||||| ||| |||||||||||||||||||||||||||||||
Sbjct  6113327  ATCAATTTGATTCTTGAACATATAAATGAACAGTTAAATATAGCAGTTAAAGAATTTTAT  6113268

Query  4498     AATTTTGTTCAGTAATTATTTTGAGTTTAGATTTTCTGATAATTTGATATAAGCTTCAAG  4557
                |||||||||||||||||||||||||||||||||||||||||||| |||||||||||||||
Sbjct  6113267  AATTTTGTTCAGTAATTATTTTGAGTTTAGATTTTCTGATAATTAGATATAAGCTTCAAG  6113208

Query  4558     TTGAAAAAAGAAAGGATGTAACATGTATAGTATGT-CAGTACTTTGATAATGCACGTGTA  4616
                |||||||| ||||||||||||||  |||||||| | ||||||||||||||||||||||||
Sbjct  6113207  TTGAAAAA-GAAAGGATGTAACACATATAGTATTTACAGTACTTTGATAATGCACGTGTA  6113149

Query  4617     ATAACTCATGCGCACTGGCACTTCCGCCCAACTGTGTTACACATGTTATTCTTGTAAACA  4676
                ||||||||||||||||||||||||| || ||||||||  ||||||| |||||||||||||
Sbjct  6113148  ATAACTCATGCGCACTGGCACTTCCACCTAACTGTGTAGCACATGTCATTCTTGTAAACA  6113089

Query  4677     ATGTAGACTAACCATGCTGTATATTAAACGTAGTTCACTATAACTTGGTTCTCACTTAAT  4736
                ||||||| ||||||||||||||||||||||||||||||||||||||||||||| ||||||
Sbjct  6113088  ATGTAGATTAACCATGCTGTATATTAAACGTAGTTCACTATAACTTGGTTCTCTCTTAAT  6113029

Query  4737     GGTATACTATGGGATATAAACA  4758
                | ||||||||||||||||||||
Sbjct  6113028  GATATACTATGGGATATAAACA  6113007


Range 3: 6113005 to 6113192

Score:291 bits(157), Expect:2e-74, 
Identities:178/188(95%),  Gaps:1/188(0%), Strand: Plus/Minus

Query  1        TGTAACATGTATAGTATGT-CAGTACTTTGATAATGCACGTGTAATAACTCATGCGCACT  59
                |||||||  |||||||| | ||||||||||||||||||||||||||||||||||||||||
Sbjct  6113192  TGTAACACATATAGTATTTACAGTACTTTGATAATGCACGTGTAATAACTCATGCGCACT  6113133

Query  60       GGCACTTCCACCCAACTGTGTTACACATGTTATTCTTGTAAACAATGTAGACTAACCATG  119
                |||||||||||| ||||||||  ||||||| |||||||||||||||||||| ||||||||
Sbjct  6113132  GGCACTTCCACCTAACTGTGTAGCACATGTCATTCTTGTAAACAATGTAGATTAACCATG  6113073

Query  120      CTGTATATTAAACGTAGTTCACTATAACTTGGTTCTCTCTTAATGGTATACTATGGGATA  179
                ||||||||||||||||||||||||||||||||||||||||||||| ||||||||||||||
Sbjct  6113072  CTGTATATTAAACGTAGTTCACTATAACTTGGTTCTCTCTTAATGATATACTATGGGATA  6113013

Query  180      TAAACATG  187
                ||||||||
Sbjct  6113012  TAAACATG  6113005


Range 4: 6118188 to 6118373

Score:270 bits(146), Expect:3e-68, 
Identities:173/186(93%),  Gaps:1/186(0%), Strand: Plus/Minus

Query  4574     TGTAACATGTATAGTATGT-CAGTACTTTGATAATGCACGTGTAATAACTCATGCGCACT  4632
                |||||||  |||||||| | ||||||||||||||||||||||||||||||||||||||||
Sbjct  6118373  TGTAACACATATAGTATTTACAGTACTTTGATAATGCACGTGTAATAACTCATGCGCACT  6118314

Query  4633     GGCACTTCCGCCCAACTGTGTTACACATGTTATTCTTGTAAACAATGTAGACTAACCATG  4692
                ||||||||| || |||||||| |||||||  |||||||||||||||||||| ||||||||
Sbjct  6118313  GGCACTTCCACCTAACTGTGTAACACATGCCATTCTTGTAAACAATGTAGATTAACCATG  6118254

Query  4693     CTGTATATTAAACGTAGTTCACTATAACTTGGTTCTCACTTAATGGTATACTATGGGATA  4752
                 |||||||||||||||||||||||||||||||||||| ||||||| ||||||||||||||
Sbjct  6118253  ATGTATATTAAACGTAGTTCACTATAACTTGGTTCTCTCTTAATGATATACTATGGGATA  6118194

Query  4753     TAAACA  4758
                ||||||
Sbjct  6118193  TAAACA  6118188


>Mytilus galloprovincialis genome assembly, contig: mg10_s02208, whole genome shotgun sequence
Sequence ID: UYJE01005104.1 Length: 230375
Range 1: 86333 to 89739

Score:5869 bits(3178), Expect:0.0, 
Identities:3357/3437(98%),  Gaps:38/3437(1%), Strand: Plus/Minus

Query  1330   AAGTTAACGATGTATAATCAGTCTACTATGAAATCGTATGGCACATGCATGCTGCGTGTA  1389
              ||||||||||||||||||||||||||||||||||||||||||||||||||||||||||||
Sbjct  89739  AAGTTAACGATGTATAATCAGTCTACTATGAAATCGTATGGCACATGCATGCTGCGTGTA  89680

Query  1390   AAGAATCCAAAAACACACAAACGTTACAAGGTCAAGTTTATTGTTGTTGATGATAAATAC  1449
              ||||||||||||||||||||||||||||||||||||||||||||||||||||||||||||
Sbjct  89679  AAGAATCCAAAAACACACAAACGTTACAAGGTCAAGTTTATTGTTGTTGATGATAAATAC  89620

Query  1450   ACACCTCTACTAGGAGCAAAGGCCATTCAAGCTATGAATCTAATTAAGATACAATTTCAA  1509
              ||||||||||||||||||||||||||||||||||||||||||||||||||||||||||||
Sbjct  89619  ACACCTCTACTAGGAGCAAAGGCCATTCAAGCTATGAATCTAATTAAGATACAATTTCAA  89560

Query  1510   AACATTATGGTATGCGATAACCAGAATGCAACAGGCATTGCGTCTATGGAAAGCATTATT  1569
              ||||||||||||||||||| ||||||||||||||||||||||||||||||||||||||||
Sbjct  89559  AACATTATGGTATGCGATAGCCAGAATGCAACAGGCATTGCGTCTATGGAAAGCATTATT  89500

Query  1570   TCTGAATACTCTGACGTATTTGAGGGAGAAGGAACATTTAAGGGAGCCTTAAAATTAGAA  1629
              ||||||||||||||||||||||||||||||||||||||||||||||||||||||||||||
Sbjct  89499  TCTGAATACTCTGACGTATTTGAGGGAGAAGGAACATTTAAGGGAGCCTTAAAATTAGAA  89440

Query  1630   ATTGATGAGTCCATACCTCCTGTTAAGTCTCCGTTAAGACGCATACCTATTGCACTTAAG  1689
              ||||||||||||||||||||||||||||||||||||||||||||||||||||||||||||
Sbjct  89439  ATTGATGAGTCCATACCTCCTGTTAAGTCTCCGTTAAGACGCATACCTATTGCACTTAAG  89380

Query  1690   CCGAAGTTAAAGACAGAACTTCAAAGACTGGAAAAACTAGGAGTTATTAAACCAGTTGAT  1749
              ||||||||||||||||||||||||||||||||||||||||||||||||||||||||||||
Sbjct  89379  CCGAAGTTAAAGACAGAACTTCAAAGACTGGAAAAACTAGGAGTTATTAAACCAGTTGAT  89320

Query  1750   ACACCAACAGATTGGGTATCCAGCCTTGTAATTGTCAAGAAACCTAGTGGGAAAATAAGA  1809
              |||||||||||||||||||| |||||||||||||||||||||||||||||||||||||||
Sbjct  89319  ACACCAACAGATTGGGTATCTAGCCTTGTAATTGTCAAGAAACCTAGTGGGAAAATAAGA  89260

Query  1810   CTATGCATTGACCCAAAGCCATTAAATAAAGCATTAAAGCGGTGTCATTATCCGTTGCCA  1869
              ||||||||||||||||||||||||||||||||||||||||||||||||||||||||||||
Sbjct  89259  CTATGCATTGACCCAAAGCCATTAAATAAAGCATTAAAGCGGTGTCATTATCCGTTGCCA  89200

Query  1870   ATTATCGAAGATTTACTTCCAGAATTAAGCAAAGCTAAAGTATATTCCAAGTGTGATGTT  1929
              |||||||||||| ||||||||||||| |||||||||||||||||||||||||||||||||
Sbjct  89199  ATTATCGAAGATCTACTTCCAGAATTGAGCAAAGCTAAAGTATATTCCAAGTGTGATGTT  89140

Query  1930   AAAAATGGATTTTGGCATGTAAACCTAGCAGACGAGTCAAGCTTTTTAACTACTTTTGAA  1989
              |||||||||||||||||||||||||||||||| |||||||| ||||||||||||||||||
Sbjct  89139  AAAAATGGATTTTGGCATGTAAACCTAGCAGATGAGTCAAGTTTTTTAACTACTTTTGAA  89080

Query  1990   ACACCGTTCGGAAGATACCGTTGGACAAAGATGCCATTTGGAATTTCGCCTGCCCCCGAA  2049
              |||||||||||||| ||||| |||||||||||||||||||||||||||||||||||||||
Sbjct  89079  ACACCGTTCGGAAGGTACCGATGGACAAAGATGCCATTTGGAATTTCGCCTGCCCCCGAA  89020

Query  2050   TATTTCCAACAATTTTTGGAAAGAGAAATTGAAAATCTACCGGGAGTCCGAACCGTAGCT  2109
              ||||||||||||||||||||||||||||||||||||||||||||||||||||||||||||
Sbjct  89019  TATTTCCAACAATTTTTGGAAAGAGAAATTGAAAATCTACCGGGAGTCCGAACCGTAGCT  88960

Query  2110   GATGATATTATTATTTATGGTGAAGGACAGACCATTGAAAATGCAACGCTCGATCACGAT  2169
              ||||||||||||||||||||||||||||||||||||||||||||||||||||||||||||
Sbjct  88959  GATGATATTATTATTTATGGTGAAGGACAGACCATTGAAAATGCAACGCTCGATCACGAT  88900

Query  2170   AGAAAACTCAAAGCATTATTGGACCGTTGCCGCGAACGAAATATCAAAATAAACAAAGAC  2229
              |||||||||||||||||||||||||||||||||||||||||||||||||| |||| ||||
Sbjct  88899  AGAAAACTCAAAGCATTATTGGACCGTTGCCGCGAACGAAATATCAAAATCAACAGAGAC  88840

Query  2230   AAACTTGTTCTAAGAGCAACAGAAATGCCTTATATTGGACACTTACTGACAGCAGAAGGA  2289
              ||||||||||||||||||||||||||||||||||||||||||||||||||||||||||||
Sbjct  88839  AAACTTGTTCTAAGAGCAACAGAAATGCCTTATATTGGACACTTACTGACAGCAGAAGGA  88780

Query  2290   GTTAAGCCAGATCCTGAAAAGATTGCTGCGATTGTAAATATGGAAAAACCGACAGACGTA  2349
              |||||||||||||||||||||||||||||||||||||||||||||||||||||| |||||
Sbjct  88779  GTTAAGCCAGATCCTGAAAAGATTGCTGCGATTGTAAATATGGAAAAACCGACAAACGTA  88720

Query  2350   AAAGGCGTGCAGAGACTATTAGGTATGATTAACTACCTAACAAAATTCCTTGAAAACTTA  2409
              |||||||| |||||||||||||||||||||||||||||||| ||||||||||||||||||
Sbjct  88719  AAAGGCGTACAGAGACTATTAGGTATGATTAACTACCTAACTAAATTCCTTGAAAACTTA  88660

Query  2410   AGTGATATTTGCGAGCCGATAAGAAAACTTACGCACAAAGAAAACGCTTGGAACTGGACT  2469
              ||||||||||||||||||||||||||||||||||||||||||||||||||||||||||||
Sbjct  88659  AGTGATATTTGCGAGCCGATAAGAAAACTTACGCACAAAGAAAACGCTTGGAACTGGACT  88600

Query  2470   TTTGAACACGACAAAGCATTTGAAATGATTAAAAAAGCAGTGACAAAAACACCCGTTCTC  2529
              ||||||||||||||||||||||||||||||||||||||||||||||||||||||||||||
Sbjct  88599  TTTGAACACGACAAAGCATTTGAAATGATTAAAAAAGCAGTGACAAAAACACCCGTTCTC  88540

Query  2530   AAGTACTTTGACTCTAAATCCGAAACAACACTACAATGTGACGCTTCAGAAAAGGGACTA  2589
              ||||||||||||||||||||||||||||||||||||||||||||||||||||||||||||
Sbjct  88539  AAGTACTTTGACTCTAAATCCGAAACAACACTACAATGTGACGCTTCAGAAAAGGGACTA  88480

Query  2590   GGCGCTTCCCTAATGCAAGACAGTCAACCGATTGCTTACGCTAGCCGTGCTTTGACGAAA  2649
              ||||||||||||||||||||||||||||||||||||||||||||||||||||||||||||
Sbjct  88479  GGCGCTTCCCTAATGCAAGACAGTCAACCGATTGCTTACGCTAGCCGTGCTTTGACGAAA  88420

Query  2650   ACTGAACAGAATTATGCACAAATAGAAAAAGAACTCTTGGCAGTTGTTTTCGGTATGGAG  2709
              ||||||||||||||||||||||||||||||||||||||||||||||||||||||||||||
Sbjct  88419  ACTGAACAGAATTATGCACAAATAGAAAAAGAACTCTTGGCAGTTGTTTTCGGTATGGAG  88360

Query  2710   AAATTTCATCAATATACGTACGGACGCAAGGTGTACGTTGAAAGTGACCACAAACCGCTC  2769
              ||||||||||||||||||||||||||||||||||||||||||||||||||||||||||||
Sbjct  88359  AAATTTCATCAATATACGTACGGACGCAAGGTGTACGTTGAAAGTGACCACAAACCGCTC  88300

Query  2770   GAAAGTTTGTACAAAAAACCTTTATATCACGCTCCTAAAAGGTTACAGAGAATGTTTCTC  2829
              ||||||||||||||||||||||||||||||||||||||||||||||||||||||||||||
Sbjct  88299  GAAAGTTTGTACAAAAAACCTTTATATCACGCTCCTAAAAGGTTACAGAGAATGTTTCTC  88240

Query  2830   AGATTACAACGCTATGATATCGAACTAAAGTACAAGCAGGGTAAATATCTGTACATAGCC  2889
              ||||||||||||||||||||||||||||||||||||||||||||||||||||||||||| 
Sbjct  88239  AGATTACAACGCTATGATATCGAACTAAAGTACAAGCAGGGTAAATATCTGTACATAGCA  88180

Query  2890   GATACATTATCCAGAGCATATTTGAGAAGCACCGATGGCAATGAATCAAAAACACAAGAC  2949
              ||||||||||||||||||||||||||||||||||||||||||||||||||||||||||||
Sbjct  88179  GATACATTATCCAGAGCATATTTGAGAAGCACCGATGGCAATGAATCAAAAACACAAGAC  88120

Query  2950   GAAATACTCTTGGTGCGCTCCGACATAGAAGTCGAAGTTGAACAGATAAATATGACCGAC  3009
              ||||||||||||||||||||||||||||||||||||||||||||||||||||||||||||
Sbjct  88119  GAAATACTCTTGGTGCGCTCCGACATAGAAGTCGAAGTTGAACAGATAAATATGACCGAC  88060

Query  3010   TATTTGGCAATATCGGAAGAAAGaaaaaaaCTCATAGCACAGTCTACTCAACAAGACAAA  3069
              |||||||||||||||||||||||| |||||||||||||||||||||||||||||||||||
Sbjct  88059  TATTTGGCAATATCGGAAGAAAGACAAAAACTCATAGCACAGTCTACTCAACAAGACAAA  88000

Query  3070   ACACTACAACAGCTTATCAAAACTATTGAAAATGGCTGGAATAATTCTGAACACCCGAGT  3129
              ||||||||||||||||||||||||||||||||||||||||||||||||||||||||||||
Sbjct  87999  ACACTACAACAGCTTATCAAAACTATTGAAAATGGCTGGAATAATTCTGAACACCCGAGT  87940

Query  3130   GAACTAGATCCATTCTATAATGTACGTGACGAACTTTCTGTACAAAACGGCATTATATTC  3189
              ||||||||||||||||||||||||||||||||||||||||||||||||||||||||||||
Sbjct  87939  GAACTAGATCCATTCTATAATGTACGTGACGAACTTTCTGTACAAAACGGCATTATATTC  87880

Query  3190   AAAGGTGATCGATGTATAATACCAAATGCAATGAGAAACGAAATACTGAGCCAGATTCAT  3249
              ||||||||||||||||||||||||||||||||||||||||||||||||||||||||||||
Sbjct  87879  AAAGGTGATCGATGTATAATACCAAATGCAATGAGAAACGAAATACTGAGCCAGATTCAT  87820

Query  3250   ACTCATATTGGCATTGAAGGATGTTTAAAACGTGCACGAGAATGCGTATACTGGCCTAGA  3309
              ||||||||||||||||||||||||||||||||||||||||||||||||||||||||||||
Sbjct  87819  ACTCATATTGGCATTGAAGGATGTTTAAAACGTGCACGAGAATGCGTATACTGGCCTAGA  87760

Query  3310   ATGAATTCAGAATTGAGAGACTACATCAGTAAATGCGATGTGTGCC-A-GTCAC-TTGCT  3366
              |||||||||||||||||||||||||||||||||||||||||||||| | ||||| |||||
Sbjct  87759  ATGAATTCAGAATTGAGAGACTACATCAGTAAATGCGATGTGTGCCCAAGTCACGTTGCT  87700

Query  3367   ATGAAACAACCGAAAGAAACTTTAAAGTCACACGACGTGCCATCGAGACCGTGGGCTAAG  3426
              ||||||||||||||||||||||||||||||||||||||||||||||||||||||||||||
Sbjct  87699  ATGAAACAACCGAAAGAAACTTTAAAGTCACACGACGTGCCATCGAGACCGTGGGCTAAG  87640

Query  3427   ATAGGAACCGATTTATTCACACTATCGGGAAATGACTATTTGATTACTGTAGATTATTAC  3486
              |||||||| ||||||||||||||||||| |||||||||||||||||||||||||||||||
Sbjct  87639  ATAGGAACGGATTTATTCACACTATCGG-AAATGACTATTTGATTACTGTAGATTATTAC  87581

Query  3487   AGCAGTTTTTTCGAGGTGGATAGACTTTATGATACTTCGTCAAAGACAGTAATCAATAAA  3546
              |||||||||||||||||| |||||||||||||||||||||||||||||||||||||||||
Sbjct  87580  AGCAGTTTTTTCGAGGTG-ATAGACTTTATGATACTTCGTCAAAGACAGTAATCAATAAA  87522

Query  3547   CTTAAACAACATTTCGCTAGATGGGGAATCCCTGAAACAGTTATCTCAGACAATGGACCG  3606
              ||||||||||||||||||||||||||||||||||||||||||||||||||||||||||||
Sbjct  87521  CTTAAACAACATTTCGCTAGATGGGGAATCCCTGAAACAGTTATCTCAGACAATGGACCG  87462

Query  3607   CAATATTCGTCCGAACAATTTAAACAGTTCAGCAAGCAATGGGATTTTCAACATAAAACA  3666
              ||||||||||||||||||||||||||||||||||||||||||||||||||||||||||||
Sbjct  87461  CAATATTCGTCCGAACAATTTAAACAGTTCAGCAAGCAATGGGATTTTCAACATAAAACA  87402

Query  3667   TCTAGTCCGGGACATGCACAATCTAATGGgaaagtcgaaaacgcagtgaaaacagcaaaa  3726
              |||||||||||||| |||||||||||||||||||||||||||||||||||||||| ||||
Sbjct  87401  TCTAGTCCGGGACACGCACAATCTAATGGGAAAGTCGAAAACGCAGTGAAAACAG-AAAA  87343

Query  3727   cgcctaatgcgaaaagcgaaaaaatcaaacAGTGACCCGTACATTGCGTTACTGAATTTT  3786
              || |||||||||||||||||||||||||||||||||||||||||||||||||||||||| 
Sbjct  87342  CGTCTAATGCGAAAAGCGAAAAAATCAAACAGTGACCCGTACATTGCGTTACTGAATTT-  87284

Query  3787   AG-AAATACACCACAACAAGTGACAAAATACAGTCCGGTACAACAAATGATCAACAGAAG  3845
              || |||||||||||||||||||||||||||||||||||||||||||||||||||||||||
Sbjct  87283  AGAAAATACACCACAACAAGTGACAAAATACAGTCCGGTACAACAAATGATCAACAGAAG  87224

Query  3846   GACACGAACATTGCTACCAATGAAATCAGCATTATTTGAATCGAAAATTCCAGAAAATGT  3905
              |||||||||||||||||||||||||| ||||||||||||||| |||||||||||||||||
Sbjct  87223  GACACGAACATTGCTACCAATGAAATAAGCATTATTTGAATCAAAAATTCCAGAAAATGT  87164

Query  3906   ACGAAGCAACATCATGGATAATAAAAAACGTCAAGAAAAATATTACAATAGATCCGCAAG  3965
              |||||| |||||||||||||||||||| |||||||| |||||||| ||||||||||||||
Sbjct  87163  ACGAAG-AACATCATGGATAATAAAAAGCGTCAAGAGAAATATTATAATAGATCCGCAAG  87105

Query  3966   AGACTTAAACGAACTTAAACAAGGTGAAATTGTCAGATTAACACCACAAGATCGACAAAA  4025
              |||||||||||| || ||||||||||||||||||||||||||||||||||||||||| ||
Sbjct  87104  AGACTTAAACGA-CTAAAACAAGGTGAAATTGTCAGATTAACACCACAAGATCGACATAA  87046

Query  4026   AGAATGGGAAAAAGGAGTGATCAAGAATAAAAAATCCGAGAGATCGTATGAAGTCGAAAA  4085
              ||||||| ||||||||||| ||||||||||||||||||||||||| ||||| ||||||||
Sbjct  87045  AGAATGG-AAAAAGGAGTG-TCAAGAATAAAAAATCCGAGAGATCATATGAGGTCGAAAA  86988

Query  4086   GGAAAATGGACGTACCGTAAGACGTAACAGAAAATATTTGCGTAGAACTAATGAACAATT  4145
               |||||||||||||||||||||||||||||||||||||||||||||||||||||||||||
Sbjct  86987  AGAAAATGGACGTACCGTAAGACGTAACAGAAAATATTTGCGTAGAACTAATGAACAATT  86928

Query  4146   CAATCCGAAATGTCAAACGGAAGAAATTAACATTGATCCGAATGAACAAGAGATATCTCA  4205
              ||||||||||||||||||||||||||||||||||||||||||||||||||||||||||||
Sbjct  86927  CAATCCGAAATGTCAAACGGAAGAAATTAACATTGATCCGAATGAACAAGAGATATCTCA  86868

Query  4206   TGATGAAAACAAAAACAATAGTTCGGACCCTAAACATTCAGTCGTGCCCGATGTTGAAGA  4265
              |||||| |||||||  |||  | |||||||||| |||||| ||||||| |||||||||| 
Sbjct  86867  TGATGATAACAAAAT-AAT--T-CGGACCCTAA-CATTCA-TCGTGCC-GATGTTGAAG-  86816

Query  4266   GAAATCTCAACCGTGTAGCCGTTATGGAAGACCAATTCAGAAACCAAGCTGGATGAAAGA  4325
              ||||||||||||||||||||||||||||||||| ||||||||||||||||||||||||||
Sbjct  86815  GAAATCTCAACCGTGTAGCCGTTATGGAAGACCGATTCAGAAACCAAGCTGGATGAAAGA  86756

Query  4326   TTACGATTTAAAGTGACTTTTAACGGTTGAACATTGTAAATATTAGTTAGAGACTAGAAG  4385
              |||||||||||||||||||||||||||||||||||||||||||||||||||| |||||||
Sbjct  86755  TTACGATTTAAAGTGACTTTTAACGGTTGAACATTGTAAATATTAGTTAGAG-CTAGAAG  86697

Query  4386   TTAGGTTTAGTTAATTTAGTATTTGAACTTTAAATGACAGTGCCTTAGAAAATTCATTTA  4445
              | |||||||||||       ||||||||||||||||||||||||||| |||||  |||| 
Sbjct  86696  T-AGGTTTAGTTA-------ATTTGAACTTTAAATGACAGTGCCTTAAAAAAT--ATTTT  86647

Query  4446   GATTCTAGAACATATACATGGACAGTTAAATATAGCAGTTAAAGAATTTTATAATTTTGT  4505
              |||| | ||||||||  |||||||||||||||||||||||||||||||||||||||||||
Sbjct  86646  GATTTT-GAACATATT-ATGGACAGTTAAATATAGCAGTTAAAGAATTTTATAATTTTGT  86589

Query  4506   TCAGTAATTATTTTGAGTTTAGATTTTCTGATAATTTGATATAAGCTTCAAGTTGAAAAA  4565
              |||||||||||||||||||||||||||||||||||| |||||||||||||||||||||||
Sbjct  86588  TCAGTAATTATTTTGAGTTTAGATTTTCTGATAATTAGATATAAGCTTCAAGTTGAAAAA  86529

Query  4566   AGAAA-G--GATGTAACATGTATAGTATGTCAGTACTTTGATAATGCACGTGTAATAACT  4622
              ||||| |  ||||||||||||||||||||||||||||| |||||||||||||||||||||
Sbjct  86528  AGAAAAGAAGATGTAACATGTATAGTATGTCAGTACTT-GATAATGCACGTGTAATAACT  86470

Query  4623   CATGCGCACTGGCACTTCCGCCCAACTGTGTTACACATGTTATTCTTGTAAACAATGTAG  4682
              |||||||||  ||||||||||||||||||| |||||||||||||||||||||||||||||
Sbjct  86469  CATGCGCACAAGCACTTCCGCCCAACTGTGCTACACATGTTATTCTTGTAAACAATGTAG  86410

Query  4683   ACTAACCATGCTGTATATTAAACGTAGTTCACTATAACTTGGTTCTCACTTAATGGTATA  4742
              | ||||||||||||||||||||||||||||||||||||||||||||| ||||||| ||||
Sbjct  86409  ATTAACCATGCTGTATATTAAACGTAGTTCACTATAACTTGGTTCTCTCTTAATGATATA  86350

Query  4743   CTATGGGATATAA-ACA  4758
              ||||||||||||| |||
Sbjct  86349  CTATGGGATATAACACA  86333


Range 2: 89738 to 91031

Score:2097 bits(1135), Expect:0.0, 
Identities:1244/1294(96%),  Gaps:17/1294(1%), Strand: Plus/Minus

Query  1      TGTAACATGTATAGTATGTCAGTACTTTGATAATGCACGTGTAATAACTCATGCGCACTG  60
              ||||||||||||||||||||||||||||||||||||||||||||||||||||||||||| 
Sbjct  91031  TGTAACATGTATAGTATGTCAGTACTTTGATAATGCACGTGTAATAACTCATGCGCACTA  90972

Query  61     GCACTTCCACCCAACTGTGTTACACATGTTATTCTTGTAAACAATGTAGACTAACCATGC  120
              |||||||  |||||||||| |||||||||||||||||||||||||||||| |||||||||
Sbjct  90971  GCACTTCTGCCCAACTGTGCTACACATGTTATTCTTGTAAACAATGTAGATTAACCATGC  90912

Query  121    TGTATATTAAACGTAGTTCACTATAACTTGGTTCTCTCTTAATGGTATACTATGGGATAT  180
              |||||||||||||||||||||||||||||||||||||||||||| |||||||||||||||
Sbjct  90911  TGTATATTAAACGTAGTTCACTATAACTTGGTTCTCTCTTAATGATATACTATGGGATAT  90852

Query  181    AAACATGGTGTCAGATGTTAAAACCCGATGTCAGACAACGAGGAAAACGAAAACATAAAT  240
              |||||||||||||||||||||||||||||||||||||||||||||||||||||||||| |
Sbjct  90851  AAACATGGTGTCAGATGTTAAAACCCGATGTCAGACAACGAGGAAAACGAAAACATAAGT  90792

Query  241    GAGCCGGAAGAAGAGATCATCCCAGAGGAACAAGCGATAGAACCACAAGCAGAACTAGCG  300
              ||||||||||||||||||||||||||||||||||||||||||||||||||||||| ||||
Sbjct  90791  GAGCCGGAAGAAGAGATCATCCCAGAGGAACAAGCGATAGAACCACAAGCAGAACCAGCG  90732

Query  301    ATTGAAATGGCAGCCGTCCCACCATTGTTTAACATTCCATTCCCGGGGAAACTGGACTTG  360
              |||||||||||||||||||||||||||| |||||||||||| ||||||||||||||||||
Sbjct  90731  ATTGAAATGGCAGCCGTCCCACCATTGTATAACATTCCATTTCCGGGGAAACTGGACTTG  90672

Query  361    GATGGAAATATATCAACAAACTGGAAAAAATTCAAGCGGACATGGGACAATTATGAAATC  420
              ||||||||||| ||||||||||||||||||||||||||||||||||||||||||||||||
Sbjct  90671  GATGGAAATATCTCAACAAACTGGAAAAAATTCAAGCGGACATGGGACAATTATGAAATC  90612

Query  421    GCATCAGGTTTATCTACAAAAGATACAAAACTACGTACTGCAACATTGCTTACTTGCATT  480
              |||||||||||||||||||||||| |||||||||||||||||||||||||||||||||||
Sbjct  90611  GCATCAGGTTTATCTACAAAAGATGCAAAACTACGTACTGCAACATTGCTTACTTGCATT  90552

Query  481    GGCCCAGAAGCAATGGATATTTTTGATGGACTAGCTTTCGAAAATGAAGAAGACAAGAAG  540
              ||||||||||||||||||||||||||||||||||| ||||||||||||||||||||||||
Sbjct  90551  GGCCCAGAAGCAATGGATATTTTTGATGGACTAGCGTTCGAAAATGAAGAAGACAAGAAG  90492

Query  541    GACATAGCAAAAGTGATCGAAAAGTTTGAAGCGTTTTGTATAGGCAAAACAAACGAAACA  600
              ||||||||||||||||||||||||||||||||||||||||||||||||||||||||||||
Sbjct  90491  GACATAGCAAAAGTGATCGAAAAGTTTGAAGCGTTTTGTATAGGCAAAACAAACGAAACA  90432

Query  601    TTTGAAAGATACACTTTCAACATATGTAATCAAAGCGAAGCCGAAAACATCGACACTTAC  660
              ||||||||||||||||||||||||||||||||||||||||||||||||||||||||||||
Sbjct  90431  TTTGAAAGATACACTTTCAACATATGTAATCAAAGCGAAGCCGAAAACATCGACACTTAC  90372

Query  661    GTCTCAAAGCTAAGAAAACTTGCAAAAACATGCAACTACCAGGATTTAATAGAAAGCCTC  720
              |||||||||||||| |||||||||||||||||||||||||||||||||||||||||||||
Sbjct  90371  GTCTCAAAGCTAAGGAAACTTGCAAAAACATGCAACTACCAGGATTTAATAGAAAGCCTC  90312

Query  721    ATCCGTGATAGAATTGTCTGTGGAATACGGGACAACACGGCAAGAAAAAGACTTTTGCAA  780
              ||||||||||| ||||||||||||||||||||||||||||||||||||||||||||||||
Sbjct  90311  ATCCGTGATAGGATTGTCTGTGGAATACGGGACAACACGGCAAGAAAAAGACTTTTGCAA  90252

Query  781    GAAGACAAATTGACTTTGAATAAGTGCATAGATATTTGCCGTGCTTTAGAATCTACTTCA  840
              |||||||||||||||||||||||||||||||||||||| |||||||||||||||||||||
Sbjct  90251  GAAGACAAATTGACTTTGAATAAGTGCATAGATATTTGACGTGCTTTAGAATCTACTTCA  90192

Query  841    GCAAAAATGAAAACCATGACAGGA-----GCATCTAACAACTTGGATAAAGGAGAAGACA  895
              ||||||||||||||||||||||||     ||||| || |||||||||| |||||||||||
Sbjct  90191  GCAAAAATGAAAACCATGACAGGATCCGAGCATCAAATAACTTGGATATAGGAGAAGACA  90132

Query  896    TTAAGGCGGTAAGAAGTAAATCATCTTTTAACAAGCATAAAAC------------ATTTA  943
              |||||||||||||||||||||||||||||||||||||||||||            |||||
Sbjct  90131  TTAAGGCGGTAAGAAGTAAATCATCTTTTAACAAGCATAAAACCTCGCATAAAACATTTA  90072

Query  944    CACAAAAGCAAAGCAAAAGAAACTGTTCCTACTGTGGAAAACAATGCACTAAAGGAAAAT  1003
              |||||||||||||||||||||| ||||| |||||||||||||| ||||||||||||||||
Sbjct  90071  CACAAAAGCAAAGCAAAAGAAATTGTTCATACTGTGGAAAACAGTGCACTAAAGGAAAAT  90012

Query  1004   GTCCTGCATATGGAAAAAAGTGCGACAGTTGCGGCAAACTAAATCATTTCGCTTCCCAAT  1063
              |||| |||||||||||||| ||||||| ||| || |||| ||| ||||| ||||| ||||
Sbjct  90011  GTCCAGCATATGGAAAAAACTGCGACAATTGTGGTAAACAAAACCATTTTGCTTCGCAAT  89952

Query  1064   GCAGACAAAAAATGAAACCTAGAGGTAAAAGATCAGATGTAAGGCAATTTAACACATTAT  1123
              ||||||||||||||||||||||||||||||||||||||||||||||||||||||||||||
Sbjct  89951  GCAGACAAAAAATGAAACCTAGAGGTAAAAGATCAGATGTAAGGCAATTTAACACATTAT  89892

Query  1124   CAACAGACGAGAGCGATAGCGAATATGAAATAATGGCTGTAGAAACAGACGATGTAAACG  1183
              |||||||||||||||||||||||||||| |||||||||||||||||||||||||||||||
Sbjct  89891  CAACAGACGAGAGCGATAGCGAATATGAGATAATGGCTGTAGAAACAGACGATGTAAACG  89832

Query  1184   TAAACATGATACAGAATAAGATATTTGCAAGGATGCTATTAATAGATGAGAACAAAGAGG  1243
              ||||||||||||||||||| ||||||||||||||||||||||||||||||||||||||||
Sbjct  89831  TAAACATGATACAGAATAAAATATTTGCAAGGATGCTATTAATAGATGAGAACAAAGAGG  89772

Query  1244   TTAAGTTTCAATTAGATAGCGGTGCGACTGCTAA  1277
              ||||||||||||||||||||||||||||||||||
Sbjct  89771  TTAAGTTTCAATTAGATAGCGGTGCGACTGCTAA  89738


Range 3: 90847 to 91031

Score:309 bits(167), Expect:7e-80, 
Identities:179/185(97%),  Gaps:0/185(0%), Strand: Plus/Minus

Query  4574   TGTAACATGTATAGTATGTCAGTACTTTGATAATGCACGTGTAATAACTCATGCGCACTG  4633
              ||||||||||||||||||||||||||||||||||||||||||||||||||||||||||| 
Sbjct  91031  TGTAACATGTATAGTATGTCAGTACTTTGATAATGCACGTGTAATAACTCATGCGCACTA  90972

Query  4634   GCACTTCCGCCCAACTGTGTTACACATGTTATTCTTGTAAACAATGTAGACTAACCATGC  4693
              ||||||| ||||||||||| |||||||||||||||||||||||||||||| |||||||||
Sbjct  90971  GCACTTCTGCCCAACTGTGCTACACATGTTATTCTTGTAAACAATGTAGATTAACCATGC  90912

Query  4694   TGTATATTAAACGTAGTTCACTATAACTTGGTTCTCACTTAATGGTATACTATGGGATAT  4753
              |||||||||||||||||||||||||||||||||||| ||||||| |||||||||||||||
Sbjct  90911  TGTATATTAAACGTAGTTCACTATAACTTGGTTCTCTCTTAATGATATACTATGGGATAT  90852

Query  4754   AAACA  4758
              |||||
Sbjct  90851  AAACA  90847


Range 4: 86333 to 86517

Score:298 bits(161), Expect:1e-76, 
Identities:178/186(96%),  Gaps:2/186(1%), Strand: Plus/Minus

Query  1      TGTAACATGTATAGTATGTCAGTACTTTGATAATGCACGTGTAATAACTCATGCGCACTG  60
              ||||||||||||||||||||||||||| ||||||||||||||||||||||||||||||  
Sbjct  86517  TGTAACATGTATAGTATGTCAGTACTT-GATAATGCACGTGTAATAACTCATGCGCACAA  86459

Query  61     GCACTTCCACCCAACTGTGTTACACATGTTATTCTTGTAAACAATGTAGACTAACCATGC  120
              |||||||| |||||||||| |||||||||||||||||||||||||||||| |||||||||
Sbjct  86458  GCACTTCCGCCCAACTGTGCTACACATGTTATTCTTGTAAACAATGTAGATTAACCATGC  86399

Query  121    TGTATATTAAACGTAGTTCACTATAACTTGGTTCTCTCTTAATGGTATACTATGGGATAT  180
              |||||||||||||||||||||||||||||||||||||||||||| |||||||||||||||
Sbjct  86398  TGTATATTAAACGTAGTTCACTATAACTTGGTTCTCTCTTAATGATATACTATGGGATAT  86339

Query  181    AA-ACA  185
              || |||
Sbjct  86338  AACACA  86333


>Mytilus galloprovincialis genome assembly, contig: mg10_s01504, whole genome shotgun sequence
Sequence ID: UYJE01007768.1 Length: 353592
Range 1: 229803 to 233004

Score:5515 bits(2986), Expect:0.0, 
Identities:3135/3203(98%),  Gaps:26/3203(0%), Strand: Plus/Minus

Query  1581    TGACGTATTTGAGGGAGAAGGAACATTTAAGGGAGCCTTAAAATTAGAAATTGATGAGTC  1640
               ||||||||||||||||||||||||||||||||||||||||||||||||||||||||||||
Sbjct  233004  TGACGTATTTGAGGGAGAAGGAACATTTAAGGGAGCCTTAAAATTAGAAATTGATGAGTC  232945

Query  1641    CATACCTCCTGTTAAGTCTCCGTTAAGACGCATACCTATTGCACTTAAGCCGAAGTTAAA  1700
               ||||||||||||||||||||||||||||||||||||||||||||||||||||||||||||
Sbjct  232944  CATACCTCCTGTTAAGTCTCCGTTAAGACGCATACCTATTGCACTTAAGCCGAAGTTAAA  232885

Query  1701    GACAGAACTTCAAAGACTGGAAAAACTAGGAGTTATTAAACCAGTTGATACACCAACAGA  1760
               ||||||||||||||||||||||||||||||||||||||||||||||||||||||||||||
Sbjct  232884  GACAGAACTTCAAAGACTGGAAAAACTAGGAGTTATTAAACCAGTTGATACACCAACAGA  232825

Query  1761    TTGGGTATCCAGCCTTGTAATTGTCAAGAAACCTAGTGGGAAAATAAGACTATGCATTGA  1820
               |||||||||||||||||||||||| |||||||||||||||||||||||||||||||||||
Sbjct  232824  TTGGGTATCCAGCCTTGTAATTGTAAAGAAACCTAGTGGGAAAATAAGACTATGCATTGA  232765

Query  1821    CCCAAAGCCATTAAATAAAGCATTAAAGCGGTGTCATTATCCGTTGCCAATTATCGAAGA  1880
               ||||||||||||||||||||||||||||||||||||||||||||||||||||||||||||
Sbjct  232764  CCCAAAGCCATTAAATAAAGCATTAAAGCGGTGTCATTATCCGTTGCCAATTATCGAAGA  232705

Query  1881    TTTACTTCCAGAATTAAGCAAAGCTAAAGTATATTCCAAGTGTGATGTTAAAAATGGATT  1940
               ||||||||||||||||||||||||||||||||||||||||||||||||||||||||||||
Sbjct  232704  TTTACTTCCAGAATTAAGCAAAGCTAAAGTATATTCCAAGTGTGATGTTAAAAATGGATT  232645

Query  1941    TTGGCATGTAAACCTAGCAGACGAGTCAAGCTTTTTAACTACTTTTGAAACACCGTTCGG  2000
               ||||||||||||||||||||| |||||||| |||||||||||||||||||||||||||||
Sbjct  232644  TTGGCATGTAAACCTAGCAGATGAGTCAAGTTTTTTAACTACTTTTGAAACACCGTTCGG  232585

Query  2001    AAGATACCGTTGGACAAAGATGCCATTTGGAATTTCGCCTGCCCCCGAATATTTCCAACA  2060
               ||| ||||| ||||||||||||||||||||||||||||||||||||||||||||||||||
Sbjct  232584  AAGGTACCGATGGACAAAGATGCCATTTGGAATTTCGCCTGCCCCCGAATATTTCCAACA  232525

Query  2061    ATTTT--------TGGAAAGAGAAATTGAAAATCTACCGGGAGTCCGAACCGTAGCTGAT  2112
               |||||        |||||||||||||||||||||||||||||||||||||||||||||||
Sbjct  232524  ATTTTGGAAAAATTGGAAAGAGAAATTGAAAATCTACCGGGAGTCCGAACCGTAGCTGAT  232465

Query  2113    GATATTATTATTTATGGTGAAGGACAGACCATTGAAAATGCAACGCTCGATCACGATAGA  2172
               ||||||||||||||||||||||||||||||||||||||||||||||||||||||||||||
Sbjct  232464  GATATTATTATTTATGGTGAAGGACAGACCATTGAAAATGCAACGCTCGATCACGATAGA  232405

Query  2173    AAACTCAAAGCATTATTGGACCGTTGCCGCGAACGAAATATCAAAATAAACAAAGACAAA  2232
               ||||||||||||||||||||||||||||||||||||||||||||||| |||| |||||||
Sbjct  232404  AAACTCAAAGCATTATTGGACCGTTGCCGCGAACGAAATATCAAAATCAACAGAGACAAA  232345

Query  2233    CTTGTTCTAAGAGCAACAGAAATGCCTTATATTGGACACTTACTGACAGCAGAAGGAGTT  2292
               ||||||||||||||||||||||||||||||||||||||||||||||||||||||||||||
Sbjct  232344  CTTGTTCTAAGAGCAACAGAAATGCCTTATATTGGACACTTACTGACAGCAGAAGGAGTT  232285

Query  2293    AAGCCAGATCCTGAAAAGATTGCTGCGATTGTAAATATGGAAAAACCGACAGACGTAAAA  2352
               ||||||||||||||||||||||||||||||||||||||||||||||||||| ||||||||
Sbjct  232284  AAGCCAGATCCTGAAAAGATTGCTGCGATTGTAAATATGGAAAAACCGACAAACGTAAAA  232225

Query  2353    GGCGTGCAGAGACTATTAGGTATGATTAACTACCTAACAAAATTCCTTGAAAACTTAAGT  2412
               ||||| |||||||||||||||||||||||||||||||| |||||||||||||||||||||
Sbjct  232224  GGCGTACAGAGACTATTAGGTATGATTAACTACCTAACTAAATTCCTTGAAAACTTAAGT  232165

Query  2413    GATATTTGCGAGCCGATAAGAAAACTTACGCACAAA-GAAAACGCTTGGAACTGGACTTT  2471
               |||||||||||||||||||||||||||||||||||| |||||||||||||||||||||||
Sbjct  232164  GATATTTGCGAGCCGATAAGAAAACTTACGCACAAAAGAAAACGCTTGGAACTGGACTTT  232105

Query  2472    TGAACACGACAAAGCATTTGAAATGATTAAAAAA-GCAGTGA-C-AAAAACACCCGTTCT  2528
               |||||||||||||||||||||||||||||||||| ||||||| | |||||||||||||||
Sbjct  232104  TGAACACGACAAAGCATTTGAAATGATTAAAAAAAGCAGTGAACAAAAAACACCCGTTCT  232045

Query  2529    CAAGTACTTTGACTCTAAATCCGAAACAACACT-ACAATGTGACGCTTCAGAAAAGGGAC  2587
               ||||||||||||||||||||||||||||||||| ||||||||||||||||||||||||||
Sbjct  232044  CAAGTACTTTGACTCTAAATCCGAAACAACACTTACAATGTGACGCTTCAGAAAAGGGAC  231985

Query  2588    TAGGCGCTTCCCTAATGCAAGACAGTCAACCGATTGCTTACGCTAGCCGTGCTTTGACGA  2647
               ||||||||||||||||||||||||||||||||||||||||||||||||||||||||||||
Sbjct  231984  TAGGCGCTTCCCTAATGCAAGACAGTCAACCGATTGCTTACGCTAGCCGTGCTTTGACGA  231925

Query  2648    AAACTGAACAGAATTATGCACAAATAGAAAAAGAACTCTTGGCAGTTGTTTTCGGTATGG  2707
               ||||||||||||||||||||||||||||||||||||||||||||||||||||||||||||
Sbjct  231924  AAACTGAACAGAATTATGCACAAATAGAAAAAGAACTCTTGGCAGTTGTTTTCGGTATGG  231865

Query  2708    AGAAATTTCATCAATATACGTACGGACGCAAGGTGTACGTTGAAAGTGACCACAAACCGC  2767
               ||||||||||||||||||||||||||||||||||||||||||||||||||||||||||||
Sbjct  231864  AGAAATTTCATCAATATACGTACGGACGCAAGGTGTACGTTGAAAGTGACCACAAACCGC  231805

Query  2768    TCGAAAGTTTGTACAAAAAACCTTTATATCACGCTCCTAAAAGGTTACAGAGAATGTTTC  2827
               ||||||||||||||||||||||||||||||||||||||||||||||||||||||||||||
Sbjct  231804  TCGAAAGTTTGTACAAAAAACCTTTATATCACGCTCCTAAAAGGTTACAGAGAATGTTTC  231745

Query  2828    TCAGATTACAACGCTATGATATCGAACTAAAGTACAAGCAGGGTAAATATCTGTACATAG  2887
               ||||||||||||||||||||||||||||||||||||||||||||||||||||||||||||
Sbjct  231744  TCAGATTACAACGCTATGATATCGAACTAAAGTACAAGCAGGGTAAATATCTGTACATAG  231685

Query  2888    CCGATACATTATCCAGAGCATATTTGAGAAGCACCGATGGCAATGAATCAAAAA-CACAA  2946
               | |||||||||||||||||||||||||||||||||||||||||||||||||||| |||||
Sbjct  231684  CAGATACATTATCCAGAGCATATTTGAGAAGCACCGATGGCAATGAATCAAAAAACACAA  231625

Query  2947    GACG-AAATACTCTTGGTGCGCTCCGACATAGAAGTCGAAGTTGAACAGATAAATATGAC  3005
               |||| |||||||||||||||||||||||||||||||||||||||||||||||||||||||
Sbjct  231624  GACGAAAATACTCTTGGTGCGCTCCGACATAGAAGTCGAAGTTGAACAGATAAATATGAC  231565

Query  3006    CGACTATTTGGCAATATCGGAAGAAAGaaaaaaaCTCATAGCACAGTCTACTCAACAAGA  3065
               |||||||||||||||||||||||||||| |||||||||||||||||||||||||||||||
Sbjct  231564  CGACTATTTGGCAATATCGGAAGAAAGACAAAAACTCATAGCACAGTCTACTCAACAAGA  231505

Query  3066    CAAAA-CACTACAACAGCTTATCAAAACTATTGAAAATGGCTGGAATAATTCTGAACACC  3124
               ||||| ||||||||||||||||||||||||||||||||||||||||||||||||||||||
Sbjct  231504  CAAAAACACTACAACAGCTTATCAAAACTATTGAAAATGGCTGGAATAATTCTGAACACC  231445

Query  3125    CGAGTGAACTAGATCCATTCTATAATGTACGTGACGAACTTTCTGTACAAAACGGCATTA  3184
               ||||||||||||||||||||||||||||||||||||||||||||||||||||||||||||
Sbjct  231444  CGAGTGAACTAGATCCATTCTATAATGTACGTGACGAACTTTCTGTACAAAACGGCATTA  231385

Query  3185    TATTCAAAGGTGATCGATGTATAATACCAAATGCAATGAGAAACGAAATACTGAGCCAGA  3244
               ||||||||||||||||||||||||||||||||||||||||||||||||||||||||||||
Sbjct  231384  TATTCAAAGGTGATCGATGTATAATACCAAATGCAATGAGAAACGAAATACTGAGCCAGA  231325

Query  3245    TTCATACTCATATTGGCATTGAAGGATGTTTAAAACGTGCACGAGAATGCGTATACTGGC  3304
               ||||||||||||||||||||||||||||||||||||||||||||||||||||||||||||
Sbjct  231324  TTCATACTCATATTGGCATTGAAGGATGTTTAAAACGTGCACGAGAATGCGTATACTGGC  231265

Query  3305    CTAGAATGAATTCAGAATTGAGAGACTACATCAGTAAATGCGATGTGTGCCAGTCACTTG  3364
               ||||||||||||||||||||||||||||||||||||||||||||||||||||||||||||
Sbjct  231264  CTAGAATGAATTCAGAATTGAGAGACTACATCAGTAAATGCGATGTGTGCCAGTCACTTG  231205

Query  3365    CTATGAAACAACCGAAAGAAACTTTAAAGTCACACGACGTGCCATCGAGACCGTGGGCTA  3424
               ||||||||||||||||||||||||||||||||||||||||||||||||||||||||||||
Sbjct  231204  CTATGAAACAACCGAAAGAAACTTTAAAGTCACACGACGTGCCATCGAGACCGTGGGCTA  231145

Query  3425    AGATAGGAACCGATTTATTCACACTATCGGGAAATGACTATTTGATTACTGTAGATTATT  3484
               ||||||||||||||||||||||||||||||||||||||||||||||||||||||||||||
Sbjct  231144  AGATAGGAACCGATTTATTCACACTATCGGGAAATGACTATTTGATTACTGTAGATTATT  231085

Query  3485    ACAGCAGTTTTTTCGAGGTGGATAGACTTTATGATACTTCGTCAAAGACAGTAATCAATA  3544
               ||||||||||||||||||||||||||||||||||||||||||||||||||||||||||||
Sbjct  231084  ACAGCAGTTTTTTCGAGGTGGATAGACTTTATGATACTTCGTCAAAGACAGTAATCAATA  231025

Query  3545    AACTTAAACAACATTTCGCTAGATGGGGAATCCCTGAAACAGTTATCTCAGACAATGGAC  3604
               ||||||||||||||||||||||||||| ||||||||||||||||||||||||||||||||
Sbjct  231024  AACTTAAACAACATTTCGCTAGATGGG-AATCCCTGAAACAGTTATCTCAGACAATGGAC  230966

Query  3605    CGCAATATTCGTCC-GAACAATTTAAACAGTTCAGCAAGCAATGGGATTTTCAACATAAA  3663
               |||||||||||||| |||||||||||||||||||||||||||||||||||||||||||||
Sbjct  230965  CGCAATATTCGTCCCGAACAATTTAAACAGTTCAGCAAGCAATGGGATTTTCAACATAAA  230906

Query  3664    ACATCTAGTCCGGGACATGCACAATCTAATGGgaaagtcgaaaacgcagtgaaaacagca  3723
               ||||||||||||||||||||||||||||||||||||||||||||||||||||||||||||
Sbjct  230905  ACATCTAGTCCGGGACATGCACAATCTAATGGGAAAGTCGAAAACGCAGTGAAAACAGCA  230846

Query  3724    aaacgcctaatgcgaaaagcgaaaaaatcaaacAGTGACCCGTACA-TTGCGTTACTGAA  3782
               ||||| |||||||||||||||||||||||||||||||||||||||| |||||||||||||
Sbjct  230845  AAACGTCTAATGCGAAAAGCGAAAAAATCAAACAGTGACCCGTACAATTGCGTTACTGAA  230786

Query  3783    TTTTAGAAATACACCACAACAAGTGACAAAA-TACAGTCCGGTACAACAAATGATCAACA  3841
               ||||||||||||||||||||||||||||||| ||||||||||||||||||||||||||||
Sbjct  230785  TTTTAGAAATACACCACAACAAGTGACAAAAATACAGTCCGGTACAACAAATGATCAACA  230726

Query  3842    GAAGGACACGAACATTGCTACCAATGAAATCAGCATTATTTGAATCGAAAATTCCAGAAA  3901
               ||||||||||||||||||||||||||||||||||||||||||||||||||||||||||||
Sbjct  230725  GAAGGACACGAACATTGCTACCAATGAAATCAGCATTATTTGAATCGAAAATTCCAGAAA  230666

Query  3902    ATGTACGAAGCAACATCATGGATAATAAAAAA-CGTCAAGA-AAAATATTACAATAGATC  3959
               |||||||||| ||||||||||||||||||||| |||||||| ||||||||| ||||||||
Sbjct  230665  ATGTACGAAGTAACATCATGGATAATAAAAAAACGTCAAGAGAAAATATTATAATAGATC  230606

Query  3960    CGCAAGAGACTTAAACGAACTTAAACAAGGTGAAATTGTCAGATTAA-CACCACAAGATC  4018
               ||||||||||||||||||||| ||||||||||||||||||||||||| ||||||||||||
Sbjct  230605  CGCAAGAGACTTAAACGAACTAAAACAAGGTGAAATTGTCAGATTAAACACCACAAGATC  230546

Query  4019    GACAAAAAGAATGGGAAAAAGGAGTG-ATCAAGAAT-AAAAAATCCGAGAGATCGTATGA  4076
               |||| ||||||||||||||||||||| ||||||||| ||||||||||||||||| |||||
Sbjct  230545  GACATAAAGAATGGGAAAAAGGAGTGGATCAAGAATAAAAAAATCCGAGAGATCATATGA  230486

Query  4077    AGTCGAAAAGGAAAATGGACGTACCGTAAGACGTAACAGAAAATATTTGCGTAGAACTAA  4136
               ||||||||||||||||||||||||||||||||||||||||||||||||||||||||||||
Sbjct  230485  AGTCGAAAAGGAAAATGGACGTACCGTAAGACGTAACAGAAAATATTTGCGTAGAACTAA  230426

Query  4137    TGAACAATTCAATCCGAAATGTCAAACGGAAGAAATTAACATTGATCCGAATGAACAAGA  4196
               |||||||||||||||||||||||||||||||||||| |||||||||||||||||||||||
Sbjct  230425  TGAACAATTCAATCCGAAATGTCAAACGGAAGAAATCAACATTGATCCGAATGAACAAGA  230366

Query  4197    GATATCTCATGATGAAAACAAAAACAATAGTTCGGACCCTAAACATTCAGTCGTGCCCGA  4256
               ||||| ||||||||| |||||||||| || |||||||||| | |||||||||||||||||
Sbjct  230365  GATATATCATGATGATAACAAAAACAGTAATTCGGACCCTGATCATTCAGTCGTGCCCGA  230306

Query  4257    TGTTGAAGAGAAATCTCAACCGTGTAGCCGTTATGGAAGACCAATTCAGAAACCAAGCTG  4316
               |||||||||||||||||||||||||||||||||||||||||| |||||||||||||||||
Sbjct  230305  TGTTGAAGAGAAATCTCAACCGTGTAGCCGTTATGGAAGACCGATTCAGAAACCAAGCTG  230246

Query  4317    GATGAAAGATTACGATTTAAAGTGACTTTTAACGGTTGAACATTGTAAATATTAGTTAGA  4376
               ||||||||||||||||||||||||||||||||||||||||||||||||||||||||||||
Sbjct  230245  GATGAAAGATTACGATTTAAAGTGACTTTTAACGGTTGAACATTGTAAATATTAGTTAGA  230186

Query  4377    GACTAGAAGTTAGGTTTAGTTAATTTAGTATTTGAACTTTAAATGACAGTGCCTTAGAAA  4436
               ||||||||||||||||||||||||||||||||||||||||||||||||||||||||||||
Sbjct  230185  GACTAGAAGTTAGGTTTAGTTAATTTAGTATTTGAACTTTAAATGACAGTGCCTTAGAAA  230126

Query  4437    ATTCATTTAGA-TTCTAGAACATATACATGGACAGTTAAATATAGCAGTTAAAGAATTTT  4495
               | |||||| || |||| ||||||||  |||||||||||||||||||||||||||||||||
Sbjct  230125  AATCATTTTGAATTCTTGAACATATTAATGGACAGTTAAATATAGCAGTTAAAGAATTTT  230066

Query  4496    ATAATTTTGTTCAGTAATTATTTTGAGTTTAGATTTTCTGATAATTTGATATAAGCTTCA  4555
               |||||||||||||||||||||||||||||||||||||||||| ||| |||||||||||||
Sbjct  230065  ATAATTTTGTTCAGTAATTATTTTGAGTTTAGATTTTCTGATTATTAGATATAAGCTTCA  230006

Query  4556    AGTTGAAAAAAGAAAGGATGTAACATGTATAGTATGTCAGTACTTTGATAATGCACGTGT  4615
               |||||||||||||||||||||||||||||||||||||||||||||| |||||||||||||
Sbjct  230005  AGTTGAAAAAAGAAAGGATGTAACATGTATAGTATGTCAGTACTTTAATAATGCACGTGT  229946

Query  4616    AATAACTCATGCGCACTGGCACTTCCGCCCAACTGTGTTACACATGTTATTCTTGTAAAC  4675
               ||||||||||||||||| ||||||||||||||||||| ||||||||| ||||||||||||
Sbjct  229945  AATAACTCATGCGCACTAGCACTTCCGCCCAACTGTGCTACACATGTGATTCTTGTAAAC  229886

Query  4676    AATGTAGACTAACCATGCTGTATATTAAACGTAGTTCACTATAACTTGGTTCTCACTTAA  4735
               ||||||||  ||||||||||||||| |||||||||||||||||||||||||||| |||||
Sbjct  229885  AATGTAGATCAACCATGCTGTATATCAAACGTAGTTCACTATAACTTGGTTCTCTCTTAA  229826

Query  4736    TGGTATACTATGGGATATAAACA  4758
               || ||||||||||||||||||||
Sbjct  229825  TGATATACTATGGGATATAAACA  229803


Range 2: 229803 to 229987

Score:292 bits(158), Expect:7e-75, 
Identities:176/185(95%),  Gaps:0/185(0%), Strand: Plus/Minus

Query  1       TGTAACATGTATAGTATGTCAGTACTTTGATAATGCACGTGTAATAACTCATGCGCACTG  60
               |||||||||||||||||||||||||||| |||||||||||||||||||||||||||||| 
Sbjct  229987  TGTAACATGTATAGTATGTCAGTACTTTAATAATGCACGTGTAATAACTCATGCGCACTA  229928

Query  61      GCACTTCCACCCAACTGTGTTACACATGTTATTCTTGTAAACAATGTAGACTAACCATGC  120
               |||||||| |||||||||| ||||||||| ||||||||||||||||||||  ||||||||
Sbjct  229927  GCACTTCCGCCCAACTGTGCTACACATGTGATTCTTGTAAACAATGTAGATCAACCATGC  229868

Query  121     TGTATATTAAACGTAGTTCACTATAACTTGGTTCTCTCTTAATGGTATACTATGGGATAT  180
               ||||||| |||||||||||||||||||||||||||||||||||| |||||||||||||||
Sbjct  229867  TGTATATCAAACGTAGTTCACTATAACTTGGTTCTCTCTTAATGATATACTATGGGATAT  229808

Query  181     AAACA  185
               |||||
Sbjct  229807  AAACA  229803


>Mytilus edulis isolate Foxley chromosome 7, whole genome shotgun sequence
Sequence ID: JAHUZM010000007.1 Length: 110926338
Range 1: 17368448 to 17371627

Score:5487 bits(2971), Expect:0.0, 
Identities:3113/3182(98%),  Gaps:7/3182(0%), Strand: Plus/Plus

Query  1582      GACGTATTTGAGGGAGAAGGAACATTTAAGGGAGCCTTAAAATTAGAAATTGATGAGTCC  1641
                 ||||||||||||||||||||||||||||||||||||||||||||||||||||  ||||||
Sbjct  17368448  GACGTATTTGAGGGAGAAGGAACATTTAAGGGAGCCTTAAAATTAGAAATTG--GAGTCC  17368505

Query  1642      ATACCTCCTGTTAAGTCTCCGTTAAGACGCATACCTATTGCACTTAAGCCGAAGTTAAAG  1701
                 ||||||||||||||||||||||||||||||||||||||||||||||||||||||||||||
Sbjct  17368506  ATACCTCCTGTTAAGTCTCCGTTAAGACGCATACCTATTGCACTTAAGCCGAAGTTAAAG  17368565

Query  1702      ACAGAACTTCAAAGACTGGAAAAACTAGGAGTTATTAAACCAGTTGATACACCAACAGAT  1761
                 ||||||||||||||||| ||| ||||||||||||||||||| ||||||||||||||||||
Sbjct  17368566  ACAGAACTTCAAAGACTAGAACAACTAGGAGTTATTAAACCCGTTGATACACCAACAGAT  17368625

Query  1762      TGGGTATCCAGCCTTGTAATTGTCAAGAAACCTAGTGGGAAAATAAGACTATGCATTGAC  1821
                 ||||||||||||||||||||||| |||||||||||| |||||||||||||| ||||||||
Sbjct  17368626  TGGGTATCCAGCCTTGTAATTGTAAAGAAACCTAGTTGGAAAATAAGACTAAGCATTGAC  17368685

Query  1822      CCAAAGCCATTAAATAAAGCATTAAAGCGGTGTCATTATCCGTTGCCAATTATCGAAGAT  1881
                 |||||||||| ||||| |||||||||||||||||||||||||||||||||||||||||||
Sbjct  17368686  CCAAAGCCATAAAATAGAGCATTAAAGCGGTGTCATTATCCGTTGCCAATTATCGAAGAT  17368745

Query  1882      TTACTTCCAGAATTAAGCAAAGCTAAAGTATATTCCAAGTGTGATGTTAAAAATGGATTT  1941
                 ||||||||||||||||||||||||||||||||||||||||||||||||||||||||||||
Sbjct  17368746  TTACTTCCAGAATTAAGCAAAGCTAAAGTATATTCCAAGTGTGATGTTAAAAATGGATTT  17368805

Query  1942      TGGCATGTAAACCTAGCAGACGAGTCAAGCTTTTTAACTACTTTTGAAACACCGTTCGGA  2001
                 |||||||||||||||||||| |||||||| ||||||||||||||||||||||||||||||
Sbjct  17368806  TGGCATGTAAACCTAGCAGATGAGTCAAGTTTTTTAACTACTTTTGAAACACCGTTCGGA  17368865

Query  2002      AGATACCGTTGGACAAAGATGCCATTTGGAATTTCGCCTGCCCCCGAATATTTCCAACAA  2061
                 || ||||| |||||||||||||||||||||||||||||||||||||||||||||||||||
Sbjct  17368866  AGGTACCGATGGACAAAGATGCCATTTGGAATTTCGCCTGCCCCCGAATATTTCCAACAA  17368925

Query  2062      TTTTTGGAAAGAGAAATTGAAAATCTACCGGGAGTCCGAACCGTAGCTGATGATATTATT  2121
                 |||||||||||||||||||||||||||||||||||||||||||||||||| |||||||||
Sbjct  17368926  TTTTTGGAAAGAGAAATTGAAAATCTACCGGGAGTCCGAACCGTAGCTGACGATATTATT  17368985

Query  2122      ATTTATGGTGAAGGACAGACCATTGAAAATGCAACGCTCGATCACGATAGAAAACTCAAA  2181
                 |||||||||||||||||||||||||||||||||||||||||||| |||||||||||||||
Sbjct  17368986  ATTTATGGTGAAGGACAGACCATTGAAAATGCAACGCTCGATCATGATAGAAAACTCAAA  17369045

Query  2182      GCATTATTGGACCGTTGCCGCGAACGAAATATCAAAATAAACAAAGACAAACTTGTTCTA  2241
                 |||||||||||||||||||||||||||||||||||||| |||| ||||||||||||||||
Sbjct  17369046  GCATTATTGGACCGTTGCCGCGAACGAAATATCAAAATCAACAGAGACAAACTTGTTCTA  17369105

Query  2242      AGAGCAACAGAAATGCCTTATATTGGACACTTACTGACAGCAGAAGGAGTTAAGCCAGAT  2301
                 ||||||||||||||||||||||||||||||||||||||||||||||||||||||||||||
Sbjct  17369106  AGAGCAACAGAAATGCCTTATATTGGACACTTACTGACAGCAGAAGGAGTTAAGCCAGAT  17369165

Query  2302      CCTGAAAAGATTGCTGCGATTGTAAATATGGAAAAACCGACAGACGTAAAAGGCGTGCAG  2361
                 |||||||||||||||||||||||||||||||||||||||||  ||||||||||||| |||
Sbjct  17369166  CCTGAAAAGATTGCTGCGATTGTAAATATGGAAAAACCGACGAACGTAAAAGGCGTACAG  17369225

Query  2362      AGACTATTAGGTATGATTAACTACCTAACAAAATTCCTTGAAAACTTAAGTGATATTTGC  2421
                 ||||||||||||||||||||||||||||| ||||||||||||||||||||||||||||||
Sbjct  17369226  AGACTATTAGGTATGATTAACTACCTAACTAAATTCCTTGAAAACTTAAGTGATATTTGC  17369285

Query  2422      GAGCCGATAAGAAAACTTACGCACAAAGAAAACGCTTGGAACTGGACTTTTGAACACGAC  2481
                 ||||||||||||||||||||||||||||||||||||||||||||||||||||||||||||
Sbjct  17369286  GAGCCGATAAGAAAACTTACGCACAAAGAAAACGCTTGGAACTGGACTTTTGAACACGAC  17369345

Query  2482      AAAGCATTTGAAATGATTAAAAAAGCAGTGACAAAAACACCCGTTCTCAAGTACTTTGAC  2541
                 ||||||||||||||||||||||||||||||||||||||||||||||||||||||||||||
Sbjct  17369346  AAAGCATTTGAAATGATTAAAAAAGCAGTGACAAAAACACCCGTTCTCAAGTACTTTGAC  17369405

Query  2542      TCTAAATCCGAAACAACACTACAATGTGACGCTTCAGAAAAGGGACTAGGCGCTTCCCTA  2601
                 ||| ||||||||||||||||||||||||||||||||||||||||||||||||||||||||
Sbjct  17369406  TCTTAATCCGAAACAACACTACAATGTGACGCTTCAGAAAAGGGACTAGGCGCTTCCCTA  17369465

Query  2602      ATGCAAGACAGTCAACCGATTGCTTACGCTAGCCGTGCTTTGACGAAAACTGAACAGAAT  2661
                 ||||||||||||||||||||||||||||||||||||||||||||||||||||||||||||
Sbjct  17369466  ATGCAAGACAGTCAACCGATTGCTTACGCTAGCCGTGCTTTGACGAAAACTGAACAGAAT  17369525

Query  2662      TATGCACAAATAGAAAAAGAACTCTTGGCAGTTGTTTTCGGTATGGAGAAATTTCATCAA  2721
                 ||||||||||||||||||||||||||||||||||||||||||||||||||||||||||||
Sbjct  17369526  TATGCACAAATAGAAAAAGAACTCTTGGCAGTTGTTTTCGGTATGGAGAAATTTCATCAA  17369585

Query  2722      TATACGTACGGACGCAAGGTGTACGTTGAAAGTGACCACAAACCGCTCGAAAGTTTGTAC  2781
                 ||||||||||||||||||||||||||||||||||||||||||||||||||||||||||||
Sbjct  17369586  TATACGTACGGACGCAAGGTGTACGTTGAAAGTGACCACAAACCGCTCGAAAGTTTGTAC  17369645

Query  2782      AAAAAACCTTTATATCACGCTCCTAAAAGGTTACAGAGAATGTTTCTCAGATTACAACGC  2841
                 ||||||||||||||||||||||||||||||||||||||||||||||||||||||||||||
Sbjct  17369646  AAAAAACCTTTATATCACGCTCCTAAAAGGTTACAGAGAATGTTTCTCAGATTACAACGC  17369705

Query  2842      TATGATATCGAACTAAAGTACAAGCAGGGTAAATATCTGTACATAGCCGATACATTATCC  2901
                 ||||||||||||||||||||||||||||||||||||||||||||||| ||||||||||||
Sbjct  17369706  TATGATATCGAACTAAAGTACAAGCAGGGTAAATATCTGTACATAGCAGATACATTATCC  17369765

Query  2902      AGAGCATATTTGAGAAGCACCGATGGCAATGAATCAAAAACACAAGACGAAATACTCTTG  2961
                 ||||||||||||||||||||||||||||||||||||||||||||||||||||||||||||
Sbjct  17369766  AGAGCATATTTGAGAAGCACCGATGGCAATGAATCAAAAACACAAGACGAAATACTCTTG  17369825

Query  2962      GTGCGCTCCGACATAGAAGTCGAAGTTGAACAGATAAATATGACCGACTATTTGGCAATA  3021
                 ||||||||||||||||||||||||||||||||||||||||||||||||||||||||||||
Sbjct  17369826  GTGCGCTCCGACATAGAAGTCGAAGTTGAACAGATAAATATGACCGACTATTTGGCAATA  17369885

Query  3022      TCGGAAGAAAGaaaaaaaCTCATAGCACAGTCTACTCAACAAGACAAAACACTACAACAG  3081
                 |||||||||||| |||||||||||||||||||||||||||||||||||||||||||||||
Sbjct  17369886  TCGGAAGAAAGACAAAAACTCATAGCACAGTCTACTCAACAAGACAAAACACTACAACAG  17369945

Query  3082      CTTATCAAAACTATTGAAAATGGCTGGAATAATTCTGAACACCCGAGTGAACTAGATCCA  3141
                 ||||||||||||||||||||||||||||||||||||||||||||||||||||||||||||
Sbjct  17369946  CTTATCAAAACTATTGAAAATGGCTGGAATAATTCTGAACACCCGAGTGAACTAGATCCA  17370005

Query  3142      TTCTATAATGTACGTGACGAACTTTCTGTACAAAACGGCATTATATTCAAAGGTGATCGA  3201
                 ||||||||||||||||||||||||||||||||||||||||||||||||||||||||||||
Sbjct  17370006  TTCTATAATGTACGTGACGAACTTTCTGTACAAAACGGCATTATATTCAAAGGTGATCGA  17370065

Query  3202      TGTATAATACCAAATGCAATGAGAAACGAAATACTGAGCCAGATTCATACTCATATTGGC  3261
                 |||||||||||||||||||||||||||||||||||||||||||| |||||||||||||||
Sbjct  17370066  TGTATAATACCAAATGCAATGAGAAACGAAATACTGAGCCAGATACATACTCATATTGGC  17370125

Query  3262      ATTGAAGGATGTTTAAAACGTGCACGAGAATGCGTATACTGGCCTAGAATGAATTCAGAA  3321
                 ||||||||||||||||||||||||||||||||||||||||||||||||||||||||||||
Sbjct  17370126  ATTGAAGGATGTTTAAAACGTGCACGAGAATGCGTATACTGGCCTAGAATGAATTCAGAA  17370185

Query  3322      TTGAGAGACTACATCAGTAAATGCGATGTGTGCCAGTCACTTGCTATGAAACAACCGAAA  3381
                 ||||||||||||||||||||||||||||||||||||||||||||||||||||||||||||
Sbjct  17370186  TTGAGAGACTACATCAGTAAATGCGATGTGTGCCAGTCACTTGCTATGAAACAACCGAAA  17370245

Query  3382      GAAACTTTAAAGTCACACGACGTGCCATCGAGACCGTGGGCTAAGATAGGAACCGATTTA  3441
                 || |||||||| ||||||||||||||||||||||||||||||||||||||||||||||||
Sbjct  17370246  GACACTTTAAAATCACACGACGTGCCATCGAGACCGTGGGCTAAGATAGGAACCGATTTA  17370305

Query  3442      TTCACACTATCGGGAAATGACTATTTGATTACTGTAGATTATTACAGCAGTTTTTTCGAG  3501
                 ||||||||||||||||||||||||||||||||||||||||||||||||||||||||||||
Sbjct  17370306  TTCACACTATCGGGAAATGACTATTTGATTACTGTAGATTATTACAGCAGTTTTTTCGAG  17370365

Query  3502      GTGGATAGACTTTATGATACTTCGTCAAAGACAGTAATCAATAAACTTAAACAACATTTC  3561
                 ||||||||||||||||||||||||| ||||||||||| ||||||||||||||||||||||
Sbjct  17370366  GTGGATAGACTTTATGATACTTCGTAAAAGACAGTAACCAATAAACTTAAACAACATTTC  17370425

Query  3562      GCTAGATGGGGAATCCCTGAAACAGTTATCTCAGACAATGGACCGCAATATTCGTCCGAA  3621
                 ||||||||||||||||||||||||||||||||||||||||||||||||||||||||||||
Sbjct  17370426  GCTAGATGGGGAATCCCTGAAACAGTTATCTCAGACAATGGACCGCAATATTCGTCCGAA  17370485

Query  3622      CAATTTAAACAGTTCAGCAAGCAATGGGATTTTCAACATAAAACATCTAGTCCGGGACAT  3681
                 |||||||||||||||||||||||||| ||||||||||||||||| |||||||||||||||
Sbjct  17370486  CAATTTAAACAGTTCAGCAAGCAATGTGATTTTCAACATAAAACGTCTAGTCCGGGACAT  17370545

Query  3682      GCACAATCTAATGGgaaagtcgaaaacgcagtgaaaacagcaaaacgcctaatgcgaaaa  3741
                 |||||||||||||||||||||||||||||| |||||||||||||||| ||||||||||||
Sbjct  17370546  GCACAATCTAATGGGAAAGTCGAAAACGCAATGAAAACAGCAAAACGTCTAATGCGAAAA  17370605

Query  3742      gcgaaaaaatcaaacAGTGACCCGTACATTGCGTTACTGAATTTTAGAAATACACCACAA  3801
                 |||||||||||||||||||||||||||||||| |||||||||||||||||||||||||||
Sbjct  17370606  GCGAAAAAATCAAACAGTGACCCGTACATTGCATTACTGAATTTTAGAAATACACCACAA  17370665

Query  3802      CAAGTGACAAAATACAGTCCGGTACAACAAATGATCAACAGAAGGACACGAACATTGCTA  3861
                 |||||||||||||||||||||| |||||||||||||||||||||||||||||||||||||
Sbjct  17370666  CAAGTGACAAAATACAGTCCGGCACAACAAATGATCAACAGAAGGACACGAACATTGCTA  17370725

Query  3862      CCAATGAAATCAGCATTATTTGAATCGAAAATTCCAGAAAATGTACGAAGCAACATCATG  3921
                 |||||||||||||| ||||||||||||||||||||||||||||||| ||| |||||||||
Sbjct  17370726  CCAATGAAATCAGCCTTATTTGAATCGAAAATTCCAGAAAATGTACAAAGTAACATCATG  17370785

Query  3922      GATAATAAAAAACGTCAAGAAAAATATTACAATAGATCCGCAAGAGACTTAAACGAACTT  3981
                 ||||||||||||||||||||||||||||| ||||||||||||||||||||||||||||| 
Sbjct  17370786  GATAATAAAAAACGTCAAGAAAAATATTATAATAGATCCGCAAGAGACTTAAACGAACTA  17370845

Query  3982      AAACAAGGTGAAATTGTCAGATTAACACCACAAGATCGACAAAAAGAATGGGAAAAAGGA  4041
                 ||||||||||||||||||||||||||||||||||||||||| ||||||||||||||||||
Sbjct  17370846  AAACAAGGTGAAATTGTCAGATTAACACCACAAGATCGACATAAAGAATGGGAAAAAGGA  17370905

Query  4042      GTGATCAAGAATAAAAAATCCGAGAGATCGTATGAAGTCGAAAAGGAAAATGGACGTAC-  4100
                 ||| ||||||||||||||||||||||||| |||||||||||||| |||||||||||||| 
Sbjct  17370906  GTGGTCAAGAATAAAAAATCCGAGAGATCATATGAAGTCGAAAAAGAAAATGGACGTACC  17370965

Query  4101      ---CGTAAGACGTAACAGAAAATATTTGCGTAGAACTAATGAACAATTCAATCCGAAATG  4157
                    |||||||||||||||||||||||||||||||||||||||||||||||||||||||||
Sbjct  17370966  GTACGTAAGACGTAACAGAAAATATTTGCGTAGAACTAATGAACAATTCAATCCGAAATG  17371025

Query  4158      TCAAACGGAAGAAATTAACATTGATCCGAATGAACAAGAGATATCTCATGATGAAAACAA  4217
                 ||||||||||||||| |||||||||||||||||||||||||||||||||||||| |||||
Sbjct  17371026  TCAAACGGAAGAAATCAACATTGATCCGAATGAACAAGAGATATCTCATGATGATAACAA  17371085

Query  4218      AAACAATAGTTCGGACCCTAAACATTCAGTCGTGCCCGATGTTGAAGAGAAATCTCAACC  4277
                 ||||| || |||||||||||| ||||||||||||||||||||||||||||||||||||||
Sbjct  17371086  AAACAGTAATTCGGACCCTAAGCATTCAGTCGTGCCCGATGTTGAAGAGAAATCTCAACC  17371145

Query  4278      GTGTAGCCGTTATGGAAGACCAATTCAGAAACCAAGCTGGATGAAAGATTACGATTTAAA  4337
                 ||||||||||||||||||||| ||||||||||||||||||||||||||||||||||||||
Sbjct  17371146  GTGTAGCCGTTATGGAAGACCGATTCAGAAACCAAGCTGGATGAAAGATTACGATTTAAA  17371205

Query  4338      GTGACTTTTAACGGTTGAACATTGTAAATATTAGTTAGAGACTAGAAGTTAGGTTTAGTT  4397
                 ||||||||||||||||||||||||||||||||||||||||||||||||||||||||||||
Sbjct  17371206  GTGACTTTTAACGGTTGAACATTGTAAATATTAGTTAGAGACTAGAAGTTAGGTTTAGTT  17371265

Query  4398      AATTTAGTATTTGAACTTTAAATGACAGTGCCTTAGAAAATTCATTTAGATTCTAGAACA  4457
                 |||||||||||||||||||||||||||||||||||||||  |||||| |||||| |||||
Sbjct  17371266  AATTTAGTATTTGAACTTTAAATGACAGTGCCTTAGAAACATCATTTTGATTCTTGAACA  17371325

Query  4458      TATACATGGACAGTTAAATATAGCAGTTAAAGAATTTTATAATTTTGTTCAGTAATTATT  4517
                 |||  |||||||||||||||||||||||||||||||||||||||||||||||||||||||
Sbjct  17371326  TATTAATGGACAGTTAAATATAGCAGTTAAAGAATTTTATAATTTTGTTCAGTAATTATT  17371385

Query  4518      TTGAGTTTAGATTTTCTGATAATTTGATATAAGCTTCAAGTTG-AAAAAAGAAAGGATGT  4576
                 |||||||||||||||||||||||| |||||||||||||||||| ||||||||||||||||
Sbjct  17371386  TTGAGTTTAGATTTTCTGATAATTAGATATAAGCTTCAAGTTGAAAAAAAGAAAGGATGT  17371445

Query  4577      AACATGTATAGTATGTCAGTACTTTGATAATGCACGTGTAATAACTCATGCGCACTGGCA  4636
                 ||||||||||||||||||||||||||||||||||||||||| |||||||||||||| |||
Sbjct  17371446  AACATGTATAGTATGTCAGTACTTTGATAATGCACGTGTAAAAACTCATGCGCACTAGCA  17371505

Query  4637      CTTCCGCCCAACTGTGTTACACATGTTATTCTTGTAAACAATGTAGACTAACCATGCTGT  4696
                 |||||||||||||||| |||||||||||||||||||||||||||||| ||||||||||||
Sbjct  17371506  CTTCCGCCCAACTGTGCTACACATGTTATTCTTGTAAACAATGTAGATTAACCATGCTGT  17371565

Query  4697      ATATTAAACGTAGTTCACTATAACTTGGTTCTCACTTAATGGTATACTATGGGATATAAA  4756
                 ||||||||||||||||||||||||||||||||| ||||||| ||||||||||||||||||
Sbjct  17371566  ATATTAAACGTAGTTCACTATAACTTGGTTCTCTCTTAATGATATACTATGGGATATAAA  17371625

Query  4757      CA  4758
                 ||
Sbjct  17371626  CA  17371627


Range 2: 17366824 to 17368449

Score:2660 bits(1440), Expect:0.0, 
Identities:1566/1626(96%),  Gaps:12/1626(0%), Strand: Plus/Plus

Query  1         TGTAACATGTATAGTATGTCAGTACTTTGATAATGCACGTGTAATAACTCATGCGCACTG  60
                 ||||||||||||||||||||||||||||||||||||||||||||||||||||||||||| 
Sbjct  17366824  TGTAACATGTATAGTATGTCAGTACTTTGATAATGCACGTGTAATAACTCATGCGCACTA  17366883

Query  61        GCACTTCCACCCAACTGTGTTACACATGTTATTCTTGTAAACAATGTAGACTAACCATGC  120
                 |||||||| |||||||||  |||||||||||||||||||||||||||||| |||||||||
Sbjct  17366884  GCACTTCCGCCCAACTGTTATACACATGTTATTCTTGTAAACAATGTAGATTAACCATGC  17366943

Query  121       TGTATATTAAACGTAGTTCACTATAACTTGGTTCTCTCTTAATGGTATACTATGGGATAT  180
                 ||| |||||||||||||||||||||||||||||||||||||||| |||||||||||||||
Sbjct  17366944  TGTTTATTAAACGTAGTTCACTATAACTTGGTTCTCTCTTAATGATATACTATGGGATAT  17367003

Query  181       AAACATGGTGTCAGATGTTAAAACCCGATGTCAGACAACGAGGAAAACGAAAACATAAAT  240
                 ||||||||||||||||| |||||||||||||||||||||||||||||||||||||||| |
Sbjct  17367004  AAACATGGTGTCAGATGGTAAAACCCGATGTCAGACAACGAGGAAAACGAAAACATAAGT  17367063

Query  241       GAGCCGGAAGAAGAGATCATCCCAGAGGAACAAGCGATAGAACCACAAGCAGAACTAGCG  300
                 ||||||||||||||||||||||||||||||||||||||||||||||||||||||| ||||
Sbjct  17367064  GAGCCGGAAGAAGAGATCATCCCAGAGGAACAAGCGATAGAACCACAAGCAGAACCAGCG  17367123

Query  301       ATTGAAATGGCAGCCGTCCCACCATTGTTTAACATTCCATTCCCGGGGAAACTGGACTTG  360
                 ||||||||||||||||||||||||||||||||||||||||||||||||||||||||||||
Sbjct  17367124  ATTGAAATGGCAGCCGTCCCACCATTGTTTAACATTCCATTCCCGGGGAAACTGGACTTG  17367183

Query  361       GATGGAAATATATCAACAAACTGGAAAAAATTCAAGCGGACATGGGACAATTATGAAATC  420
                 ||||||||||| ||||||||||||||||||||||||||||||||||||| ||||||||||
Sbjct  17367184  GATGGAAATATCTCAACAAACTGGAAAAAATTCAAGCGGACATGGGACATTTATGAAATC  17367243

Query  421       GCATCAGGTTTATCTACAAAAGATACAAAACTACGTACTGCAACATTGCTTACTTGCATT  480
                 ||||||||||||||||||||| || |||||||||||||||||||||||||||||||||||
Sbjct  17367244  GCATCAGGTTTATCTACAAAAAATGCAAAACTACGTACTGCAACATTGCTTACTTGCATT  17367303

Query  481       GGCCCAGAAGCAATGGATATTTTTGATGGACTAGCTTTCGAAAATGAAGAAGACAAGAAG  540
                 ||||||||||||||||||||||||||||||||||||||||||||||||||||||||||||
Sbjct  17367304  GGCCCAGAAGCAATGGATATTTTTGATGGACTAGCTTTCGAAAATGAAGAAGACAAGAAG  17367363

Query  541       GACATAGCAAAAGTGATCGAAAAGTTTGAAGCGTTTTGTATAGGCAAAACAAACGAAACA  600
                 ||||||| ||||||||||||||| ||||||||||||||||||||||||||||||||||||
Sbjct  17367364  GACATAGTAAAAGTGATCGAAAAATTTGAAGCGTTTTGTATAGGCAAAACAAACGAAACA  17367423

Query  601       TTTGAAAGATACACTTTCAACATATGTAATCAAAGCGAAGCCGAAAACATCGACACTTAC  660
                 |||||||||||||||||||||||||| |||||||||||||||||||||||||||||||||
Sbjct  17367424  TTTGAAAGATACACTTTCAACATATGCAATCAAAGCGAAGCCGAAAACATCGACACTTAC  17367483

Query  661       GTCTCAAAGCTAAGAAAACTTGCAAAAACATGCAACTACCAGGATTTAATAGAAAGCCTC  720
                  ||||||||||||| |||||||||||||||||||||||||||||||||||||||||||||
Sbjct  17367484  ATCTCAAAGCTAAGGAAACTTGCAAAAACATGCAACTACCAGGATTTAATAGAAAGCCTC  17367543

Query  721       ATCCGTGATAGAATTGTCTGTGGAATACGGGACAACACGGCAAGAAAAAGACTTTTGCAA  780
                 ||||||||||| ||||||||||||||||||||||||||||||||||||||||||||||||
Sbjct  17367544  ATCCGTGATAGGATTGTCTGTGGAATACGGGACAACACGGCAAGAAAAAGACTTTTGCAA  17367603

Query  781       GAAGACAAATTGACTTTGAATAAGTGCATAGATATTTGCCGTGCTTTAGAATCTACTTCA  840
                 |||||||||||||||||||||||||||||||||||||| |||||||||||||||| ||||
Sbjct  17367604  GAAGACAAATTGACTTTGAATAAGTGCATAGATATTTGTCGTGCTTTAGAATCTAATTCA  17367663

Query  841       GCAAAAATGAAAACCATGACAGGAGCATCTAACAACTTGGATAAAGGAGAAGACATTAAG  900
                 |||||||||||||||||||||||||||||||| |||||||||| ||||||||||||||||
Sbjct  17367664  GCAAAAATGAAAACCATGACAGGAGCATCTAATAACTTGGATATAGGAGAAGACATTAAG  17367723

Query  901       GCGGTAAGAAGTAAATCATCTTTTAACAA------------GCATAAAACATTTACACAA  948
                 |||||||||||||||||||||||||||||            |||||||||||||||||||
Sbjct  17367724  GCGGTAAGAAGTAAATCATCTTTTAACAAGCATAAAACCTCGCATAAAACATTTACACAA  17367783

Query  949       AAGCAAAGCAAAAGAAACTGTTCCTACTGTGGAAAACAATGCACTAAAGGAAAATGTCCT  1008
                 ||||||||||||||||| || || |||||||||||||| |||||||||||||||||||| 
Sbjct  17367784  AAGCAAAGCAAAAGAAATTGCTCATACTGTGGAAAACAGTGCACTAAAGGAAAATGTCCA  17367843

Query  1009      GCATATGGAAAAAAGTGCGACAGTTGCGGCAAACTAAATCATTTCGCTTCCCAATGCAGA  1068
                 |||||||||||||| ||||||| ||| || |||| ||| ||||| ||||| |||||||||
Sbjct  17367844  GCATATGGAAAAAACTGCGACAATTGTGGTAAACAAAACCATTTTGCTTCGCAATGCAGA  17367903

Query  1069      CAAAAAATGAAACCTAGAGGTAAAAGATCAGATGTAAGGCAATTTAACACATTATCAACA  1128
                  | ||||||||||||||||| |||||||||||||||||||||||||||||||||||||||
Sbjct  17367904  GAGAAAATGAAACCTAGAGGAAAAAGATCAGATGTAAGGCAATTTAACACATTATCAACA  17367963

Query  1129      GACGAGAGCGATAGCGAATATGAAATAATGGCTGTAGAAACAGACGATGTAAACGTAAAC  1188
                 ||||||||||||||||||||||| |||||||||||| |||||||||||||||||||||||
Sbjct  17367964  GACGAGAGCGATAGCGAATATGAGATAATGGCTGTAAAAACAGACGATGTAAACGTAAAC  17368023

Query  1189      ATGATACAGAATAAGATATTTGCAAGGATGCTATTAATAGATGAGAACAAAGAGGTTAAG  1248
                 |||||||||||||| |||||||||||||||||||||||||||||||||||||||||||||
Sbjct  17368024  ATGATACAGAATAAAATATTTGCAAGGATGCTATTAATAGATGAGAACAAAGAGGTTAAG  17368083

Query  1249      TTTCAATTAGATAGCGGTGCGACTGCTAACCTAATTCCGAGATCTTATCTCATTCATTCA  1308
                 |||||||||||||||| |||||||||||||||||||||||||||||||||||||||||||
Sbjct  17368084  TTTCAATTAGATAGCGTTGCGACTGCTAACCTAATTCCGAGATCTTATCTCATTCATTCA  17368143

Query  1309      CAAATTGAGAGTGGAAATGACAAGTTAACGATGTATAATCAGTCTACTATGAAATCGTAT  1368
                 ||||||||||||||||||||| ||||||||||||||||||||||||||||||||||||||
Sbjct  17368144  CAAATTGAGAGTGGAAATGACGAGTTAACGATGTATAATCAGTCTACTATGAAATCGTAT  17368203

Query  1369      GGCACATGCATGCTGCGTGTAAAGAATCCAAAAACACACAAACGTTACAAGGTCAAGTTT  1428
                 |||||||||||||||||||||||||||||||| |||||||||||||||||||||||||||
Sbjct  17368204  GGCACATGCATGCTGCGTGTAAAGAATCCAAAGACACACAAACGTTACAAGGTCAAGTTT  17368263

Query  1429      ATTGTTGTTGATGATAAATACACACCTCTACTAGGAGCAAAGGCCATTCAAGCTATGAAT  1488
                 ||||||||||| ||||||||||||||||||||||||||||||||||||||||||||||||
Sbjct  17368264  ATTGTTGTTGAGGATAAATACACACCTCTACTAGGAGCAAAGGCCATTCAAGCTATGAAT  17368323

Query  1489      CTAATTAAGATACAATTTCAAAACATTATGGTATGCGATAACCAGAATGCAACAGGCATT  1548
                 |||||||||||||||||||||||||||||||||||||||| |||||||||||||||||||
Sbjct  17368324  CTAATTAAGATACAATTTCAAAACATTATGGTATGCGATAGCCAGAATGCAACAGGCATT  17368383

Query  1549      GCGTCTATGGAAAGCATTATTTCTGAATACTCTGACGTATTTGAGGGAGAAGGAACATTT  1608
                 ||||||||||||||||||||||||||||||||||||||||||||||||||||||||||||
Sbjct  17368384  GCGTCTATGGAAAGCATTATTTCTGAATACTCTGACGTATTTGAGGGAGAAGGAACATTT  17368443

Query  1609      AAGGGA  1614
                 ||||||
Sbjct  17368444  AAGGGA  17368449


Range 3: 17371443 to 17371627

Score:309 bits(167), Expect:7e-80, 
Identities:179/185(97%),  Gaps:0/185(0%), Strand: Plus/Plus

Query  1         TGTAACATGTATAGTATGTCAGTACTTTGATAATGCACGTGTAATAACTCATGCGCACTG  60
                 |||||||||||||||||||||||||||||||||||||||||||| |||||||||||||| 
Sbjct  17371443  TGTAACATGTATAGTATGTCAGTACTTTGATAATGCACGTGTAAAAACTCATGCGCACTA  17371502

Query  61        GCACTTCCACCCAACTGTGTTACACATGTTATTCTTGTAAACAATGTAGACTAACCATGC  120
                 |||||||| |||||||||| |||||||||||||||||||||||||||||| |||||||||
Sbjct  17371503  GCACTTCCGCCCAACTGTGCTACACATGTTATTCTTGTAAACAATGTAGATTAACCATGC  17371562

Query  121       TGTATATTAAACGTAGTTCACTATAACTTGGTTCTCTCTTAATGGTATACTATGGGATAT  180
                 |||||||||||||||||||||||||||||||||||||||||||| |||||||||||||||
Sbjct  17371563  TGTATATTAAACGTAGTTCACTATAACTTGGTTCTCTCTTAATGATATACTATGGGATAT  17371622

Query  181       AAACA  185
                 |||||
Sbjct  17371623  AAACA  17371627


Range 4: 17366824 to 17367008

Score:303 bits(164), Expect:3e-78, 
Identities:178/185(96%),  Gaps:0/185(0%), Strand: Plus/Plus

Query  4574      TGTAACATGTATAGTATGTCAGTACTTTGATAATGCACGTGTAATAACTCATGCGCACTG  4633
                 ||||||||||||||||||||||||||||||||||||||||||||||||||||||||||| 
Sbjct  17366824  TGTAACATGTATAGTATGTCAGTACTTTGATAATGCACGTGTAATAACTCATGCGCACTA  17366883

Query  4634      GCACTTCCGCCCAACTGTGTTACACATGTTATTCTTGTAAACAATGTAGACTAACCATGC  4693
                 ||||||||||||||||||  |||||||||||||||||||||||||||||| |||||||||
Sbjct  17366884  GCACTTCCGCCCAACTGTTATACACATGTTATTCTTGTAAACAATGTAGATTAACCATGC  17366943

Query  4694      TGTATATTAAACGTAGTTCACTATAACTTGGTTCTCACTTAATGGTATACTATGGGATAT  4753
                 ||| |||||||||||||||||||||||||||||||| ||||||| |||||||||||||||
Sbjct  17366944  TGTTTATTAAACGTAGTTCACTATAACTTGGTTCTCTCTTAATGATATACTATGGGATAT  17367003

Query  4754      AAACA  4758
                 |||||
Sbjct  17367004  AAACA  17367008


>Mytilus edulis isolate AS_2021a MeduEUN_s05270, whole genome shotgun sequence
Sequence ID: JAKGDH010005270.1 Length: 75515
Range 1: 21225 to 24401

Score:5203 bits(2817), Expect:0.0, 
Identities:3085/3205(96%),  Gaps:55/3205(1%), Strand: Plus/Plus

Query  1581   TGACGTATTTGAGGGAGAAGGAACATTTAAGGGAGCCTTAAAATTAGAAATTGATGAGTC  1640
              |||||| |||||||||||||||||||||||||||||||||||||||||||||||||| ||
Sbjct  21225  TGACGTTTTTGAGGGAGAAGGAACATTTAAGGGAGCCTTAAAATTAGAAATTGATGAATC  21284

Query  1641   CATACCTCCTGTTAAGTCTCCGTTAAGACGCATACCTATTGCACTTAAGCCGAAGTTAAA  1700
              ||||||||||||||||||||||||||||||||||||||||||||||||||||||||||||
Sbjct  21285  CATACCTCCTGTTAAGTCTCCGTTAAGACGCATACCTATTGCACTTAAGCCGAAGTTAAA  21344

Query  1701   GACAGAACTTCAAAGACTGGAAAAACTAGGAGTTATTAAACCAGTTGATACACCAACAGA  1760
              || | ||||||||||||||||||||||||||||||| ||||||||||||||||||| |||
Sbjct  21345  GATAAAACTTCAAAGACTGGAAAAACTAGGAGTTATCAAACCAGTTGATACACCAAAAGA  21404

Query  1761   TTGGGTATCCAGCCTTGTAATTGTCAAGAAACCTAGTGGGAAAATAAGACTATGCATTGA  1820
              |||||||||||||||||||||||| |||||||||||||||||||||||||||||||||||
Sbjct  21405  TTGGGTATCCAGCCTTGTAATTGTAAAGAAACCTAGTGGGAAAATAAGACTATGCATTGA  21464

Query  1821   CCCAAAGCCATTAAATAAAGCATTAAAGCGGTGTCATTATCCGTTGCCAATTATCGAAGA  1880
              ||||||||||||||||||||||||||||||||||||||||||||||||||||||||||||
Sbjct  21465  CCCAAAGCCATTAAATAAAGCATTAAAGCGGTGTCATTATCCGTTGCCAATTATCGAAGA  21524

Query  1881   TTTACTTCCAGAATTAAGCAAAGCTAAAGTATATTCCAAGTGTGATGTTAAAAATGGATT  1940
              ||||||||||||||||||||||||||||||||||||||||||||||||||||||||||||
Sbjct  21525  TTTACTTCCAGAATTAAGCAAAGCTAAAGTATATTCCAAGTGTGATGTTAAAAATGGATT  21584

Query  1941   TTGGCATGTAAACCTAGCAGACGAGTCAAGCTTTTTAACTACTTTTGAAACACCGTTCGG  2000
              |||||||||||||||| |||| |||||||| |||||||||||||||||||||||||||||
Sbjct  21585  TTGGCATGTAAACCTAACAGATGAGTCAAGTTTTTTAACTACTTTTGAAACACCGTTCGG  21644

Query  2001   AAGATACCGTTGGACAAAGATGCCATTTGGAATTTCGCCTGCCCC---------------  2045
              ||| ||||| |||||||||||||||||||||||||||||||||||               
Sbjct  21645  AAGGTACCGATGGACAAAGATGCCATTTGGAATTTCGCCTGCCCCCGAATATTTCCAACA  21704

Query  2046   -----------CGAATATTTCCAACAATTTTTGGAAAGAGAAATTGAAAATCTACCGGGA  2094
                         |||||||||||||||||||||||||||||||||||||||||||||||||
Sbjct  21705  ATTTTTGGAAACGAATATTTCCAACAATTTTTGGAAAGAGAAATTGAAAATCTACCGGGA  21764

Query  2095   GTCCGAACCGTAGCTGATGATATTATTATTTATGGTGAAGGACAGACCATTGAAAATGCA  2154
              ||||||||||||||||||||||||||||||||||||||||||||||||||||||||||||
Sbjct  21765  GTCCGAACCGTAGCTGATGATATTATTATTTATGGTGAAGGACAGACCATTGAAAATGCA  21824

Query  2155   ACGCTCGATCACGATAGAAAACTCAAAGCATTATTGGACCGTTGCCGCGAACGAAATATC  2214
              |||||||||||||||||||||||||||||||||||||||||||||| |||||||||||||
Sbjct  21825  ACGCTCGATCACGATAGAAAACTCAAAGCATTATTGGACCGTTGCCACGAACGAAATATC  21884

Query  2215   AAAATAAACAAAGACAAACTTGTTCTAAGAGCAACAGAAATGCCTTATATTGGACACTTA  2274
              ||||| |||| |||||||||||||||||||||||||||||||||||||||||||||||||
Sbjct  21885  AAAATCAACAGAGACAAACTTGTTCTAAGAGCAACAGAAATGCCTTATATTGGACACTTA  21944

Query  2275   CTGACAGCAGAAGGAGTTAAGCCAGATCCTGAAAAGATTGCTGCGATTGTAAATATGGAA  2334
              ||||||||||||||||||||||||||||||||||||||||||||||||||||||||||||
Sbjct  21945  CTGACAGCAGAAGGAGTTAAGCCAGATCCTGAAAAGATTGCTGCGATTGTAAATATGGAA  22004

Query  2335   AAACCGACAGACGTAAAAGGCGTGCAGAGACTATTAGGTATGATTAACTACCTAACAAAA  2394
              ||||||||| ||||||||||||| |||||||||||||||||||||||||||||||| |||
Sbjct  22005  AAACCGACAAACGTAAAAGGCGTACAGAGACTATTAGGTATGATTAACTACCTAACTAAA  22064

Query  2395   TTCCTTGAAAACTTAAGTGATATTTGCGAGCCGATAAGAAAACTTACGCACAAAGAAAAC  2454
              ||||||||||||||||||||||||||||||||||||||||||||||||||||||||||||
Sbjct  22065  TTCCTTGAAAACTTAAGTGATATTTGCGAGCCGATAAGAAAACTTACGCACAAAGAAAAC  22124

Query  2455   GCTTGGAACTGGACTTTTGAACACGACAAAGCATTTGAAATGATTAAAAAAGCAGTGACA  2514
              ||||||||||||||||||||||||||||||||||||||||||||||||||||||||||||
Sbjct  22125  GCTTGGAACTGGACTTTTGAACACGACAAAGCATTTGAAATGATTAAAAAAGCAGTGACA  22184

Query  2515   AAAACACCCGTTCTCAAGTACTTTGACTCTAAATCCGAAACAACACTACAATGTGACGCT  2574
              ||||||||||||||||||||||||||||||||||||||||||||||||||||||||||||
Sbjct  22185  AAAACACCCGTTCTCAAGTACTTTGACTCTAAATCCGAAACAACACTACAATGTGACGCT  22244

Query  2575   TCAGAAAAGGGACTAGGCGCTTCCCTAATGCAAGACAGTCAACCGATTGCTTACGCTAGC  2634
              ||||||||||||||||||||||||||||||||||||||||||||||||||||||||||||
Sbjct  22245  TCAGAAAAGGGACTAGGCGCTTCCCTAATGCAAGACAGTCAACCGATTGCTTACGCTAGC  22304

Query  2635   CGTGCTTTGACGAAAACTGAACAGAATTATGCACAAATAGAAAAAGAACTCTTGGCAGTT  2694
              |||||||||||||||||||||||||||||||||||||||||||||||| |||||||||||
Sbjct  22305  CGTGCTTTGACGAAAACTGAACAGAATTATGCACAAATAGAAAAAGAAATCTTGGCAGTT  22364

Query  2695   GTTTTCGGTATGGAGAAATTTCATCAATATACGTACGGACGCAAGGTGTACGTTGAAAGT  2754
              ||||||||||||||||||||||||||||||||||||||||||||||||||||||||||||
Sbjct  22365  GTTTTCGGTATGGAGAAATTTCATCAATATACGTACGGACGCAAGGTGTACGTTGAAAGT  22424

Query  2755   GACCACAAACCGCTCGAAAGTTTGTACAAAAAACCTTTATATCACGCTCCTAAAAGGTTA  2814
              ||||||||||||||||||||||||||||||||||||||||||||||||||||||||||||
Sbjct  22425  GACCACAAACCGCTCGAAAGTTTGTACAAAAAACCTTTATATCACGCTCCTAAAAGGTTA  22484

Query  2815   CAGAGAATGTTTCTCAGATTACAACGCTATGATATCGAACTAAAGTACAAGCAGGGTAAA  2874
              |||||||||||||| |||||||||||||||||||||||||||||||||||||||||||||
Sbjct  22485  CAGAGAATGTTTCTGAGATTACAACGCTATGATATCGAACTAAAGTACAAGCAGGGTAAA  22544

Query  2875   TATCTGTACATAGCCGATACATTATCCAGAGCATATTTGAGAAGCACCGATGGCAATGAA  2934
              |||||||||||||| |||||||||||||||||||||||||||||||||||||||||||||
Sbjct  22545  TATCTGTACATAGCAGATACATTATCCAGAGCATATTTGAGAAGCACCGATGGCAATGAA  22604

Query  2935   TCAAAAACACAAGACGAAATACTCTTGGTGCGCTCCGACATAGAAGTCGAAGTTGAACAG  2994
              ||||||||||||||||||||||||||||||||||||||||||||||||||||||||||||
Sbjct  22605  TCAAAAACACAAGACGAAATACTCTTGGTGCGCTCCGACATAGAAGTCGAAGTTGAACAG  22664

Query  2995   ATAAATATGACCGACTATTTGGCAATATCGGAAGAAAGaaaaaaaCTCATAGCACAGTCT  3054
              ||||||||||||||||||||||||||||||||||||||| ||||||||||||||||||||
Sbjct  22665  ATAAATATGACCGACTATTTGGCAATATCGGAAGAAAGACAAAAACTCATAGCACAGTCT  22724

Query  3055   ACTCAACAAGACAAAACACTACAACAGCTTATCAAAACTATTGAAAATGGCTGGAATAAT  3114
              ||||||||||||||||||||||||||||||||||||||||||||||||||||||||||||
Sbjct  22725  ACTCAACAAGACAAAACACTACAACAGCTTATCAAAACTATTGAAAATGGCTGGAATAAT  22784

Query  3115   TCTGAACACCCGAGTGAACTAGATCCATTCTATAATGTACGTGACGAACTTTCTGTACAA  3174
              ||||||||||||||||       |||||||||||||||||||||||||||||||||||||
Sbjct  22785  TCTGAACACCCGAGTG-------TCCATTCTATAATGTACGTGACGAACTTTCTGTACAA  22837

Query  3175   AACGGCATTATATTCAAAGGTGATCGATGTATAATACCAAATGCAATGAGAAACGAAATA  3234
              |||||||||||||||||||||||||||||||||||||||||||||||||||||| |||||
Sbjct  22838  AACGGCATTATATTCAAAGGTGATCGATGTATAATACCAAATGCAATGAGAAACTAAATA  22897

Query  3235   CTGAGCCAGATTCATACTCATATTGGCATTGAAGGATGTTTAAAACGTGCACGAGAATGC  3294
              ||||||||||||||||||||||||||||||||||||||||||||||||||||||||||||
Sbjct  22898  CTGAGCCAGATTCATACTCATATTGGCATTGAAGGATGTTTAAAACGTGCACGAGAATGC  22957

Query  3295   GTATACTGGCCTAGAATGAATTCAGAATTGAGAGACTACATCAGTAAATGCGATGTGTGC  3354
              ||||||||||||||||||||||||||||||||||||||||||||||||||||||||||||
Sbjct  22958  GTATACTGGCCTAGAATGAATTCAGAATTGAGAGACTACATCAGTAAATGCGATGTGTGC  23017

Query  3355   CAGTCACTTGCTATGAAACAACCGAAAGAAACTTTAAAGTCACACGACGTGCCATCGAGA  3414
              ||||||||||||||||||||||||||||||||||||||||||||||||||||||||||||
Sbjct  23018  CAGTCACTTGCTATGAAACAACCGAAAGAAACTTTAAAGTCACACGACGTGCCATCGAGA  23077

Query  3415   CCGTGGGCTAAGATAGGAACCGATTTATTCACACTATCGGGAAATGACTATTTGATTACT  3474
              ||||||||||||||||||||||||||||||||||||||||||||||||||||||||||||
Sbjct  23078  CCGTGGGCTAAGATAGGAACCGATTTATTCACACTATCGGGAAATGACTATTTGATTACT  23137

Query  3475   GTAGATTATTACAGCAGTTTTTTCGAGGTGGATAGACTTTATGATACTTCGTCAAAGACA  3534
              |||||||||||||||||||||||||||||||||||||||||||||| |||||||||||||
Sbjct  23138  GTAGATTATTACAGCAGTTTTTTCGAGGTGGATAGACTTTATGATAGTTCGTCAAAGACA  23197

Query  3535   GTAATCAATAAACTTAAACAACATTTCGCTAGATGGGGAATCCCTGAAACAGTTATCTCA  3594
              ||||||||||||||||||||||||||||||||| ||||||||||||||||||||||||||
Sbjct  23198  GTAATCAATAAACTTAAACAACATTTCGCTAGACGGGGAATCCCTGAAACAGTTATCTCA  23257

Query  3595   GACAATGGACCGCAATATTCGTCCGAACAATTTAAACAGTTCAGCAAGCAATGGGATTTT  3654
              ||||||||||||||||||||||||||||||||||||||||||||||||||||||||||||
Sbjct  23258  GACAATGGACCGCAATATTCGTCCGAACAATTTAAACAGTTCAGCAAGCAATGGGATTTT  23317

Query  3655   CAACATAAAACATCTAGTCCGGGACATGCACAATCTAATGGgaaagtcgaaaacgcagtg  3714
              ||||||||||||||||||||||||||||||||||||||||||||||||||||||||||||
Sbjct  23318  CAACATAAAACATCTAGTCCGGGACATGCACAATCTAATGGGAAAGTCGAAAACGCAGTG  23377

Query  3715   aaaacagcaaaacgcctaatgcgaaaagcgaaaaaatcaaacAGTGACCCGTACATTGCG  3774
              |||||||||||||| |||||||||||||||||||||||||||||||||||||||      
Sbjct  23378  AAAACAGCAAAACGTCTAATGCGAAAAGCGAAAAAATCAAACAGTGACCCGTAC------  23431

Query  3775   TTACTGAATTTTAGAAATACACCACAACAAGTGACAAAATACAGTCCGGTACAACAAATG  3834
                             |||||||||||||||||||||||||||||||||||||||||||||
Sbjct  23432  ---------------AATACACCACAACAAGTGACAAAATACAGTCCGGTACAACAAATG  23476

Query  3835   ATCAACAGAAGGACAC-GAACATTGCTACCAATGAAATCAGCATTATTTGAATCGAAAAT  3893
              ||||||| |||||||| |||||||||||||||||||||||||||||||||||||||||||
Sbjct  23477  ATCAACAAAAGGACACGGAACATTGCTACCAATGAAATCAGCATTATTTGAATCGAAAAT  23536

Query  3894   TCCAGAAAATGTACGAAGCAACATCATGGATAATAAAAAACGTCAAGAAAAATATTACAA  3953
              |||||||||||||||||| ||||||||||||||||||||||||||||| |||||||| ||
Sbjct  23537  TCCAGAAAATGTACGAAGTAACATCATGGATAATAAAAAACGTCAAGAGAAATATTATAA  23596

Query  3954   TAGATCCGCAAGAGACTTAAACGAACTTAAACAAGGTGAAATTGTCAGATTAACACCACA  4013
              ||||||||||||||||||||||||||||||||||||||||||||||||||||||||||||
Sbjct  23597  TAGATCCGCAAGAGACTTAAACGAACTTAAACAAGGTGAAATTGTCAGATTAACACCACA  23656

Query  4014   AGATCGACAAAAAGAATGGGAAAAAGGAGTGATCAAGAATAAAAAATCCGAGAGATCGTA  4073
              ||||| ||| ||||||||||||||||||||| ||||||||||||||||||||||| | ||
Sbjct  23657  AGATCCACATAAAGAATGGGAAAAAGGAGTGGTCAAGAATAAAAAATCCGAGAGAACATA  23716

Query  4074   TGAAGTCGAAAAGGAAAATGGACGTACCGTAAGACGTAACAGAAAATATTTGCGTAGAAC  4133
              |||||||||||| |||||||||||||||||||||||||||||||||||||||||||||||
Sbjct  23717  TGAAGTCGAAAAAGAAAATGGACGTACCGTAAGACGTAACAGAAAATATTTGCGTAGAAC  23776

Query  4134   TAATGAACAATTCAATCCGAAATGTCAAACGGAAGAAATTAACATTGATCCGAATGAACA  4193
              ||||||||||||||||||||||||||||||||||||||| ||||||||||||||||||||
Sbjct  23777  TAATGAACAATTCAATCCGAAATGTCAAACGGAAGAAATCAACATTGATCCGAATGAACA  23836

Query  4194   AGAGATATCTCATGATGAAAACAAAAACAATAGTTCGGACCCTAAACATTCAGTCGTGCC  4253
              |||||||| ||||||||| |||||||||| || |||||||||| | ||||||||||||||
Sbjct  23837  AGAGATATATCATGATGATAACAAAAACAGTAATTCGGACCCTGATCATTCAGTCGTGCC  23896

Query  4254   CGATGTTGAAGAGAAATCTCAACCGTGTAGCCGTTATGGAAGACCAATTCAGAAACCAAG  4313
              ||||||||||||||||||||||||||||||||||||||||||||| ||||||||||||||
Sbjct  23897  CGATGTTGAAGAGAAATCTCAACCGTGTAGCCGTTATGGAAGACCGATTCAGAAACCAAG  23956

Query  4314   CTGGATGAAAGATTACGATTTAAAGTGACTTTTAACGGTTGAACATTGTAAATATTAGTT  4373
              |||||||||||||||| |||||||||||||||||||||||||||||||||||||||||||
Sbjct  23957  CTGGATGAAAGATTACAATTTAAAGTGACTTTTAACGGTTGAACATTGTAAATATTAGTT  24016

Query  4374   AGAGACTAGAAGTTAGGTTTAGTTAATTTAGTATTTGAACTTTAAATGACAGTGCCTTAG  4433
              ||||||||||||| ||||||||||||||||||||||||||||||||||||||||||||||
Sbjct  24017  AGAGACTAGAAGTGAGGTTTAGTTAATTTAGTATTTGAACTTTAAATGACAGTGCCTTAG  24076

Query  4434   AAAATTCATTTAGATTCTAGAACATATACATGGACAGTTAAATATAGCAGTTAAAGAATT  4493
              |||| |||||| || | | ||||||||  |||||||||||||||||||||||||||||||
Sbjct  24077  AAAAATCATTTTGAATTTTGAACATATTAATGGACAGTTAAATATAGCAGTTAAAGAATT  24136

Query  4494   TTATAATTTTGTTCAGTAATTATTTTGAGTTTAGATTTTCTGATAATTTGATATAAGCTT  4553
              |||||||||||||||||||||||||||||||||||||||||| | ||| |||||||||||
Sbjct  24137  TTATAATTTTGTTCAGTAATTATTTTGAGTTTAGATTTTCTGGTTATTAGATATAAGCTT  24196

Query  4554   CAAGTTGAAAAAAGAAAGGATGTAACATGTATAGTATGTCAGTACTTTGATAATGCACGT  4613
              |||||||||||||||||||||||||||||||||||||||||||||||| |||||||||||
Sbjct  24197  CAAGTTGAAAAAAGAAAGGATGTAACATGTATAGTATGTCAGTACTTTAATAATGCACGT  24256

Query  4614   GTAATAACTCATGCGCACTGGCACTTCCGCCCAACTGTGTTACACATGTTATTCTTGTAA  4673
              ||||||||||||||||||| ||||||||||||||||||| ||||||||| ||||||||||
Sbjct  24257  GTAATAACTCATGCGCACTAGCACTTCCGCCCAACTGTGCTACACATGTGATTCTTGTAA  24316

Query  4674   ACAATGTAGACTAACCATGCTGTATATTAAACGTAGTTCACTATAACTTGGTTCTCACTT  4733
              ||||||||||  ||||||||||||||| |||||||||||||||||||||||||||| |||
Sbjct  24317  ACAATGTAGATCAACCATGCTGTATATCAAACGTAGTTCACTATAACTTGGTTCTCTCTT  24376

Query  4734   AATGGTATACTATGGGATATAAACA  4758
              |||| ||||||||||||||||||||
Sbjct  24377  AATGATATACTATGGGATATAAACA  24401


Range 2: 24217 to 24401

Score:292 bits(158), Expect:7e-75, 
Identities:176/185(95%),  Gaps:0/185(0%), Strand: Plus/Plus

Query  1      TGTAACATGTATAGTATGTCAGTACTTTGATAATGCACGTGTAATAACTCATGCGCACTG  60
              |||||||||||||||||||||||||||| |||||||||||||||||||||||||||||| 
Sbjct  24217  TGTAACATGTATAGTATGTCAGTACTTTAATAATGCACGTGTAATAACTCATGCGCACTA  24276

Query  61     GCACTTCCACCCAACTGTGTTACACATGTTATTCTTGTAAACAATGTAGACTAACCATGC  120
              |||||||| |||||||||| ||||||||| ||||||||||||||||||||  ||||||||
Sbjct  24277  GCACTTCCGCCCAACTGTGCTACACATGTGATTCTTGTAAACAATGTAGATCAACCATGC  24336

Query  121    TGTATATTAAACGTAGTTCACTATAACTTGGTTCTCTCTTAATGGTATACTATGGGATAT  180
              ||||||| |||||||||||||||||||||||||||||||||||| |||||||||||||||
Sbjct  24337  TGTATATCAAACGTAGTTCACTATAACTTGGTTCTCTCTTAATGATATACTATGGGATAT  24396

Query  181    AAACA  185
              |||||
Sbjct  24397  AAACA  24401


>Mytilus galloprovincialis genome assembly, contig: mg10_s02438, whole genome shotgun sequence
Sequence ID: UYJE01004136.1 Length: 295729
Range 1: 158979 to 161897

Score:5188 bits(2809), Expect:0.0, 
Identities:2884/2921(99%),  Gaps:2/2921(0%), Strand: Plus/Plus

Query  1838    AAGCATTAAAGCGGTGTCATTATCCGTTGCCAATTATCGAAGATTTACTTCCAGAATTAA  1897
               ||||||||||||||||||||||||||||||||||||||||||||||||||||||||||||
Sbjct  158979  AAGCATTAAAGCGGTGTCATTATCCGTTGCCAATTATCGAAGATTTACTTCCAGAATTAA  159038

Query  1898    GCAAAGCTAAAGTATATTCCAAGTGTGATGTTAAAAATGGATTTTGGCATGTAAACCTAG  1957
               ||||||||||||||||||||||||||||||||||||||||||||||||||||||||||||
Sbjct  159039  GCAAAGCTAAAGTATATTCCAAGTGTGATGTTAAAAATGGATTTTGGCATGTAAACCTAG  159098

Query  1958    CAGACGAGTCAAGCTTTTTAACTACTTTTGAAACACCGTTCGGAAGATACCGTTGGACAA  2017
               |||| |||||||| |||||||||||||||||||||||||||||||| ||||| |||||||
Sbjct  159099  CAGATGAGTCAAGTTTTTTAACTACTTTTGAAACACCGTTCGGAAGGTACCGATGGACAA  159158

Query  2018    AGATGCCATTTGGAATTTCGCCTGCCCCCGAATATTTCCAACAATTTTTGGAAAGAGAAA  2077
               ||||||||||||||||||||||||||||||||||||||||||||||||||||||||||||
Sbjct  159159  AGATGCCATTTGGAATTTCGCCTGCCCCCGAATATTTCCAACAATTTTTGGAAAGAGAAA  159218

Query  2078    TTGAAAATCTACCGGGAGTCCGAACCGTAGCTGATGATATTATTATTTATGGTGAAGGAC  2137
               ||||||||||||||||||||||||||||||||||||||||||||||||||||||||||||
Sbjct  159219  TTGAAAATCTACCGGGAGTCCGAACCGTAGCTGATGATATTATTATTTATGGTGAAGGAC  159278

Query  2138    AGACCATTGAAAATGCAACGCTCGATCACGATAGAAAACTCAAAGCATTATTGGACCGTT  2197
               ||||||||||||||||||||||||||||||||||||||||||||||||||||||||||||
Sbjct  159279  AGACCATTGAAAATGCAACGCTCGATCACGATAGAAAACTCAAAGCATTATTGGACCGTT  159338

Query  2198    GCCGCGAACGAAATATCAAAATAAACAAAGACAAACTTGTTCTAAGAGCAACAGAAATGC  2257
               |||||||||||||||||||||| |||| ||||||||||||||||||||||||||||||||
Sbjct  159339  GCCGCGAACGAAATATCAAAATCAACAGAGACAAACTTGTTCTAAGAGCAACAGAAATGC  159398

Query  2258    CTTATATTGGACACTTACTGACAGCAGAAGGAGTTAAGCCAGATCCTGAAAAGATTGCTG  2317
               ||||||||||||||||||||||||||||||||||||||||||||||||||||||||||||
Sbjct  159399  CTTATATTGGACACTTACTGACAGCAGAAGGAGTTAAGCCAGATCCTGAAAAGATTGCTG  159458

Query  2318    CGATTGTAAATATGGAAAAACCGACAGACGTAAAAGGCGTGCAGAGACTATTAGGTATGA  2377
               ||||||| |||||||||||||||||| ||||||||||||| |||||||||||||||||||
Sbjct  159459  CGATTGT-AATATGGAAAAACCGACAAACGTAAAAGGCGTACAGAGACTATTAGGTATGA  159517

Query  2378    TTAACTACCTAACAAAATTCCTTGAAAACTTAAGTGATATTTGCGAGCCGATAAGAAAAC  2437
               ||||||||||||| ||||||||||||||||||||||||||||||||||||||||||||||
Sbjct  159518  TTAACTACCTAACTAAATTCCTTGAAAACTTAAGTGATATTTGCGAGCCGATAAGAAAAC  159577

Query  2438    TTACGCACAAAGAAAACGCTTGGAACTGGACTTTTGAACACGACAAAGCATTTGAAATGA  2497
               ||||||||||||||||||||||||||||||||||||||||||||||||||||||||||||
Sbjct  159578  TTACGCACAAAGAAAACGCTTGGAACTGGACTTTTGAACACGACAAAGCATTTGAAATGA  159637

Query  2498    TTAAAAAAGCAGTGACAAAAACACCCGTTCTCAAGTACTTTGACTCTAAATCCGAAACAA  2557
               ||||||||||||||||||||||||||||||||||||||||||||||||||||||||||||
Sbjct  159638  TTAAAAAAGCAGTGACAAAAACACCCGTTCTCAAGTACTTTGACTCTAAATCCGAAACAA  159697

Query  2558    CACTACAATGTGACGCTTCAGAAAAGGGACTAGGCGCTTCCCTAATGCAAGACAGTCAAC  2617
               ||||||||||||||||||||||||||||||||||||||||||||||||||||||||||||
Sbjct  159698  CACTACAATGTGACGCTTCAGAAAAGGGACTAGGCGCTTCCCTAATGCAAGACAGTCAAC  159757

Query  2618    CGATTGCTTACGCTAGCCGTGCTTTGACGAAAACTGAACAGAATTATGCACAAATAGAAA  2677
               ||||||||||||||||||||||||||||||||||||||||||||||||||||||||||||
Sbjct  159758  CGATTGCTTACGCTAGCCGTGCTTTGACGAAAACTGAACAGAATTATGCACAAATAGAAA  159817

Query  2678    AAGAACTCTTGGCAGTTGTTTTCGGTATGGAGAAATTTCATCAATATACGTACGGACGCA  2737
               ||||||||||||||||||||||||||||||||||||||||||||||||||||||||||||
Sbjct  159818  AAGAACTCTTGGCAGTTGTTTTCGGTATGGAGAAATTTCATCAATATACGTACGGACGCA  159877

Query  2738    AGGTGTACGTTGAAAGTGACCACAAACCGCTCGAAAGTTTGTACAAAAAACCTTTATATC  2797
               ||||||||||||||||||||||||||||||||||||||||||||||||||||||||||||
Sbjct  159878  AGGTGTACGTTGAAAGTGACCACAAACCGCTCGAAAGTTTGTACAAAAAACCTTTATATC  159937

Query  2798    ACGCTCCTAAAAGGTTACAGAGAATGTTTCTCAGATTACAACGCTATGATATCGAACTAA  2857
               ||||||||||||||||||||||||||||||||||||||||||||||||||||||||||||
Sbjct  159938  ACGCTCCTAAAAGGTTACAGAGAATGTTTCTCAGATTACAACGCTATGATATCGAACTAA  159997

Query  2858    AGTACAAGCAGGGTAAATATCTGTACATAGCCGATACATTATCCAGAGCATATTTGAGAA  2917
               ||||||||||||||||||||||||||||||| ||||||||||||||||||||||||||||
Sbjct  159998  AGTACAAGCAGGGTAAATATCTGTACATAGCAGATACATTATCCAGAGCATATTTGAGAA  160057

Query  2918    GCACCGATGGCAATGAATCAAAAACACAAGACGAAATACTCTTGGTGCGCTCCGACATAG  2977
               ||||||||||||||||||||||||||||||||||||||||||||||||||||||||||||
Sbjct  160058  GCACCGATGGCAATGAATCAAAAACACAAGACGAAATACTCTTGGTGCGCTCCGACATAG  160117

Query  2978    AAGTCGAAGTTGAACAGATAAATATGACCGACTATTTGGCAATATCGGAAGAAAGaaaaa  3037
               |||||||||||||||||||||||||||||||||||||||||||||||||||||||| |||
Sbjct  160118  AAGTCGAAGTTGAACAGATAAATATGACCGACTATTTGGCAATATCGGAAGAAAGACAAA  160177

Query  3038    aaCTCATAGCACAGTCTACTCAACAAGACAAAACACTACAACAGCTTATCAAAACTATTG  3097
               ||||||||||||||||||||||||||||||||||||||||||||||||||||||||||||
Sbjct  160178  AACTCATAGCACAGTCTACTCAACAAGACAAAACACTACAACAGCTTATCAAAACTATTG  160237

Query  3098    AAAATGGCTGGAATAATTCTGAACACCCGAGTGAACTAGATCCATTCTATAATGTACGTG  3157
               ||||||||||||||||||||||||||||||||||||||||||||||||||||||||||||
Sbjct  160238  AAAATGGCTGGAATAATTCTGAACACCCGAGTGAACTAGATCCATTCTATAATGTACGTG  160297

Query  3158    ACGAACTTTCTGTACAAAACGGCATTATATTCAAAGGTGATCGATGTATAATACCAAATG  3217
               ||||||||||||||||||||||||||||||||||||||||||||||||||||||||||||
Sbjct  160298  ACGAACTTTCTGTACAAAACGGCATTATATTCAAAGGTGATCGATGTATAATACCAAATG  160357

Query  3218    CAATGAGAAACGAAATACTGAGCCAGATTCATACTCATATTGGCATTGAAGGATGTTTAA  3277
               ||||||||||||||||||||||||||||||||||||||||||||||||||||||||||||
Sbjct  160358  CAATGAGAAACGAAATACTGAGCCAGATTCATACTCATATTGGCATTGAAGGATGTTTAA  160417

Query  3278    AACGTGCACGAGAATGCGTATACTGGCCTAGAATGAATTCAGAATTGAGAGACTACATCA  3337
               ||||||||||||||||||||||||||||||||||||||||||||||||||||||||||||
Sbjct  160418  AACGTGCACGAGAATGCGTATACTGGCCTAGAATGAATTCAGAATTGAGAGACTACATCA  160477

Query  3338    GTAAATGCGATGTGTGCCAGTCACTTGCTATGAAACAACCGAAAGAAACTTTAAAGTCAC  3397
               ||||||||||||||||||||||||||||||||||||||||||||||||||||||||||||
Sbjct  160478  GTAAATGCGATGTGTGCCAGTCACTTGCTATGAAACAACCGAAAGAAACTTTAAAGTCAC  160537

Query  3398    ACGACGTGCCATCGAGACCGTGGGCTAAGATAGGAACCGATTTATTCACACTATCGGGAA  3457
               ||||||||||||||||||||||||||||||||||||||||||||||||||||||||||||
Sbjct  160538  ACGACGTGCCATCGAGACCGTGGGCTAAGATAGGAACCGATTTATTCACACTATCGGGAA  160597

Query  3458    ATGACTATTTGATTACTGTAGATTATTACAGCAGTTTTTTCGAGGTGGATAGACTTTATG  3517
               ||||||||||||||||||||||||||||||||||||||||||||||||||||||||||||
Sbjct  160598  ATGACTATTTGATTACTGTAGATTATTACAGCAGTTTTTTCGAGGTGGATAGACTTTATG  160657

Query  3518    ATACTTCGTCAAAGACAGTAATCAATAAACTTAAACAACATTTCGCTAGATGGGGAATCC  3577
               ||||||||||||||||||||||||||||||||||||||||||||||||||||||||||||
Sbjct  160658  ATACTTCGTCAAAGACAGTAATCAATAAACTTAAACAACATTTCGCTAGATGGGGAATCC  160717

Query  3578    CTGAAACAGTTATCTCAGACAATGGACCGCAATATTCGTCCGAACAATTTAAACAGTTCA  3637
               ||||||||||||||||||||||||||||||||||||||||||||||||||||||||||||
Sbjct  160718  CTGAAACAGTTATCTCAGACAATGGACCGCAATATTCGTCCGAACAATTTAAACAGTTCA  160777

Query  3638    GCAAGCAATGGGATTTTCAACATAAAACATCTAGTCCGGGACATGCACAATCTAATGGga  3697
               ||||||||||||||||||||||||||||||||||||||||||||||||||||||||||||
Sbjct  160778  GCAAGCAATGGGATTTTCAACATAAAACATCTAGTCCGGGACATGCACAATCTAATGGGA  160837

Query  3698    aagtcgaaaacgcagtgaaaacagcaaaacgcctaatgcgaaaagcgaaaaaatcaaacA  3757
               ||||||||||||||||||||||||||||||| ||||||||||||||||||||||||||||
Sbjct  160838  AAGTCGAAAACGCAGTGAAAACAGCAAAACGTCTAATGCGAAAAGCGAAAAAATCAAACA  160897

Query  3758    GTGACCCGTACATTGCGTTACTGAATTTTAGAAATACACCACAACAAGTGACAAAATACA  3817
               ||||||||||||||||||||||||||||||||||||||||||||||||||||||||||||
Sbjct  160898  GTGACCCGTACATTGCGTTACTGAATTTTAGAAATACACCACAACAAGTGACAAAATACA  160957

Query  3818    GTCCGGTACAACAAATGATCAACAGAAGGACACGAACATTGCTACCAATGAAATCAGCAT  3877
               ||||||||||||||||||||||||||||||||||||||||||||||||||||||||||||
Sbjct  160958  GTCCGGTACAACAAATGATCAACAGAAGGACACGAACATTGCTACCAATGAAATCAGCAT  161017

Query  3878    TATTTGAATCGAAAATTCCAGAAAATGTACGAAGCAACATCATGGATAATAAAAAACGTC  3937
               |||||||||||||||||||||||||||||||||| |||||||||||||||||||||||||
Sbjct  161018  TATTTGAATCGAAAATTCCAGAAAATGTACGAAGTAACATCATGGATAATAAAAAACGTC  161077

Query  3938    AAGAAAAATATTACAATAGATCCGCAAGAGACTTAAACGAACTTAAACAAGGTGAAATTG  3997
               |||| |||||||| ||||||||||||||||||||||||||||| ||||||||||||||||
Sbjct  161078  AAGAGAAATATTATAATAGATCCGCAAGAGACTTAAACGAACTAAAACAAGGTGAAATTG  161137

Query  3998    TCAGATTAACACCACAAGATCGACAAAAAGAATGGGAAAAAGGAGTGATCAAGAATAAAA  4057
               ||||||||||||||||||||||||| ||||||||||||||||||||| ||||||||||||
Sbjct  161138  TCAGATTAACACCACAAGATCGACATAAAGAATGGGAAAAAGGAGTGGTCAAGAATAAAA  161197

Query  4058    AATCCGAGAGATCGTATGAAGTCGAAAAGGAAAATGGACGTACCGTAAGACGTAACAGAA  4117
               ||||||||||||| |||||||||||||| |||||||||||||||||||||||||||||||
Sbjct  161198  AATCCGAGAGATCATATGAAGTCGAAAAAGAAAATGGACGTACCGTAAGACGTAACAGAA  161257

Query  4118    AATATTTGCGTAGAACTAATGAACAATTCAATCCGAAATGTCAAACGGAAGAAATTAACA  4177
               ||||||||||||||||||||||||||||||||||||||||||||||||||||||| ||||
Sbjct  161258  AATATTTGCGTAGAACTAATGAACAATTCAATCCGAAATGTCAAACGGAAGAAATCAACA  161317

Query  4178    TTGATCCGAATGAACAAGAGATATCTCATGATGAAAACAAAAACAATAGTTCGGACCCTA  4237
               |||||||||||||||||||||||||||||||||| |||||||||| || |||||||||||
Sbjct  161318  TTGATCCGAATGAACAAGAGATATCTCATGATGATAACAAAAACAGTA-TTCGGACCCTA  161376

Query  4238    AACATTCAGTCGTGCCCGATGTTGAAGAGAAATCTCAACCGTGTAGCCGTTATGGAAGAC  4297
               | ||||||||||||||||||||||||||||||||||||||||||||||||||||||||||
Sbjct  161377  AGCATTCAGTCGTGCCCGATGTTGAAGAGAAATCTCAACCGTGTAGCCGTTATGGAAGAC  161436

Query  4298    CAATTCAGAAACCAAGCTGGATGAAAGATTACGATTTAAAGTGACTTTTAACGGTTGAAC  4357
               | ||||||||||||||||||||||||||||||||||||||||||||||||||||||||||
Sbjct  161437  CGATTCAGAAACCAAGCTGGATGAAAGATTACGATTTAAAGTGACTTTTAACGGTTGAAC  161496

Query  4358    ATTGTAAATATTAGTTAGAGACTAGAAGTTAGGTTTAGTTAATTTAGTATTTGAACTTTA  4417
               ||||||||||||||||||||||||||||||||||||||||||||||||||||||||||||
Sbjct  161497  ATTGTAAATATTAGTTAGAGACTAGAAGTTAGGTTTAGTTAATTTAGTATTTGAACTTTA  161556

Query  4418    AATGACAGTGCCTTAGAAAATTCATTTAGATTCTAGAACATATACATGGACAGTTAAATA  4477
               ||||||||||||||| |||| |||||| |||||| ||||||||| |||||||||||||||
Sbjct  161557  AATGACAGTGCCTTAAAAAAATCATTTTGATTCTTGAACATATAAATGGACAGTTAAATA  161616

Query  4478    TAGCAGTTAAAGAATTTTATAATTTTGTTCAGTAATTATTTTGAGTTTAGATTTTCTGAT  4537
               ||||||||||||||||||||||||||||||||||||||||||||||||||||||||||||
Sbjct  161617  TAGCAGTTAAAGAATTTTATAATTTTGTTCAGTAATTATTTTGAGTTTAGATTTTCTGAT  161676

Query  4538    AATTTGATATAAGCTTCAAGTTGAAAAAAGAAAGGATGTAACATGTATAGTATGTCAGTA  4597
               |||| |||||||||||||||||||||||||||||||||||||||||||||||||||||||
Sbjct  161677  AATTAGATATAAGCTTCAAGTTGAAAAAAGAAAGGATGTAACATGTATAGTATGTCAGTA  161736

Query  4598    CTTTGATAATGCACGTGTAATAACTCATGCGCACTGGCACTTCCGCCCAACTGTGTTACA  4657
               ||||||||||||||||||||||||||||||||||||||||||||||||||||||| ||||
Sbjct  161737  CTTTGATAATGCACGTGTAATAACTCATGCGCACTGGCACTTCCGCCCAACTGTGCTACA  161796

Query  4658    CATGTTATTCTTGTAAACAATGTAGACTAACCATGCTGTATATTAAACGTAGTTCACTAT  4717
               |||||||||||||||||||||||||| |||||||||||||||||||||||||||||||||
Sbjct  161797  CATGTTATTCTTGTAAACAATGTAGATTAACCATGCTGTATATTAAACGTAGTTCACTAT  161856

Query  4718    AACTTGGTTCTCACTTAATGGTATACTATGGGATATAAACA  4758
               |||||||||||| ||||||| ||||||||||||||||||||
Sbjct  161857  AACTTGGTTCTCTCTTAATGATATACTATGGGATATAAACA  161897


Range 2: 161713 to 161897

Score:320 bits(173), Expect:3e-83, 
Identities:181/185(98%),  Gaps:0/185(0%), Strand: Plus/Plus

Query  1       TGTAACATGTATAGTATGTCAGTACTTTGATAATGCACGTGTAATAACTCATGCGCACTG  60
               ||||||||||||||||||||||||||||||||||||||||||||||||||||||||||||
Sbjct  161713  TGTAACATGTATAGTATGTCAGTACTTTGATAATGCACGTGTAATAACTCATGCGCACTG  161772

Query  61      GCACTTCCACCCAACTGTGTTACACATGTTATTCTTGTAAACAATGTAGACTAACCATGC  120
               |||||||| |||||||||| |||||||||||||||||||||||||||||| |||||||||
Sbjct  161773  GCACTTCCGCCCAACTGTGCTACACATGTTATTCTTGTAAACAATGTAGATTAACCATGC  161832

Query  121     TGTATATTAAACGTAGTTCACTATAACTTGGTTCTCTCTTAATGGTATACTATGGGATAT  180
               |||||||||||||||||||||||||||||||||||||||||||| |||||||||||||||
Sbjct  161833  TGTATATTAAACGTAGTTCACTATAACTTGGTTCTCTCTTAATGATATACTATGGGATAT  161892

Query  181     AAACA  185
               |||||
Sbjct  161893  AAACA  161897


>Mytilus galloprovincialis breed Wild contig_100844, whole genome shotgun sequence
Sequence ID: LNJA010100807.1 Length: 4421
Range 1: 1361 to 4373

Score:4802 bits(2600), Expect:0.0, 
Identities:2879/3015(95%),  Gaps:14/3015(0%), Strand: Plus/Plus

Query  1253  AATTAGATAGCGGTGCGACTGCTAACCTAATTCCGAGATCTTATCTCATTCATTCACAAA  1312
             ||||||||||||||||||||||||||||||| ||||||||||||||||||||||||||| 
Sbjct  1361  AATTAGATAGCGGTGCGACTGCTAACCTAATACCGAGATCTTATCTCATTCATTCACAAG  1420

Query  1313  TTGAGAGTGGAAATGACAAGTTAACGATGTATAATCAGTCTACTATGAAATCGTATGGCA  1372
             |||||||||||||||||||||||||||||||||||||| ||||||||||||| |||||||
Sbjct  1421  TTGAGAGTGGAAATGACAAGTTAACGATGTATAATCAGCCTACTATGAAATCATATGGCA  1480

Query  1373  CATGCATGCTGCGTGTAAAGAATCCAAAAACACACAAACGTTACAAGGTCAAGTTTATTG  1432
             ||||| |||||||||||||||||||||| |||||||||||||||||||||||||||||||
Sbjct  1481  CATGCTTGCTGCGTGTAAAGAATCCAAAGACACACAAACGTTACAAGGTCAAGTTTATTG  1540

Query  1433  TTGTTGATGATAAATACACACCTCTACTAGGAGCAAAGGCCATTCAAGCTATGAATCTAA  1492
             |||||| |||||||| ||||||||||||||||||||||||||||||||| ||||||||||
Sbjct  1541  TTGTTGCTGATAAATTCACACCTCTACTAGGAGCAAAGGCCATTCAAGCAATGAATCTAA  1600

Query  1493  TTAAGATACAATTTCAAAACATTATGGTATGCGATAACCAGAATGCAACAGGCATTGCGT  1552
             || ||||||||||||||||||||||||||||||||| ||||||||||||||||||| |||
Sbjct  1601  TTTAGATACAATTTCAAAACATTATGGTATGCGATAGCCAGAATGCAACAGGCATTTCGT  1660

Query  1553  CTATGGAAAGCATTATTTCTGAATACTCTGACGTATTTGAGGGAGAAGGAACATTTAAGG  1612
             ||||| |||||||||||||||||||||||||||||||||||||| |||||||||||||||
Sbjct  1661  CTATGAAAAGCATTATTTCTGAATACTCTGACGTATTTGAGGGAAAAGGAACATTTAAGG  1720

Query  1613  GAGCCTTAAAATTAGAAATTGATGAGTCCATACCTCCTGTTAAGTCTCCGTTAAGACGCA  1672
             ||||||||||||| ||||||||||||||||||||||||||||||||||| ||||||||||
Sbjct  1721  GAGCCTTAAAATTCGAAATTGATGAGTCCATACCTCCTGTTAAGTCTCCTTTAAGACGCA  1780

Query  1673  TACCTATTGCACTTAAGCCGAAGTTAAAGACAGAACTTCAAAGACTGGAAAAACTAGGAG  1732
             |||||||||||| |||||||||||||||||||||||||||||||||||||||||||||||
Sbjct  1781  TACCTATTGCACCTAAGCCGAAGTTAAAGACAGAACTTCAAAGACTGGAAAAACTAGGAG  1840

Query  1733  TTATTAAACCAGTTGATACACCAACAGATTGGGTATCCAGCCTTGTAATTGTCAAGAAAC  1792
             |||| |||||||||||||||||||||||||||||||||||||||||||||||| ||||||
Sbjct  1841  TTATCAAACCAGTTGATACACCAACAGATTGGGTATCCAGCCTTGTAATTGTCCAGAAAC  1900

Query  1793  CTAGTGGGAAAATAAGACTATGCATTGACCCAAAGCCATTAAATAAAGCATTAAAGCGGT  1852
             |||||||||||||||||||||||||||||||||||||||||||| |||| ||||||||||
Sbjct  1901  CTAGTGGGAAAATAAGACTATGCATTGACCCAAAGCCATTAAATGAAGCCTTAAAGCGGT  1960

Query  1853  GTCATTATCCGTTGCCAATTATCGAAGATTTACTTCCAGAATTAAGCAAAGCTAAAGTAT  1912
             |||||||||||||||||||||||||||||  |||||||||||| |||||||| |||||||
Sbjct  1961  GTCATTATCCGTTGCCAATTATCGAAGATCGACTTCCAGAATTGAGCAAAGCAAAAGTAT  2020

Query  1913  ATTCCAAGTGTGATGTTAAAAATGGATTTTGGCATGTAAACCTAGCAGACGAGTCAAGCT  1972
             |||||||||||||||||||||||||||||||||||||||||||||||||  | ||||| |
Sbjct  2021  ATTCCAAGTGTGATGTTAAAAATGGATTTTGGCATGTAAACCTAGCAGATAATTCAAGTT  2080

Query  1973  TTTTAACTACTTTTGAAACACCGTTCGGAAGATACCGTTGGACAAAGATGCCATTTGGAA  2032
             ||||||||||||||||||||||||| ||||| ||||| ||||||||||||||||||||||
Sbjct  2081  TTTTAACTACTTTTGAAACACCGTTTGGAAGGTACCGATGGACAAAGATGCCATTTGGAA  2140

Query  2033  TTTCGCCTGCCCCCGAATATTTCCAACAATTTTTGGAAAGAGAAATTGAAAATCTACCGG  2092
             ||||||||||||||||||||||||||||||||| ||||||||||||||||||||||||||
Sbjct  2141  TTTCGCCTGCCCCCGAATATTTCCAACAATTTTGGGAAAGAGAAATTGAAAATCTACCGG  2200

Query  2093  GAGTCCGAACCGTAGCTGATGATATTATTATTTATGGTGAAGGACAGACCATTGAAAATG  2152
             |||||||||||||||||| |||||||||||||||||||||||||||||||||||||||||
Sbjct  2201  GAGTCCGAACCGTAGCTGCTGATATTATTATTTATGGTGAAGGACAGACCATTGAAAATG  2260

Query  2153  CAACGCTCGATCACGATAGAAAACTCAAAGCATTATTGGACCGTTGCCGCGAACGAAATA  2212
             ||||||||||||||||||||||||||||||||||||||||||||||||||||||||||||
Sbjct  2261  CAACGCTCGATCACGATAGAAAACTCAAAGCATTATTGGACCGTTGCCGCGAACGAAATA  2320

Query  2213  TCAAAATAAACAAAGACAAACTTGTTCTAAGAGCAACAGAAATGCCTTATATTGGACACT  2272
             ||||||| |||| |||||||||||||||||||||||||||||||||||||||||||||||
Sbjct  2321  TCAAAATCAACAGAGACAAACTTGTTCTAAGAGCAACAGAAATGCCTTATATTGGACACT  2380

Query  2273  TACTGACAGCAGAAGGAGTTAAGCCAGATCCTGAAAAGATTGCTGCGATTGTAAATATGG  2332
             ||||||||||||||||||||||||||||||||||||||||||||||||||||||||||| 
Sbjct  2381  TACTGACAGCAGAAGGAGTTAAGCCAGATCCTGAAAAGATTGCTGCGATTGTAAATATGA  2440

Query  2333  AAAAACCGACAGACGTAAAAGGCGTGCAGAGACTATTAGGTATGATTAACTACCTAACAA  2392
             ||||||||||  |||||||| ||||||||||||||||||||||||||||||||||||| |
Sbjct  2441  AAAAACCGACGAACGTAAAATGCGTGCAGAGACTATTAGGTATGATTAACTACCTAACTA  2500

Query  2393  AATTCCTTGAAAACTTAAGTGATATTTGCGAGCCGATAAGAAAACTTACGCACAAAGAAA  2452
             ||||||||||||||||||||||||||||||||||||||||||||||||||||||||||||
Sbjct  2501  AATTCCTTGAAAACTTAAGTGATATTTGCGAGCCGATAAGAAAACTTACGCACAAAGAAA  2560

Query  2453  ACGCTTGGAACTGGACTTTTGAACACGACAAAGCATTTGAAATGATTAAAAAAGCAGTGA  2512
             |||||||||||||||||||||||||||||||||||||||||||||| |||||||||||||
Sbjct  2561  ACGCTTGGAACTGGACTTTTGAACACGACAAAGCATTTGAAATGATAAAAAAAGCAGTGA  2620

Query  2513  CAAAAACACCCGTTCTCAAGTACTTTGACTCTAAATCCGAAACAACACTACAATGTGACG  2572
             ||||||||||||||||||||||||||||||||||||||||||||||||| ||||||||||
Sbjct  2621  CAAAAACACCCGTTCTCAAGTACTTTGACTCTAAATCCGAAACAACACTGCAATGTGACG  2680

Query  2573  CTTCAGAAAAGGGACTAGGCGCTTCCCTAATGCAAGACAGTCAACCGATTGCTTACGCTA  2632
             ||||||||||||||| |||||||||||| |||||||||||||||||||| ||||||||||
Sbjct  2681  CTTCAGAAAAGGGACGAGGCGCTTCCCTTATGCAAGACAGTCAACCGATCGCTTACGCTA  2740

Query  2633  GCCGTGCTTTGACGAAAACTGAACAGAATTATGCACAAATAGAAAAAGAACTCTTGGCAG  2692
             ||||||||||||||||| ||||||||||||||||||||||||||||||||||||||||||
Sbjct  2741  GCCGTGCTTTGACGAAATCTGAACAGAATTATGCACAAATAGAAAAAGAACTCTTGGCAG  2800

Query  2693  TTGTTTTCGGTATGGAGAAATTTCATCAATATACGTACGGACGCAAGGTGTACGTTGAAA  2752
             |||||||||||||||||||||||||||||||||||| |||||||||||||||||||||||
Sbjct  2801  TTGTTTTCGGTATGGAGAAATTTCATCAATATACGTTCGGACGCAAGGTGTACGTTGAAA  2860

Query  2753  GTGACCAC-AAACCGCTCGAAAGTTTGTACAAAAAACCTTTATATCACGCTCCTAAAAGG  2811
             |||||||| ||||| ||||||||||||||||||||  | |||||||||||||||||||||
Sbjct  2861  GTGACCACAAAACCCCTCGAAAGTTTGTACAAAAAGTCGTTATATCACGCTCCTAAAAGG  2920

Query  2812  TTACAGAGAATGTTTCTCAGATTACAACGCTATGATATCGAACTAAAGTACAAGCAGGGT  2871
             ||||| ||||||||||| ||| |||| || |||||||| |||||  |||||||| |||| 
Sbjct  2921  TTACAAAGAATGTTTCTGAGACTACAGCGTTATGATATAGAACTTTAGTACAAGTAGGGC  2980

Query  2872  AAATATCTGTACATAGCCGATACATTATCCAGAGCATATTTGAGAAGCACCGATGGCAAT  2931
             |||||| |||| ||||| ||||||||||||||||| | ||||||||||||||||||||||
Sbjct  2981  AAATATATGTATATAGCAGATACATTATCCAGAGCGTTTTTGAGAAGCACCGATGGCAAT  3040

Query  2932  GAATCAAAAACACAAGACGAAATACTCTTGGTGCGCTCCGACATAGAAGTCGAAGTTGAA  2991
             ||||||||||| || || ||||||||||||||||||| ||||||||||||||||||||||
Sbjct  3041  GAATCAAAAACTCAGGATGAAATACTCTTGGTGCGCTTCGACATAGAAGTCGAAGTTGAA  3100

Query  2992  CAGATAAATATGACCGACTATTTGGCAATATCGGAAGAAAGaaaaaaaCTCATAGCACAG  3051
             |||||||||||||||||||||||||||||||||||||||||| |||||||||||||||||
Sbjct  3101  CAGATAAATATGACCGACTATTTGGCAATATCGGAAGAAAGACAAAAACTCATAGCACAG  3160

Query  3052  TCTACTCAACAAGACAAAACACTACAACAGCTTATCAAAACTATTGAAAATGGCTGGAAT  3111
             ||||||||||||||||||||||||||||||||||| ||||||||||||||||||||||||
Sbjct  3161  TCTACTCAACAAGACAAAACACTACAACAGCTTATTAAAACTATTGAAAATGGCTGGAAT  3220

Query  3112  AATTCTGAACACCCGAGTGAACTAGATCCATTCTATAATGTACGTGACGAACTTTCTGTA  3171
             |||||| |||||||||||||||||||||||||||||||||||||||||||||| ||||||
Sbjct  3221  AATTCTCAACACCCGAGTGAACTAGATCCATTCTATAATGTACGTGACGAACTATCTGTA  3280

Query  3172  CAAAACGGCATTATATTCAAAGGTGATCGATGTATAATACCAAATGCAATGAGAAACGAA  3231
             ||||||||||||||||| ||||||||||||||||||||||||||||||||||||||||||
Sbjct  3281  CAAAACGGCATTATATTTAAAGGTGATCGATGTATAATACCAAATGCAATGAGAAACGAA  3340

Query  3232  ATACTGAGCCAGATTCATACTCATATTGGCATTGAAGGATGTTTAAAACGTGCACGAGAA  3291
             |||||||||| |||||||||||||||||||||||||||||||||||||||||||| ||||
Sbjct  3341  ATACTGAGCCTGATTCATACTCATATTGGCATTGAAGGATGTTTAAAACGTGCACCAGAA  3400

Query  3292  TGCGTATACTGGCCTAGAATGAATTCAGAATTGAGAGACTACATCAGTAAATGCGATGTG  3351
             || ||||||||||||||||||||||||||||||||| |||||||||||||||||||||||
Sbjct  3401  TGTGTATACTGGCCTAGAATGAATTCAGAATTGAGAAACTACATCAGTAAATGCGATGTG  3460

Query  3352  TGCCAGTCACTTGCTATGAAACAACCGAAAGAAACTTTAAAGTCACACGACGTGCCATCG  3411
             |||||||||||||||||||||||||  |||||||||||||||||||||||||||||||||
Sbjct  3461  TGCCAGTCACTTGCTATGAAACAACATAAAGAAACTTTAAAGTCACACGACGTGCCATCG  3520

Query  3412  AGACCGTGGGCTAAGATAGGAACCGATTTATTCACACTATCGGGAAATGACTATTTGATT  3471
             ||| ||||||||||||||||||||||||||||||| ||||||||||||||||||||||||
Sbjct  3521  AGAACGTGGGCTAAGATAGGAACCGATTTATTCACTCTATCGGGAAATGACTATTTGATT  3580

Query  3472  ACTGTAGATTATTACAGCAGTTTTTTCGAGGTGGATAGACTTTATGATACTTCGTCAAAG  3531
             ||||||||||||||||||||||||||||||| ||||||||||| ||||||||||||||||
Sbjct  3581  ACTGTAGATTATTACAGCAGTTTTTTCGAGGGGGATAGACTTTGTGATACTTCGTCAAAG  3640

Query  3532  ACAGTAATCAATAAACTTAAACAACATTTCGCTAGATGGGGAATCCCTGAAACAGTTATC  3591
             || ||||||||||||||||||||||||||||||||||||||||||||||||| |||||||
Sbjct  3641  ACCGTAATCAATAAACTTAAACAACATTTCGCTAGATGGGGAATCCCTGAAAAAGTTATC  3700

Query  3592  TCAGACAATGGACCGCAATATTCGTCCGAACAATTTAAACAGTTCAGCAAGCAATGGGAT  3651
             |||||||||||||||||||||| ||||||||||||||||||||||| |||| ||||||||
Sbjct  3701  TCAGACAATGGACCGCAATATTGGTCCGAACAATTTAAACAGTTCAACAAGAAATGGGAT  3760

Query  3652  TTTCAACATAAAACATCTAGTCCGGGACATGCACAATCTAATGGgaaagtcgaaaacgca  3711
             ||||||||||||||||||||||||||||||| ||||||||||||||||||||||||||||
Sbjct  3761  TTTCAACATAAAACATCTAGTCCGGGACATGTACAATCTAATGGGAAAGTCGAAAACGCA  3820

Query  3712  gtgaaaacagcaaaacgcctaatgcgaaaagcgaaaaaatcaaacAGTGACCCGTACATT  3771
             ||||||||||||||||| ||||||||||| ||||||||||||||||||||||||||||||
Sbjct  3821  GTGAAAACAGCAAAACGTCTAATGCGAAAGGCGAAAAAATCAAACAGTGACCCGTACATT  3880

Query  3772  GCGTTACTGAATTTTAGAAATACACCACAACAAGTGACAAAATACAGTCCGGTACAACAA  3831
             ||||||||||||||| || ||||||||||||||||||||||||||||||||||| |||||
Sbjct  3881  GCGTTACTGAATTTTCGACATACACCACAACAAGTGACAAAATACAGTCCGGTAAAACAA  3940

Query  3832  ATGATCAACAGAAGGACACGAACATTGCTACCAATGAAATCAGCATTATTTGAATCGAAA  3891
             ||||||||||||||||||||||||||||| || ||||||||| |||||||||||||||||
Sbjct  3941  ATGATCAACAGAAGGACACGAACATTGCTTCCCATGAAATCAACATTATTTGAATCGAAA  4000

Query  3892  ATTCCAGAAAATGTACGAAGCAACATCATGGATAATAAAAAACGTCAAGAAAAATATTAC  3951
             |||||||||||||||||||| ||||||||||||||||||||||||||||| |||||||| 
Sbjct  4001  ATTCCAGAAAATGTACGAAGTAACATCATGGATAATAAAAAACGTCAAGAGAAATATTAT  4060

Query  3952  AATAGATCCGCAAGAGACTTAAACGAACTTAAACAAGGTGAAATTGTCAGATTAACACCA  4011
             ||| |||| |||||||||||||||||||| ||||||||||||||||||||||||||||||
Sbjct  4061  AATCGATCAGCAAGAGACTTAAACGAACTAAAACAAGGTGAAATTGTCAGATTAACACCA  4120

Query  4012  CAAGATCGACAAAAAGAATGGGAAAAAGGAGTGATCAAGAATAAAAAATCCGAGAGATCG  4071
             ||||||||||| || |||||||||||||||||| |||||||| ||| |||||||||||| 
Sbjct  4121  CAAGATCGACATAAGGAATGGGAAAAAGGAGTGGTCAAGAATCAAACATCCGAGAGATCA  4180

Query  4072  TATGAAGTCGAAAAGGAAAATGGACGTACCGTAAGACGTAACAGAAAATATTTGCGTAGA  4131
             |||||||||||||| ||||||||| ||| |||||||||||||||||||||| ||||||||
Sbjct  4181  TATGAAGTCGAAAAAGAAAATGGA-GTA-CGTAAGACGTAACAGAAAATATCTGCGTAGA  4238

Query  4132  ACTAATGAACAATTCAATCCGAAATGTCAAACGGAAGAAAT----------T-AACATTG  4180
             |||||||||||||||||||||||||||||||||||||||||          | |||||||
Sbjct  4239  ACTAATGAACAATTCAATCCGAAATGTCAAACGGAAGAAATACGGAAGAAATCAACATTG  4298

Query  4181  ATCCGAATGAACAAGAGATATCTCATGATGAAAACAAAAACAATAGTTCGGACCCTAAAC  4240
             ||||||||||||||||||||||||||||||| |||||||||| |  ||||| |||| |  
Sbjct  4299  ATCCGAATGAACAAGAGATATCTCATGATGATAACAAAAACAGTTATTCGGGCCCTCAGA  4358

Query  4241  ATTCAGTCGTGCCCG  4255
             |||||||||||||||
Sbjct  4359  ATTCAGTCGTGCCCG  4373


Range 2: 1 to 1205

Score:1954 bits(1058), Expect:0.0, 
Identities:1162/1212(96%),  Gaps:7/1212(0%), Strand: Plus/Plus

Query  155   TCTCTTAATGGTATACTATGGGATATAAACATGGTGTCAGATGTTAAAACCCGATGTCAG  214
             |||||||||| |||||||||||||||||||||||||||||||||||||||||||| ||||
Sbjct  1     TCTCTTAATGATATACTATGGGATATAAACATGGTGTCAGATGTTAAAACCCGATTTCAG  60

Query  215   ACAACGAGGAAAACGAAAACATAAATGAGCCGGAAGAAGAGATCATCCCAGAGGAACAAG  274
             |||||||||||||||||||||||| ||||||||||||||||   ||||||||||||||||
Sbjct  61    ACAACGAGGAAAACGAAAACATAAGTGAGCCGGAAGAAGAG---ATCCCAGAGGAACAAG  117

Query  275   CGATAGAACCACAAGCAGAACTAGCGATTGAAATGGCAGCCGTCCCACCATTGTTTAACA  334
             ||||||||||||||||| ||| ||||||||||||||||||||||||||||||||||||||
Sbjct  118   CGATAGAACCACAAGCATAACCAGCGATTGAAATGGCAGCCGTCCCACCATTGTTTAACA  177

Query  335   TTCCATTCCCGGGGAAACTGGACTTGGATGGAAATATATCAACAAACTGGAAAAAATTCA  394
             ||||||||||||||||||||||||||||||||||||| |||||||||| |||||||||||
Sbjct  178   TTCCATTCCCGGGGAAACTGGACTTGGATGGAAATATCTCAACAAACTAGAAAAAATTCA  237

Query  395   AGCGGACATGGGACAATTATGAAATCGCATCAGGTTTATCTACAAAAGATACAAAACTAC  454
             ||||||||||||||| |||||||||||||||||||||||||||||||| |   |||||||
Sbjct  238   AGCGGACATGGGACAGTTATGAAATCGCATCAGGTTTATCTACAAAAG-T---AAACTAC  293

Query  455   GTACTGCAACATTGCTTACTTGCATTGGCCCAGAAGCAATGGATATTTTTGATGGACTAG  514
             ||||||||||||||||||||||||||||||||||| |||||||||||||||||||| |||
Sbjct  294   GTACTGCAACATTGCTTACTTGCATTGGCCCAGAAACAATGGATATTTTTGATGGATTAG  353

Query  515   CTTTCGAAAATGAAGAAGACAAGAAGGACATAGCAAAAGTGATCGAAAAGTTTGAAGCGT  574
             | ||||||||||||||||||||||||||||||||||||||| ||||||||||||||||||
Sbjct  354   CGTTCGAAAATGAAGAAGACAAGAAGGACATAGCAAAAGTGGTCGAAAAGTTTGAAGCGT  413

Query  575   TTTGTATAGGCAAAACAAACGAAACATTTGAAAGATACACTTTCAACATATGTAATCAAA  634
             ||||||||||||||||||||||||||||||||||||||||||||||||||||||||||||
Sbjct  414   TTTGTATAGGCAAAACAAACGAAACATTTGAAAGATACACTTTCAACATATGTAATCAAA  473

Query  635   GCGAAGCCGAAAACATCGACACTTACGTCTCAAAGCTAAGAAAACTTGCAAAAACATGCA  694
             |||||||||||||||||||||||||||||||||||||||| |||||||||||||||||||
Sbjct  474   GCGAAGCCGAAAACATCGACACTTACGTCTCAAAGCTAAGGAAACTTGCAAAAACATGCA  533

Query  695   ACTACCAGGATTTAATAGAAAGCCTCATCCGTGATAGAATTGTCTGTGGAATACGGGACA  754
             ||||||||||||||||||||||||||||||||||||| || |||||||||||||||||||
Sbjct  534   ACTACCAGGATTTAATAGAAAGCCTCATCCGTGATAGGATCGTCTGTGGAATACGGGACA  593

Query  755   ACACGGCAAGAAAAAGACTTTTGCAAGAAGACAAATTGACTTTGAATAAGTGCATAGATA  814
             ||||||||||||||||||||||||||||||||||||||||||||||||||||||||||||
Sbjct  594   ACACGGCAAGAAAAAGACTTTTGCAAGAAGACAAATTGACTTTGAATAAGTGCATAGATA  653

Query  815   TTTGCCGTGCTTTAGAATCTACTTCAGCAAAAATGAAAACCATGACAGGAGCATCTAACA  874
             |||| |||||||||||||||||||||||||||||||||||||||||||||||||||||  
Sbjct  654   TTTGTCGTGCTTTAGAATCTACTTCAGCAAAAATGAAAACCATGACAGGAGCATCTAATT  713

Query  875   ACTTGGATAAAGGAGAAGACATTAAGGCGGTAAGAAGTAAATCATCTTTTAACAAGCATA  934
             ||||||||| ||||||||||||||||||||||||||||||||| |||||||||||||| |
Sbjct  714   ACTTGGATATAGGAGAAGACATTAAGGCGGTAAGAAGTAAATCCTCTTTTAACAAGCACA  773

Query  935   AAACATTTACACAAAAGCAAAGCAAAAGAAACTGTTCCTACTGTGGAAAACAATGCACTA  994
             ||||||||||||||||||||||||||||||| ||||| ||||||||||||||||||||||
Sbjct  774   AAACATTTACACAAAAGCAAAGCAAAAGAAATTGTTCATACTGTGGAAAACAATGCACTA  833

Query  995   AAGGAAAATGTCCTGCATATGGAAAAAAGTGCGACAGTTGCGGCAAACTAAATCATTTCG  1054
              |||||||||||| ||||||||||||||||||||||  || || |||   ||||| || |
Sbjct  834   GAGGAAAATGTCCAGCATATGGAAAAAAGTGCGACAAATGTGGAAAAAATAATCACTTTG  893

Query  1055  CTTCCCAATGCAGACAAAAAATGAAACCTAGAGGTAAAAGATCAGATGTAAGGCAATTTA  1114
             |||||||||| |||||||||||||||  ||||||||||| ||||||||||||||||||||
Sbjct  894   CTTCCCAATGTAGACAAAAAATGAAATTTAGAGGTAAAAAATCAGATGTAAGGCAATTTA  953

Query  1115  ACACATTATCAACAGACGAGAGCGATAGCGAATATGAAATAATGGCTGTAGAAACAGACG  1174
             |||| |||||||||||||||||||||||||||||||| ||||||||||||||||||||||
Sbjct  954   ACACTTTATCAACAGACGAGAGCGATAGCGAATATGAGATAATGGCTGTAGAAACAGACG  1013

Query  1175  ATGTAAACGTAAACATGATACAGAATAAGATATTTGCAAGGATGCTATTAATAGATGAGA  1234
             |||||||||||||||||||||| ||||| |||||||||||||||||||||||||||||||
Sbjct  1014  ATGTAAACGTAAACATGATACAAAATAAAATATTTGCAAGGATGCTATTAATAGATGAGA  1073

Query  1235  ACAAAGAGGTTAAGTTTCAATTAGATAGCGGTGCGACTGCTAACCTAATTCCGAGATCTT  1294
             ||||||||||||||||||||||||||||||||||||||||||||||||||||||||||||
Sbjct  1074  ACAAAGAGGTTAAGTTTCAATTAGATAGCGGTGCGACTGCTAACCTAATTCCGAGATCTT  1133

Query  1295  ATCTCATTCATTCACAAATTGAGAGTGGAAATGACAAGTTAACGATGTATAATCAGTCTA  1354
             ||||||||||||||||||||||||||||||||||||||||||||||||||||||||||||
Sbjct  1134  ATCTCATTCATTCACAAATTGAGAGTGGAAATGACAAGTTAACGATGTATAATCAGTCTA  1193

Query  1355  CTATGAAATCGT  1366
             |||| |||||||
Sbjct  1194  CTATAAAATCGT  1205


Range 3: 4377 to 4421

Score:62.1 bits(33), Expect:2e-05, 
Identities:41/45(91%),  Gaps:0/45(0%), Strand: Plus/Plus

Query  4227  TTCGGACCCTAAACATTCAGTCGTGCCCGATGTTGAAGAGAAATC  4271
             ||||| |||| |  |||||||||||||||||||||||||||||||
Sbjct  4377  TTCGGGCCCTCAGAATTCAGTCGTGCCCGATGTTGAAGAGAAATC  4421


>Mytilus galloprovincialis isolate AS_2021c MgalMED_s01651, whole genome shotgun sequence
Sequence ID: JAKGDF010001651.1 Length: 110629
Range 1: 73197 to 76029

Score:4370 bits(2366), Expect:0.0, 
Identities:2706/2866(94%),  Gaps:40/2866(1%), Strand: Plus/Minus

Query  1900   AAAGCTAAAGTATATTCCAAGTGTGATGTTAAAAATGGATTTTGGCATGTAAACCTAGCA  1959
              |||| ||||||||||||||| ||||||||||||||||||||||||| |||||||||||||
Sbjct  76029  AAAGGTAAAGTATATTCCAATTGTGATGTTAAAAATGGATTTTGGCGTGTAAACCTAGCA  75970

Query  1960   GACGAGTCAAGCTTTTTAACTACTTTTGAAACACCGTTCGGAAGATACCGTTGGACAAAG  2019
              ||    |  ||     |  | |||||||||||||||||| |||| ||||  |||||||||
Sbjct  75969  GA----T-GAG-----T--C-ACTTTTGAAACACCGTTCAGAAGGTACCCGTGGACAAAG  75923

Query  2020   ATGCCATTTGGAATTTCGCCTGCCCCCGAATATTTCCAACAATTTTTGGAAAGAGAAATT  2079
              ||||||||||||||||||||||||||||||||||||||||||||||||||||||||||||
Sbjct  75922  ATGCCATTTGGAATTTCGCCTGCCCCCGAATATTTCCAACAATTTTTGGAAAGAGAAATT  75863

Query  2080   GAAAATCTACCGGGAGTCCGAACCGTAGCTGATGATATTATTATTTATGGTGAAGGACAG  2139
              ||||||||||||||||||||||||||||||||||||||||||||||||||||||||||||
Sbjct  75862  GAAAATCTACCGGGAGTCCGAACCGTAGCTGATGATATTATTATTTATGGTGAAGGACAG  75803

Query  2140   ACCATTGAAAATGCAACGCTCGATCACGATAGAAAACTCAAAGCATTATTGGACCGTTGC  2199
              |||||||||||||||||||||||||||||||||||||||||||||||||| |||||||||
Sbjct  75802  ACCATTGAAAATGCAACGCTCGATCACGATAGAAAACTCAAAGCATTATTCGACCGTTGC  75743

Query  2200   CGCGAACGAAATATCAAAATAAACAAAGACAAACTTGTTCTAAGAGCAACAGAAATGCCT  2259
              |||||||||||||||||||| |||| ||||||||||||||||||||||||||||||||||
Sbjct  75742  CGCGAACGAAATATCAAAATCAACAGAGACAAACTTGTTCTAAGAGCAACAGAAATGCCT  75683

Query  2260   TATATTGGACACTTACTGACAGCAGAAGGAGTTAAGCCAGATCCTGAAAAGATTGCTGCG  2319
              ||||||||||||||||||||||||||||||||||||||||||||||||||||||||||| 
Sbjct  75682  TATATTGGACACTTACTGACAGCAGAAGGAGTTAAGCCAGATCCTGAAAAGATTGCTGCT  75623

Query  2320   ATTGTAAATATGGAAAAACCGACAGACGTAAAAGGCGTGCAGAGACTATTAGGTATGATT  2379
              |||||||||||||||||||||||  |||||||||||||||||||||||||||||||||||
Sbjct  75622  ATTGTAAATATGGAAAAACCGACGAACGTAAAAGGCGTGCAGAGACTATTAGGTATGATT  75563

Query  2380   AACTACCTAACAAAATTCCTTGAAAACTTAAGTGATATTTGCGAGCCGATAAGAAAACTT  2439
              ||||||||||  ||||||||||||||||||||||||||||||||||||||||||||||||
Sbjct  75562  AACTACCTAATTAAATTCCTTGAAAACTTAAGTGATATTTGCGAGCCGATAAGAAAACTT  75503

Query  2440   ACGCACAAAGAAAACGCTTGGAACTGGACTTTTGAACACGACAAAGCATTTGAAATGATT  2499
              |||||||||||||||||||||| ||||||||||||||||||||||| ||||||||| |||
Sbjct  75502  ACGCACAAAGAAAACGCTTGGATCTGGACTTTTGAACACGACAAAGTATTTGAAATAATT  75443

Query  2500   AAAAAAGCAGTGACAAAAACACCCGTTCTCAAGTACTTTGACTCTAAATCCGAAACAACA  2559
              ||||||||||||||||||||||||||||||||||||||||||||||||| ||||||||||
Sbjct  75442  AAAAAAGCAGTGACAAAAACACCCGTTCTCAAGTACTTTGACTCTAAATTCGAAACAACA  75383

Query  2560   CTACAATGTGACGCTTCAGAAAAGGGACTAGGCGCTTCCCTAATGCAAGACAGTCAACCG  2619
              |||||||||||||||| ||||||||||||||||||||||||||||||||||||||     
Sbjct  75382  CTACAATGTGACGCTTTAGAAAAGGGACTAGGCGCTTCCCTAATGCAAGACAGTC-----  75328

Query  2620   ATTGCTTACGCTAGCCGTGCTTTGACGAAAACTGAACAGAATTATGCACAAATAGAAAAA  2679
                   ||||||||| |||||||||||||||||||||||||||||||||||||||||||||
Sbjct  75327  -----TTACGCTAGTCGTGCTTTGACGAAAACTGAACAGAATTATGCACAAATAGAAAAA  75273

Query  2680   GAACTCTTGGCAGTTGTTTTCGGTATGGAGAAATTTCATCAATATACGTACGGACGCAAG  2739
              ||||||||||||||||||||||||||||||||||||||||||||||||||||||||||||
Sbjct  75272  GAACTCTTGGCAGTTGTTTTCGGTATGGAGAAATTTCATCAATATACGTACGGACGCAAG  75213

Query  2740   GTGTACGTTGAAAGTGACCACAAACCGCTCGAAAGTTTGTACAAAAAACCTTTATATCAC  2799
                |||||||||||||||||||||||| |||||||||||||          || |||||  
Sbjct  75212  AGGTACGTTGAAAGTGACCACAAACCCCTCGAAAGTTTGTGG--------TT-ATATCCT  75162

Query  2800   GCTCCTAAAAGGTTACAGAGAATGTTTCTCAGATTACAACGCTATGATATCGAACTAAAG  2859
              ||||||||||||||||| | ||||||||| ||| |||| || |||||||| ||||| |||
Sbjct  75161  GCTCCTAAAAGGTTACAAATAATGTTTCTGAGACTACAGCGTTATGATATAGAACTTAAG  75102

Query  2860   TACAAGCAGGGTAAATATCTGTACATAGCCGATACATTATCCAGAGCATATTTGAGAAGC  2919
              ||||||||||| |||||| |||| ||||| ||||||||||||||||| ||||||||||||
Sbjct  75101  TACAAGCAGGGCAAATATATGTATATAGCAGATACATTATCCAGAGCGTATTTGAGAAGC  75042

Query  2920   ACCGATGGCAATGAATCAAAAACACAAGACGAAATACTCTTGGTGCGCTCCGACATAGAA  2979
              ||||||||||||||||||||||| || || ||||||||||||||||||||||||||||||
Sbjct  75041  ACCGATGGCAATGAATCAAAAACTCAGGATGAAATACTCTTGGTGCGCTCCGACATAGAA  74982

Query  2980   GTCGAAGTTGAACAGATAAATATGACCGACTATTTGGCAATATCGGAAGAAAGaaaaaaa  3039
              |||||||||||||||||||||||||||||||||||||||||||||||||||||| |||||
Sbjct  74981  GTCGAAGTTGAACAGATAAATATGACCGACTATTTGGCAATATCGGAAGAAAGACAAAAA  74922

Query  3040   CTCATAGCACAGTCTACTCAACAAGACAAAACACTACAACAGCTTATCAAAACTATTGAA  3099
              || || |||||||||||||| ||||| |||||||||||||||||||| ||||||||||||
Sbjct  74921  CTAATTGCACAGTCTACTCACCAAGATAAAACACTACAACAGCTTATTAAAACTATTGAA  74862

Query  3100   AATGGCTGGAATAATTCTGAACACCCGAGTGAACTAGATCCATTCTATAATGTACGTGAC  3159
              |||||||||||||||||| ||||||||||||||||| ||||||||||||  |||||||||
Sbjct  74861  AATGGCTGGAATAATTCTCAACACCCGAGTGAACTAAATCCATTCTATACAGTACGTGAC  74802

Query  3160   GAACTTTCTGTACAAAACGGCATTATATTCAAAGGTGATCGATGTATAATACCAAATGCA  3219
              ||||| ||||||||||||||||||||||||||||||||||||||||||||||||||||||
Sbjct  74801  GAACTATCTGTACAAAACGGCATTATATTCAAAGGTGATCGATGTATAATACCAAATGCA  74742

Query  3220   ATGAGAAACGAAATACTGAGCCAGATTCATACTCATATTGGCATTGAAGGATGTTTAAAA  3279
              |||||||||||||||||||||||||||||||||||||||||||||||||||||||| |||
Sbjct  74741  ATGAGAAACGAAATACTGAGCCAGATTCATACTCATATTGGCATTGAAGGATGTTTGAAA  74682

Query  3280   CGTGCACGAGAATGCGTATACTGGCCTAGAATGAATTCAGAATTGAGAGACTACATCAGT  3339
              | ||||||||||||||||||||||||||||||||||||||||| ||||||||||||||||
Sbjct  74681  CATGCACGAGAATGCGTATACTGGCCTAGAATGAATTCAGAATCGAGAGACTACATCAGT  74622

Query  3340   AAATGCGATGTGTGCCAGTCACTTGCTATGAAACAACCGAAAGAAACTTTAAAGTCACAC  3399
              |||||||||||||||||||||||||||||||||||||| |||||||||||||||||||||
Sbjct  74621  AAATGCGATGTGTGCCAGTCACTTGCTATGAAACAACCTAAAGAAACTTTAAAGTCACAC  74562

Query  3400   GACGTGCCATCGAGACCGTGGGCTAAGATAGGAACCGATTTATTCACACTATCGGGAAAT  3459
              |||||||||||| |||||||||||||||||||||||||||||||||  ||||||||||||
Sbjct  74561  GACGTGCCATCGGGACCGTGGGCTAAGATAGGAACCGATTTATTCAATCTATCGGGAAAT  74502

Query  3460   GACTATTTGATTACTGTAGATTATTACAGCAGTTTTTTCGAGGTGGATAGACTTTATGAT  3519
              ||||||||||||||||||||||||||||||||||||||||||||||||||||||||||||
Sbjct  74501  GACTATTTGATTACTGTAGATTATTACAGCAGTTTTTTCGAGGTGGATAGACTTTATGAT  74442

Query  3520   ACTTCGTCAAAGACAGTAATCAATAAACTTAAACAACATTTCGCTAGATGGGGAATCCCT  3579
              |||||||||||||| |||||||||||||||||||  |||||||| | |||||||||||||
Sbjct  74441  ACTTCGTCAAAGACCGTAATCAATAAACTTAAACCTCATTTCGCCAAATGGGGAATCCCT  74382

Query  3580   GAAACAGTTATCTCAGACAATGGACCGCAATATTCGTCCGAACAATTTAAACAGTTCAGC  3639
              |||| |||||||||||||||||||||||||||||||||||||||||||||||||||||||
Sbjct  74381  GAAAAAGTTATCTCAGACAATGGACCGCAATATTCGTCCGAACAATTTAAACAGTTCAGC  74322

Query  3640   AAGCAATGGGATTTTCAACATAAAACATCTAGTCCGGGACATGCACAATCTAATGGgaaa  3699
              ||||||||||||||||||||||||||||||||||||||||||||||||||||||||||||
Sbjct  74321  AAGCAATGGGATTTTCAACATAAAACATCTAGTCCGGGACATGCACAATCTAATGGGAAA  74262

Query  3700   gtcgaaaacgcagtgaaaacagcaaaacgcctaatgcgaaaagcgaaaaaatcaaacAGT  3759
              ||||||||||||||||||||||||||||| ||||||||||| ||||||||||||||||||
Sbjct  74261  GTCGAAAACGCAGTGAAAACAGCAAAACGTCTAATGCGAAAGGCGAAAAAATCAAACAGT  74202

Query  3760   GACCCGTACATTGCGTTACTGAATTTTAGAAATACACCACAACAAGTGACAAAATACAGT  3819
              |||||||||||| ||||||||||| || ||||||||||||||||||||||||||||||||
Sbjct  74201  GACCCGTACATT-CGTTACTGAATCTTCGAAATACACCACAACAAGTGACAAAATACAGT  74143

Query  3820   CCGGTACAACAAATGATCAACAGAAGGACACGAACATTGCTACCAATGAAATCAGCATTA  3879
              ||||||||||||||||||||||||||||||||||||||||| |||||||||||| |||||
Sbjct  74142  CCGGTACAACAAATGATCAACAGAAGGACACGAACATTGCTTCCAATGAAATCAACATTA  74083

Query  3880   TTTGAATCGAAAATTCCAGAAAATGTACGAAGCAACATCATGGATAATAAAAAACGTCAA  3939
              |||||||||||||||||||||||||||||||| ||||||||||||||||| |||||||||
Sbjct  74082  TTTGAATCGAAAATTCCAGAAAATGTACGAAGTAACATCATGGATAATAATAAACGTCAA  74023

Query  3940   GAAAAATATTACAATAGATCCGCAAGAGACTTAAACGAACTTAAACAAGGTGAAATTGTC  3999
              || |||| ||| |||||||| | |||||||||||||||||| ||||||||||||||||||
Sbjct  74022  GAGAAATGTTATAATAGATCAGTAAGAGACTTAAACGAACTAAAACAAGGTGAAATTGTC  73963

Query  4000   AGATTAACACCACAAGATCGACAAAAAGAATGGGAAAAA-GGAGTGATCAAGAATAAAAA  4058
              ||||||||||||||||||||||  || |||||||||||| |||||| |||||||| ||| 
Sbjct  73962  AGATTAACACCACAAGATCGACTTAAGGAATGGGAAAAAAGGAGTGGTCAAGAATCAAAC  73903

Query  4059   ATCCGAGAGATCGTATGAAGTCGAAAAGGAAAATGGACGTACCGTAAGACGTAACAGAAA  4118
              |||||||||||| |||||||||||||| |||||||||||||||||||||||| |||||||
Sbjct  73902  ATCCGAGAGATCATATGAAGTCGAAAAAGAAAATGGACGTACCGTAAGACGTTACAGAAA  73843

Query  4119   ATATTTGCGTAGAACTAATGAACAATTCAATCCGAAATGTCAAACGGAAGAAATTAACAT  4178
              |||| ||||||||||||||||||||||||||||||||||||||||||||||||| |||||
Sbjct  73842  ATATCTGCGTAGAACTAATGAACAATTCAATCCGAAATGTCAAACGGAAGAAATCAACAT  73783

Query  4179   TGATCCGAATGAACAAGAGATATCTCATGATGAAAACAAAAACAATAGTTCGGACCCTAA  4238
              | ||||||||||||||||||||||||||||||| |||||||||| |  ||||||||||||
Sbjct  73782  TCATCCGAATGAACAAGAGATATCTCATGATGATAACAAAAACAGTTATTCGGACCCTAA  73723

Query  4239   ACATTCAGTCGTGCCCGATGTTGAAGAGAAATCTCAACCGTGT----AGCCGTTATGGAA  4294
               |||||||||||||||||| |||||||||||||||||||||||    |||||||||||||
Sbjct  73722  GCATTCAGTCGTGCCCGATTTTGAAGAGAAATCTCAACCGTGTTAGTAGCCGTTATGGAA  73663

Query  4295   GACCAATTCAGAAACCAAGCTGGATGAAAGATTACGATTTAAAGTGACTTTTAACGGTTG  4354
              |||| |||||||||||||||||||||||||||||||||||||||||||||||||||||||
Sbjct  73662  GACCGATTCAGAAACCAAGCTGGATGAAAGATTACGATTTAAAGTGACTTTTAACGGTTG  73603

Query  4355   AACATTGTAAATATTAGTTAGAGACTAGAAGTTAGGTTTAGTTAATTTAGTATTTGAACT  4414
              ||||||||| ||||||||||||||||||||||||||||||||||||| ||||||||||||
Sbjct  73602  AACATTGTATATATTAGTTAGAGACTAGAAGTTAGGTTTAGTTAATTAAGTATTTGAACT  73543

Query  4415   TTAAATGACAGTGCCTTAGAAAATTCATTTAGATTCTAGAACATATACATGGACAGTTAA  4474
              ||||||||||||||||||| ||| |||||| |||||| ||||||||| || |||||||||
Sbjct  73542  TTAAATGACAGTGCCTTAGCAAAATCATTTTGATTCTTGAACATATAAATTGACAGTTAA  73483

Query  4475   ATATAGCAGTTAAAGAATTTTATAATTTTGTTCAGTAATTATTTTGAGTTTAGATTTTCT  4534
              ||||||||||||||||||||||||||||||||||||||||||||||||||||||||||||
Sbjct  73482  ATATAGCAGTTAAAGAATTTTATAATTTTGTTCAGTAATTATTTTGAGTTTAGATTTTCT  73423

Query  4535   GATAATT-T-GATATAAGCTTCAAGTTGAAAAAAGAAAGGATGTAACATGTATAGTATGT  4592
              ||||||| | ||||||||||||||||||||||||||||||||||||||| || ||||| |
Sbjct  73422  GATAATTATAGATATAAGCTTCAAGTTGAAAAAAGAAAGGATGTAACATATACAGTATTT  73363

Query  4593   CAGTACTTTGATAATGCACGTGTAATAACTCATGCGCACTGGCACTTCCGCCCAACTGTG  4652
              ||||||||||||||||||||||||||||||||||| ||||||||||||||||| ||||||
Sbjct  73362  CAGTACTTTGATAATGCACGTGTAATAACTCATGCACACTGGCACTTCCGCCCTACTGTG  73303

Query  4653   TTACACATGTTATTCTTGTAAACAATGTAGACTAACCATGCTGTATATTAAACGTAGTTC  4712
               ||||| |||||||||||||||||||||||| ||||||||||||||||||||||||||||
Sbjct  73302  CTACACGTGTTATTCTTGTAAACAATGTAGATTAACCATGCTGTATATTAAACGTAGTTC  73243

Query  4713   ACTATAACTTGGTTCTCACTTAATGGTATACTATGGGATATAAACA  4758
              ||||||||||||||||| ||||||| ||||||||||||||||||||
Sbjct  73242  ACTATAACTTGGTTCTCTCTTAATGATATACTATGGGATATAAACA  73197


Range 2: 76226 to 77603

Score:2182 bits(1181), Expect:0.0, 
Identities:1313/1378(95%),  Gaps:4/1378(0%), Strand: Plus/Minus

Query  231    AAACATAAATGAGCCGGAAGAAGAGA----TCATCCCAGAGGAACAAGCGATAGAACCAC  286
              |||||||| |||||||||||||||||      ||||||||||||||||||||||||||||
Sbjct  77603  AAACATAAGTGAGCCGGAAGAAGAGAGAAGAGATCCCAGAGGAACAAGCGATAGAACCAC  77544

Query  287    AAGCAGAACTAGCGATTGAAATGGCAGCCGTCCCACCATTGTTTAACATTCCATTCCCGG  346
              ||||||||| ||||||||||||||||||||||||| ||||||||||||||||||||||||
Sbjct  77543  AAGCAGAACCAGCGATTGAAATGGCAGCCGTCCCAACATTGTTTAACATTCCATTCCCGG  77484

Query  347    GGAAACTGGACTTGGATGGAAATATATCAACAAACTGGAAAAAATTCAAGCGGACATGGG  406
              ||||||||||||||||||||||||  ||||||||||||| ||||||| ||||||||||||
Sbjct  77483  GGAAACTGGACTTGGATGGAAATACTTCAACAAACTGGAGAAAATTCGAGCGGACATGGG  77424

Query  407    ACAATTATGAAATCGCATCAGGTTTATCTACAAAAGATACAAAACTACGTACTGCAACAT  466
              |||||||||||||||||||||||||||||||||||||| |||||||||||||||||||||
Sbjct  77423  ACAATTATGAAATCGCATCAGGTTTATCTACAAAAGATGCAAAACTACGTACTGCAACAT  77364

Query  467    TGCTTACTTGCATTGGCCCAGAAGCAATGGATATTTTTGATGGACTAGCTTTCGAAAATG  526
              ||||||||||||||||||||||||||||||||||||||||||||||||| ||||||||||
Sbjct  77363  TGCTTACTTGCATTGGCCCAGAAGCAATGGATATTTTTGATGGACTAGCGTTCGAAAATG  77304

Query  527    AAGAAGACAAGAAGGACATAGCAAAAGTGATCGAAAAGTTTGAAGCGTTTTGTATAGGCA  586
              || ||||||||||||| |||||||||||||||||||||||||||||||||||||||||||
Sbjct  77303  AAAAAGACAAGAAGGATATAGCAAAAGTGATCGAAAAGTTTGAAGCGTTTTGTATAGGCA  77244

Query  587    AAACAAACGAAACATTTGAAAGATACACTTTCAACATATGTAATCAAAGCGAAGCCGAAA  646
              |||||||||||||||||||||||||||||||||||||||||||||||||| |||||||||
Sbjct  77243  AAACAAACGAAACATTTGAAAGATACACTTTCAACATATGTAATCAAAGCAAAGCCGAAA  77184

Query  647    ACATCGACACTTACGTCTCAAAGCTAAGAAAACTTGCAAAAACATGCAACTACCAGGATT  706
              |||||||||||||||||||||||||||| |||||||||||||||||||||||||||||||
Sbjct  77183  ACATCGACACTTACGTCTCAAAGCTAAGGAAACTTGCAAAAACATGCAACTACCAGGATT  77124

Query  707    TAATAGAAAGCCTCATCCGTGATAGAATTGTCTGTGGAATACGGGACAACACGGCAAGAA  766
              ||||||||||||| ||||||||||| |||||||||||||||| |||||||||||||||||
Sbjct  77123  TAATAGAAAGCCTTATCCGTGATAGGATTGTCTGTGGAATACAGGACAACACGGCAAGAA  77064

Query  767    AAAGACTTTTGCAAGAAGACAAATTGACTTTGAATAAGTGCATAGATATTTGCCGTGCTT  826
              |||||||||||||||||||||||||||||||||||||||||||||||||||| |||||||
Sbjct  77063  AAAGACTTTTGCAAGAAGACAAATTGACTTTGAATAAGTGCATAGATATTTGTCGTGCTT  77004

Query  827    TAGAATCTACTTCAGCAAAAATGAAAACCATGACAGGAGCATCTAACAACTTGGATAAAG  886
              |||||||||||||||||||||||||||||||||||||||||||||| |||||||||| ||
Sbjct  77003  TAGAATCTACTTCAGCAAAAATGAAAACCATGACAGGAGCATCTAATAACTTGGATATAG  76944

Query  887    GAGAAGACATTAAGGCGGTAAGAAGTAAATCATCTTTTAACAAGCATAAAACATTTACAC  946
              ||||||||||||||||||||||| ||||||| ||||||||||||||||||||||||||||
Sbjct  76943  GAGAAGACATTAAGGCGGTAAGACGTAAATCCTCTTTTAACAAGCATAAAACATTTACAC  76884

Query  947    AAAAGCAAAGCAAAAGAAACTGTTCCTACTGTGGAAAACAATGCACTAAAGGAAAATGTC  1006
              ||||||||||||||||||| ||||| ||||||||||||||||||||||||||||||||||
Sbjct  76883  AAAAGCAAAGCAAAAGAAATTGTTCATACTGTGGAAAACAATGCACTAAAGGAAAATGTC  76824

Query  1007   CTGCATATGGAAAAAAGTGCGACAGTTGCGGCAAACTAAATCATTTCGCTTCCCAATGCA  1066
              | ||||||||||||||||||||||  || || |||   ||||| || ||||| ||||| |
Sbjct  76823  CAGCATATGGAAAAAAGTGCGACAAATGTGGAAAAGATAATCACTTTGCTTCTCAATGTA  76764

Query  1067   GACAAAAAATGAAACCTAGAGGTAAAAGATCAGATGTAAGGCAATTTAACACATTATCAA  1126
              ||||||||||||||  | ||||||||||||||||||||||||||||||||||||||||||
Sbjct  76763  GACAAAAAATGAAATTTGGAGGTAAAAGATCAGATGTAAGGCAATTTAACACATTATCAA  76704

Query  1127   CAGACGAGAGCGATAGCGAATATGAAATAATGGCTGTAGAAACAGACGATGTAAACGTAA  1186
              || ||||| |||||||||||||||| ||||||||||||||||||||||| ||||||||||
Sbjct  76703  CAAACGAGCGCGATAGCGAATATGAGATAATGGCTGTAGAAACAGACGAGGTAAACGTAA  76644

Query  1187   ACATGATACAGAATAAGATATTTGCAAGGATGCTATTAATAGATGAGAACAAAGAGGTTA  1246
              | |||||||||||||| ||||||||||||||||||||| |||||||||||||||||||||
Sbjct  76643  ATATGATACAGAATAAAATATTTGCAAGGATGCTATTATTAGATGAGAACAAAGAGGTTA  76584

Query  1247   AGTTTCAATTAGATAGCGGTGCGACTGCTAACCTAATTCCGAGATCTTATCTCATTCATT  1306
              ||||||||||||||||||||||||||||||||||||| ||| ||||||||||||||||||
Sbjct  76583  AGTTTCAATTAGATAGCGGTGCGACTGCTAACCTAATACCGCGATCTTATCTCATTCATT  76524

Query  1307   CACAAATTGAGAGTGGAAATGACAAGTTAACGATGTATAATCAGTCTACTATGAAATCGT  1366
              ||||| ||||||||||||||||||||||| |||||||||||||||||||||||||||| |
Sbjct  76523  CACAAGTTGAGAGTGGAAATGACAAGTTAGCGATGTATAATCAGTCTACTATGAAATCAT  76464

Query  1367   ATGGCACATGCATGCTGCGTGTAAAGAATCCAAAAACACACAAACGTTACAAGGTCAAGT  1426
              |||||||||||||||||||||||||||||| ||| |||||||||||||||||||||||||
Sbjct  76463  ATGGCACATGCATGCTGCGTGTAAAGAATCAAAAGACACACAAACGTTACAAGGTCAAGT  76404

Query  1427   TTATTGTTGTTGATGATAAATACACACCTCTACTAGGAGCAAAGGCCATTCAAGCTATGA  1486
              ||||||| ||||||||||||||||||||| ||||||||||||||| ||||||||||||||
Sbjct  76403  TTATTGTAGTTGATGATAAATACACACCTTTACTAGGAGCAAAGGTCATTCAAGCTATGA  76344

Query  1487   ATCTAATTAAGATACAATTTCAAAACATTATGGTATGCGATAACCAGAATGCAACAGGCA  1546
              |||||||||||||||||||||||||||||||||||||||||| |||||||||||||||||
Sbjct  76343  ATCTAATTAAGATACAATTTCAAAACATTATGGTATGCGATAGCCAGAATGCAACAGGCA  76284

Query  1547   TTGCGTCTATGGAAAGCATTATTTCTGAATACTCTGACGTATTTGAGGGAGAAGGAAC  1604
              || |||||||| |||||||||||||||||||||||||||||||||||||||||| |||
Sbjct  76283  TTTCGTCTATGAAAAGCATTATTTCTGAATACTCTGACGTATTTGAGGGAGAAGCAAC  76226


Range 3: 76026 to 76226

Score:339 bits(183), Expect:8e-89, 
Identities:195/201(97%),  Gaps:0/201(0%), Strand: Plus/Minus

Query  1640   CCATACCTCCTGTTAAGTCTCCGTTAAGACGCATACCTATTGCACTTAAGCCGAAGTTAA  1699
              ||| |||||||||||||||||| ||||||||||||||||||| |||||||||||||||||
Sbjct  76226  CCAGACCTCCTGTTAAGTCTCCTTTAAGACGCATACCTATTGTACTTAAGCCGAAGTTAA  76167

Query  1700   AGACAGAACTTCAAAGACTGGAAAAACTAGGAGTTATTAAACCAGTTGATACACCAACAG  1759
              ||||||||||||||||||||||||||||||||||||| ||||||||||||||||||||||
Sbjct  76166  AGACAGAACTTCAAAGACTGGAAAAACTAGGAGTTATCAAACCAGTTGATACACCAACAG  76107

Query  1760   ATTGGGTATCCAGCCTTGTAATTGTCAAGAAACCTAGTGGGAAAATAAGACTATGCATTG  1819
              |||||| |||||||||||||||||||||||||||||||||||||||||||||||||||||
Sbjct  76106  ATTGGGCATCCAGCCTTGTAATTGTCAAGAAACCTAGTGGGAAAATAAGACTATGCATTG  76047

Query  1820   ACCCAAAGCCATTAAATAAAG  1840
              |||||||||| ||||||||||
Sbjct  76046  ACCCAAAGCCCTTAAATAAAG  76026


Range 4: 73197 to 73381

Score:287 bits(155), Expect:3e-73, 
Identities:175/185(95%),  Gaps:0/185(0%), Strand: Plus/Minus

Query  1      TGTAACATGTATAGTATGTCAGTACTTTGATAATGCACGTGTAATAACTCATGCGCACTG  60
              |||||||| || ||||| |||||||||||||||||||||||||||||||||||| |||||
Sbjct  73381  TGTAACATATACAGTATTTCAGTACTTTGATAATGCACGTGTAATAACTCATGCACACTG  73322

Query  61     GCACTTCCACCCAACTGTGTTACACATGTTATTCTTGTAAACAATGTAGACTAACCATGC  120
              |||||||| ||| |||||| ||||| |||||||||||||||||||||||| |||||||||
Sbjct  73321  GCACTTCCGCCCTACTGTGCTACACGTGTTATTCTTGTAAACAATGTAGATTAACCATGC  73262

Query  121    TGTATATTAAACGTAGTTCACTATAACTTGGTTCTCTCTTAATGGTATACTATGGGATAT  180
              |||||||||||||||||||||||||||||||||||||||||||| |||||||||||||||
Sbjct  73261  TGTATATTAAACGTAGTTCACTATAACTTGGTTCTCTCTTAATGATATACTATGGGATAT  73202

Query  181    AAACA  185
              |||||
Sbjct  73201  AAACA  73197


>Mytilus galloprovincialis genome assembly, contig: mg10_s02160, whole genome shotgun sequence
Sequence ID: UYJE01002873.1 Length: 188923
Range 1: 12593 to 14974

Score:3960 bits(2144), Expect:0.0, 
Identities:2319/2400(97%),  Gaps:25/2400(1%), Strand: Plus/Minus

Query  2366   TATTAGGTATGATTAACTACCTAACAAAATTCCTTGAAAACTTAAGTGATATTTGCGAGC  2425
              ||||||||||||||||||||||||| ||||||||||||||||||||||||||||||||||
Sbjct  14974  TATTAGGTATGATTAACTACCTAACTAAATTCCTTGAAAACTTAAGTGATATTTGCGAGC  14915

Query  2426   CGATAAGAAAACTTACGCACAAAGAAAACGCTTGGAACTGGACTTTTGAACACGACAAAG  2485
              ||||||||||||||||||||||||||||||||||||||||||||||||||||||||||||
Sbjct  14914  CGATAAGAAAACTTACGCACAAAGAAAACGCTTGGAACTGGACTTTTGAACACGACAAAG  14855

Query  2486   CATTTGAAATGATTAAAAAAGCAGTGACAAAAACACCCGTTCTCAAGTACTTTGACTCTA  2545
              ||||||||||||||||||||||||| ||||||||||||||||| |||||||||||| |||
Sbjct  14854  CATTTGAAATGATTAAAAAAGCAGTAACAAAAACACCCGTTCTAAAGTACTTTGACACTA  14795

Query  2546   AATCCGAAACAACACTACAATGTGACGCTTCAGAAAAGGGACTAGGCGCTTCCCTAATGC  2605
              ||||| ||||| ||||||||||||||||||||||||||| |||| |||||||||||||||
Sbjct  14794  AATCC-AAACATCACTACAATGTGACGCTTCAGAAAAGG-ACTATGCGCTTCCCTAATGC  14737

Query  2606   AAGACAGTCAACCGATTGCTTACGCTAGCCGTGCTTTGACGAAAACTGAACAGAATTATG  2665
              ||||||||||||||||||||||||||||||||||||||||||||||||||||||||||||
Sbjct  14736  AAGACAGTCAACCGATTGCTTACGCTAGCCGTGCTTTGACGAAAACTGAACAGAATTATG  14677

Query  2666   CACAAATAGAAAAAGAACTCTTGGCAGTTGTTTTCGGTATGGAGAAATTTCATCAATATA  2725
              ||||||||||||||||||||||||||||||||||||||||||||||||||||||| ||||
Sbjct  14676  CACAAATAGAAAAAGAACTCTTGGCAGTTGTTTTCGGTATGGAGAAATTTCATCAGTATA  14617

Query  2726   CGTACGGACGCAAGGTG-TACGTTGAAAGTGACCACAAACCGCTCGAAAGTTTGTACAAA  2784
              |||||||||||||| || ||||||||||||||||||||||  ||||||  ||||||||||
Sbjct  14616  CGTACGGACGCAAG-TGATACGTTGAAAGTGACCACAAACGCCTCGAAGATTTGTACAAA  14558

Query  2785   AAACCTTTATATCACGCTCCTAAAAGGTTACAGAGAATGTTTCTCAGA--TTACAACGCT  2842
              || |  ||||||||||||||||||||||||||||||||||||||||||  ||||||||||
Sbjct  14557  AAGCTGTTATATCACGCTCCTAAAAGGTTACAGAGAATGTTTCTCAGAGATTACAACGCT  14498

Query  2843   ATGATATCGAAC-TAAAGTACAAGCAGGGTAAA-TATCTGTACATA-GCCGATACATTAT  2899
              ||| |  |  || |||||||||||||||||||| ||||||| |  | || ||||||||||
Sbjct  14497  ATG-TCACAGACTTAAAGTACAAGCAGGGTAAAATATCTGT-CTAACGCAGATACATTAT  14440

Query  2900   CCAGAGCATATTTGAGAAGCACCGATGGCAATGAATCAAAAACACAAGACGAAATACTCT  2959
              | ||||  ||||  |||||||||||||  |||||||||||||||||||  ||||||||||
Sbjct  14439  CAAGAGAGTATTGAAGAAGCACCGATGCTAATGAATCAAAAACACAAGCTGAAATACTCT  14380

Query  2960   TGGTGCGCTCCGACATAGAAGTCGAAGTTGAACAGATAAATATGACCGACTATTTGGCAA  3019
              ||||||||||||||||||||||||||||||||||||||||||||||||||||||||||||
Sbjct  14379  TGGTGCGCTCCGACATAGAAGTCGAAGTTGAACAGATAAATATGACCGACTATTTGGCAA  14320

Query  3020   TATCGGAAGAAAGaaaaaaaCTCATAGCACAGTCTACTCAACAAGACAAAACACTACAAC  3079
              |||||||||||||| |||||||||||||||||||||||||||||||||||||||||||||
Sbjct  14319  TATCGGAAGAAAGACAAAAACTCATAGCACAGTCTACTCAACAAGACAAAACACTACAAC  14260

Query  3080   AGCTTATCAAAACTATTGAAAATGGCTGGAATAATTCTGAACACCCGAGTGAACTAGATC  3139
              ||||||||||||||||||||||||||||||||||||||||||||||||||||||||||||
Sbjct  14259  AGCTTATCAAAACTATTGAAAATGGCTGGAATAATTCTGAACACCCGAGTGAACTAGATC  14200

Query  3140   CATTCTATAATGTACGTGACGAACTTTCTGTACAAAACGGCATTATATTCAAAGGTGATC  3199
              ||||||||||||||||||||||||||||||||||||||||||||||||||||||||||||
Sbjct  14199  CATTCTATAATGTACGTGACGAACTTTCTGTACAAAACGGCATTATATTCAAAGGTGATC  14140

Query  3200   GATGTATAATACCAAATGCAATGAGAAACGAAATACTGAGCCAGATTCATACTCATATTG  3259
              ||||||||||||||||||||||||||||||||||||||||||||||||||||||||||||
Sbjct  14139  GATGTATAATACCAAATGCAATGAGAAACGAAATACTGAGCCAGATTCATACTCATATTG  14080

Query  3260   GCATTGAAGGATGTTTAAAACGTGCACGAGAATGCGTATACTGGCCTAGAATGAATTCAG  3319
              ||||||||||||||||||||||||||||||||||||||||||||||||||||||||||||
Sbjct  14079  GCATTGAAGGATGTTTAAAACGTGCACGAGAATGCGTATACTGGCCTAGAATGAATTCAG  14020

Query  3320   AATTGAGAGACTACATCAGTAAATGCGATGTGTGCCAGTCACTTGCTATGAAACAACCGA  3379
              ||||||||||||||||||||||||||||||||||||||||||||||||||||||||||||
Sbjct  14019  AATTGAGAGACTACATCAGTAAATGCGATGTGTGCCAGTCACTTGCTATGAAACAACCGA  13960

Query  3380   AAGAAACTTTAAAGTCACACGACGTGCCATCGAGACCGTGGGCTAAGATAGGAACCGATT  3439
              ||||||||||||||||||||||||||||||||||||||||||||||||||||||||||||
Sbjct  13959  AAGAAACTTTAAAGTCACACGACGTGCCATCGAGACCGTGGGCTAAGATAGGAACCGATT  13900

Query  3440   TATTCACACTATCGGGAAATGACTATTTGATTACTGTAGATTATTACAGCAGTTTTTTCG  3499
              ||||||||||||||||||||||||||||||||||||||||||||||||||||||||||||
Sbjct  13899  TATTCACACTATCGGGAAATGACTATTTGATTACTGTAGATTATTACAGCAGTTTTTTCG  13840

Query  3500   AGGTGGATAGACTTTATGATACTTCGTCAAAGACAGTAATCAATAAACTTAAACAACATT  3559
              ||||||||||||||||||||||||||||||||||||||||||||||||||||||||||||
Sbjct  13839  AGGTGGATAGACTTTATGATACTTCGTCAAAGACAGTAATCAATAAACTTAAACAACATT  13780

Query  3560   TCGCTAGATGGGGAATCCCTGAAACAGTTATCTCAGACAATGGACCGCAATATTCGTCCG  3619
              ||||||||||||||||||||||||||||||||||||||||||||||||||||||||||||
Sbjct  13779  TCGCTAGATGGGGAATCCCTGAAACAGTTATCTCAGACAATGGACCGCAATATTCGTCCG  13720

Query  3620   AACAATTTAAACAGTTCAGCAAGCAATGGGATTTTCAACATAAAACATCTAGTCCGGGAC  3679
              ||||||||||||||||||||||||||||||||||||||||||||||||||||||||||||
Sbjct  13719  AACAATTTAAACAGTTCAGCAAGCAATGGGATTTTCAACATAAAACATCTAGTCCGGGAC  13660

Query  3680   ATGCACAATCTAATGGgaaagtcgaaaacgcagtgaaaacagcaaaacgcctaatgcgaa  3739
              ||||||||||||||||||||||||||||||||||||||||||||||||| ||||||||||
Sbjct  13659  ATGCACAATCTAATGGGAAAGTCGAAAACGCAGTGAAAACAGCAAAACGTCTAATGCGAA  13600

Query  3740   aagcgaaaaaatcaaacAGTGACCCGTACATTGCGTTACTGAATTTTAGAAATACACCAC  3799
              ||||||||||||||||||||||||||||||||||||||||||||||||||||||||||||
Sbjct  13599  AAGCGAAAAAATCAAACAGTGACCCGTACATTGCGTTACTGAATTTTAGAAATACACCAC  13540

Query  3800   AACAAGTGACAAAATACAGTCCGGTACAACAAATGATCAACAGAAGGACACGAACATTGC  3859
              ||||||||||||||||||||||||||||||||||||||||||||||||||||||||||||
Sbjct  13539  AACAAGTGACAAAATACAGTCCGGTACAACAAATGATCAACAGAAGGACACGAACATTGC  13480

Query  3860   TACCAATGAAATCAGCATTATTTGAATCGAAAATTCCAGAAAATGTACGAAGCAACATCA  3919
              |||||||||||||||||||||||||||||||||||||||||||||||||||| |||||||
Sbjct  13479  TACCAATGAAATCAGCATTATTTGAATCGAAAATTCCAGAAAATGTACGAAGTAACATCA  13420

Query  3920   TGGATAATAAAAAACGTCAAGAAAAATATTACAATAGATCCGCAAGAGACTTAAACGAAC  3979
              |||||||||||||||||||||| |||||||| ||||||||||||||||||||||||||||
Sbjct  13419  TGGATAATAAAAAACGTCAAGAGAAATATTATAATAGATCCGCAAGAGACTTAAACGAAC  13360

Query  3980   TTAAACAAGGTGAAATTGTCAGATTAACACCACAAGATCGACAAAAAGAATGGGAAAAAG  4039
              | ||||||||||||||||||||||||||||||||||||||||| ||||||||||||||||
Sbjct  13359  TAAAACAAGGTGAAATTGTCAGATTAACACCACAAGATCGACATAAAGAATGGGAAAAAG  13300

Query  4040   GAGTGATCAAGAATAAAAAATCCGAGAGATCG-TATGAAGTCGAAAAGGAAAATGGACGT  4098
              |||    ||||||||||||    ||||||||| |||||||||||     |||||||||||
Sbjct  13299  GAG----CAAGAATAAAAA----GAGAGATCGATATGAAGTCGA-----AAAATGGACGT  13253

Query  4099   ACCGTAAGACGTAACAGAAAATATTTGCGTAGAACTAATGAACAATTCAATCCGAAATGT  4158
              ||||||||||||||||||||||||||||||||||||||||||||||||||||||||||||
Sbjct  13252  ACCGTAAGACGTAACAGAAAATATTTGCGTAGAACTAATGAACAATTCAATCCGAAATGT  13193

Query  4159   CAAACGGAAGAAATTAACATTGATCCGAATGAACAAGAGATATCTCATGATGAAAACAAA  4218
              |||||||||||||| |||||||||||||||||||||||||||||||||||||| ||||||
Sbjct  13192  CAAACGGAAGAAATCAACATTGATCCGAATGAACAAGAGATATCTCATGATGATAACAAA  13133

Query  4219   AACAATAGTTCGGACCCTAAACATTCAGTCGTGCCCGATGTTGAAGAGAAATCTCAACCG  4278
              |||| || |||||||||||| |||||||||||||||||||||||||||||||||||||||
Sbjct  13132  AACAGTAATTCGGACCCTAATCATTCAGTCGTGCCCGATGTTGAAGAGAAATCTCAACCG  13073

Query  4279   TGTAGCCGTTATGGAAGACCAATTCAGAAACCAAGCTGGATGAAAGATTACGATTTAAAG  4338
              |||||||||||||||||||| |||||||||||||||||||||||||||||||||||||||
Sbjct  13072  TGTAGCCGTTATGGAAGACCGATTCAGAAACCAAGCTGGATGAAAGATTACGATTTAAAG  13013

Query  4339   TGACTTTTAACGGTTGAACATTGTAAATATTAGTTAGAGACTAGAAGTTAGGTTTAGTTA  4398
              ||||||||||||||||||||||||||||||||||||||||||||||||||||||||||||
Sbjct  13012  TGACTTTTAACGGTTGAACATTGTAAATATTAGTTAGAGACTAGAAGTTAGGTTTAGTTA  12953

Query  4399   ATTTAGTATTTGAACTTTAAATGACAGTGCCTTAGAAAATTCATTTAGATTCTAGAACAT  4458
              |||||||||||||||||||||||||||||||||| |||| |||||| |||| | ||||||
Sbjct  12952  ATTTAGTATTTGAACTTTAAATGACAGTGCCTTAAAAAAATCATTTTGATTTTTGAACAT  12893

Query  4459   ATACATGGACAGTTAAATATAGCAGTTAAAGAATTTTATAATTTTGTTCAGTAATTATTT  4518
              ||  ||||||||||||||||||||||||||||||||||||||||||||||||||||||||
Sbjct  12892  ATTAATGGACAGTTAAATATAGCAGTTAAAGAATTTTATAATTTTGTTCAGTAATTATTT  12833

Query  4519   TGAGTTTAGATTTTCTGATAATTTGATATAAGCTTCAAGTTGAAAAAAGAAAGGATGTAA  4578
              ||||||||||||||||||||||| ||||||||||||||||||||||||||||||||||||
Sbjct  12832  TGAGTTTAGATTTTCTGATAATTAGATATAAGCTTCAAGTTGAAAAAAGAAAGGATGTAA  12773

Query  4579   CATGTATAGTATGTCAGTACTTTGATAATGCACGTGTAATAACTCATGCGCACTGGCACT  4638
              |||||||||||||||||||||||||||||||||||||||||||||||||||||| |||||
Sbjct  12772  CATGTATAGTATGTCAGTACTTTGATAATGCACGTGTAATAACTCATGCGCACTAGCACT  12713

Query  4639   TCCGCCCAACTGTGTTACACATGTTATTCTTGTAAACAATGTAGACTAACCATGCTGTAT  4698
              |||||||||||||| |||||||||||||||||||||||||||||| ||||||||||||||
Sbjct  12712  TCCGCCCAACTGTGCTACACATGTTATTCTTGTAAACAATGTAGATTAACCATGCTGTAT  12653

Query  4699   ATTAAACGTAGTTCACTATAACTTGGTTCTCACTTAATGGTATACTATGGGATATAAACA  4758
              ||||||||||||||||||||||||||||||| ||||||| ||||||||||||||||||||
Sbjct  12652  ATTAAACGTAGTTCACTATAACTTGGTTCTCTCTTAATGATATACTATGGGATATAAACA  12593


Range 2: 15775 to 16455

Score:1188 bits(643), Expect:0.0, 
Identities:671/684(98%),  Gaps:3/684(0%), Strand: Plus/Minus

Query  1684   CTTAAGCCGAAGTTAAAGACAGAACTTCAAAGACTGGAAAAACTAGGAGTTATTAAACCA  1743
              |||||||||||||||||| |||||||||||||||||||||||||||||||||||||||||
Sbjct  16455  CTTAAGCCGAAGTTAAAGGCAGAACTTCAAAGACTGGAAAAACTAGGAGTTATTAAACCA  16396

Query  1744   GTTGATACACCAACAGATTGGGTATCCAGCCTTGTAATTGTCAAGAAACCTAGTGGGAAA  1803
              |||||||||||||||||||||||||| |||||||||||||||||||||||||||||||||
Sbjct  16395  GTTGATACACCAACAGATTGGGTATCTAGCCTTGTAATTGTCAAGAAACCTAGTGGGAAA  16336

Query  1804   ATAAGACTATGCATTGACCCAAAGCCATTAAATAAAGCATTAAAGCGGTGTCATTATCCG  1863
              ||||||||||||||||||||||||||||||||||||||||||||||||||||||||||||
Sbjct  16335  ATAAGACTATGCATTGACCCAAAGCCATTAAATAAAGCATTAAAGCGGTGTCATTATCCG  16276

Query  1864   TTGCCAATTATCGAAGATTTACTTCCAGAATTAAGCAAAGCTAAAGTATATTCCAAGTGT  1923
              |||||||||||||||||| ||||||||||||| |||||||||||||||||||||||||||
Sbjct  16275  TTGCCAATTATCGAAGATCTACTTCCAGAATTGAGCAAAGCTAAAGTATATTCCAAGTGT  16216

Query  1924   GATGTTAAAAATGGATTTTGGCATGTAAACCTAGCAGACGAGTCAAGCTTTTTAACTACT  1983
              |||||||||||||||||||||||||||||||||||||| |||||||||||||||||||||
Sbjct  16215  GATGTTAAAAATGGATTTTGGCATGTAAACCTAGCAGATGAGTCAAGCTTTTTAACTACT  16156

Query  1984   TTTGAAACACCGTTCGGAAGATACCGTTGGACAAAGATGCCATTTGGAATTTCGCCTGCC  2043
              |||||||||||||||||||| ||||| |||||||||||||||||||||||||||||||||
Sbjct  16155  TTTGAAACACCGTTCGGAAGGTACCGATGGACAAAGATGCCATTTGGAATTTCGCCTGCC  16096

Query  2044   CCCGAATATTTCCAACAATTTTTGGAAAGAGAAATTGAAAATCTACCGGGAGTCCGAACC  2103
              || |||||||||||||||||||||||||||||||||||||||||||||||||||||||||
Sbjct  16095  CC-GAATATTTCCAACAATTTTTGGAAAGAGAAATTGAAAATCTACCGGGAGTCCGAACC  16037

Query  2104   GTAGCTGATGATATTATTATTTATGGTGAAGGACAGACCATTGAAAATGCAACGCTCGAT  2163
              |||||||  |||||||||||||||||||||||||||||||||||||||||||||||||||
Sbjct  16036  GTAGCTGTCGATATTATTATTTATGGTGAAGGACAGACCATTGAAAATGCAACGCTCGAT  15977

Query  2164   CACGATAGAAAACTCAAAGCATTATTGGACCGTTGCCGCGAACGAAATATCAAAATAAAC  2223
              ||||||||||||||||||||||||||||||||||||||||||||||||||||||||||||
Sbjct  15976  CACGATAGAAAACTCAAAGCATTATTGGACCGTTGCCGCGAACGAAATATCAAAATAAAC  15917

Query  2224   AAAGACAAACTTGTTCTAAGAGCAACAGAAATGCCTTATATTGGACACTTACTGACAGCA  2283
              ||||||||||||  ||||||||||||||||||||||||||||||||||||||||||||||
Sbjct  15916  AAAGACAAACTT--TCTAAGAGCAACAGAAATGCCTTATATTGGACACTTACTGACAGCA  15859

Query  2284   GAAGGAGTTAAGCCAGATCCTGAAAAGATTGCTGCGATTGTAAATATGGAAAAACCGACA  2343
              ||||||||||||||||||||||||||||||||||||||||||||||||||||||||||||
Sbjct  15858  GAAGGAGTTAAGCCAGATCCTGAAAAGATTGCTGCGATTGTAAATATGGAAAAACCGACA  15799

Query  2344   GACGTAAAAGGCGTGCAGAGACTA  2367
               |||||||||||||||||||||||
Sbjct  15798  AACGTAAAAGGCGTGCAGAGACTA  15775


Range 3: 12592 to 12777

Score:316 bits(171), Expect:4e-82, 
Identities:181/186(97%),  Gaps:0/186(0%), Strand: Plus/Minus

Query  1      TGTAACATGTATAGTATGTCAGTACTTTGATAATGCACGTGTAATAACTCATGCGCACTG  60
              ||||||||||||||||||||||||||||||||||||||||||||||||||||||||||| 
Sbjct  12777  TGTAACATGTATAGTATGTCAGTACTTTGATAATGCACGTGTAATAACTCATGCGCACTA  12718

Query  61     GCACTTCCACCCAACTGTGTTACACATGTTATTCTTGTAAACAATGTAGACTAACCATGC  120
              |||||||| |||||||||| |||||||||||||||||||||||||||||| |||||||||
Sbjct  12717  GCACTTCCGCCCAACTGTGCTACACATGTTATTCTTGTAAACAATGTAGATTAACCATGC  12658

Query  121    TGTATATTAAACGTAGTTCACTATAACTTGGTTCTCTCTTAATGGTATACTATGGGATAT  180
              |||||||||||||||||||||||||||||||||||||||||||| |||||||||||||||
Sbjct  12657  TGTATATTAAACGTAGTTCACTATAACTTGGTTCTCTCTTAATGATATACTATGGGATAT  12598

Query  181    AAACAT  186
              ||||||
Sbjct  12597  AAACAT  12592


>Mytilus edulis isolate AS_2021a MeduEUN_s27320, whole genome shotgun sequence
Sequence ID: JAKGDH010027320.1 Length: 120450
Range 1: 26333 to 28841

Score:3923 bits(2124), Expect:0.0, 
Identities:2390/2518(95%),  Gaps:19/2518(0%), Strand: Plus/Plus

Query  1      TGTAACATGTATAGTATGTCAGTACTTTGATAATGCACGTGTAATAACTCATGCGCACTG  60
              |||||||| |||||||||||||||||||||||||| ||||||||||||||||||||||||
Sbjct  26333  TGTAACATATATAGTATGTCAGTACTTTGATAATGTACGTGTAATAACTCATGCGCACTG  26392

Query  61     GCACTTCCACCCAACTGTGTTACACATGTTATTCTTGTAAACAATGTAGACTAACCATGC  120
              |||||||| |||||||||| |||| |||||||||||||||||||||||||||||||||||
Sbjct  26393  GCACTTCCGCCCAACTGTGCTACATATGTTATTCTTGTAAACAATGTAGACTAACCATGC  26452

Query  121    TGTATATTAAACGTAGTTCACTATAACTTGGTTCTCTCTTAATGGTATACTATGGGATAT  180
              |||||| ||||||||||||||||| ||||||||||||| ||||| |||||||||||||| 
Sbjct  26453  TGTATAATAAACGTAGTTCACTATTACTTGGTTCTCTCCTAATGATATACTATGGGATAC  26512

Query  181    AAACATGGTGTCAGATGTTAAAACCCGATGTCAGACAACGAGGAAAACGAAAACATAAAT  240
              ||||||||||||||||||||||||||||||||||| |||||||||||||||||||||| |
Sbjct  26513  AAACATGGTGTCAGATGTTAAAACCCGATGTCAGAAAACGAGGAAAACGAAAACATAAGT  26572

Query  241    GAGCCGGAAGAAGAGATCATCCCAGAGGAACAAGCGATAGAACCACAAGCAGAACTAGCG  300
              || ||||||||||||   |||||||| |||||||||||||||||||||||||||| ||||
Sbjct  26573  GACCCGGAAGAAGAG---ATCCCAGAAGAACAAGCGATAGAACCACAAGCAGAACCAGCG  26629

Query  301    ATTGAAATGGCAGCCGTCCCACCATTGTTTAACATTCCATTCCCGGGGAAACTGGACTTG  360
              ||||||||||||||||||||||||||||||||||||||||||||||||||||||||||||
Sbjct  26630  ATTGAAATGGCAGCCGTCCCACCATTGTTTAACATTCCATTCCCGGGGAAACTGGACTTG  26689

Query  361    GATGGAAATATATCAACAAACTGGAAAAAATTCAAGCGGACATGGGACAATTATGAAATC  420
              || |||||||| |||||||||||||||||||||||||||||||| |||||||||||||||
Sbjct  26690  GACGGAAATATCTCAACAAACTGGAAAAAATTCAAGCGGACATGCGACAATTATGAAATC  26749

Query  421    GCATCAGGTTTATCTACAAAAGATACAAAACTACGTACTGCAACATTGCTTACTTGCATT  480
              |||||||||||||||||||||||| |||||  |||||| ||||||||| |||||||||||
Sbjct  26750  GCATCAGGTTTATCTACAAAAGATGCAAAATAACGTACCGCAACATTGTTTACTTGCATT  26809

Query  481    GGCCCAGAAGCAATGGATATTTTTGATGGACTAGCTTTCGAAAATGAAGAAGACAAGAAG  540
              ||||||||||||||||||||||||||||||||||||||||||| ||||||||||||||||
Sbjct  26810  GGCCCAGAAGCAATGGATATTTTTGATGGACTAGCTTTCGAAACTGAAGAAGACAAGAAG  26869

Query  541    GACATAGCAAAAGTGATCGAAAAGTTTGAAGCGTTTTGTATAGGCAAAACAAACGAAACA  600
              |||||||||||||| |||||||| ||||||||||||||||||||||||||||||||||||
Sbjct  26870  GACATAGCAAAAGTAATCGAAAAATTTGAAGCGTTTTGTATAGGCAAAACAAACGAAACA  26929

Query  601    TTTGAAAGATACACTTTCAACATATGTAATCAAAGCGAAGCCGAAAACATCGACACTTAC  660
              ||||||||||||||||||||||||||||||||| ||||||||||||||||||||||||||
Sbjct  26930  TTTGAAAGATACACTTTCAACATATGTAATCAACGCGAAGCCGAAAACATCGACACTTAC  26989

Query  661    GTCTCAAAGCTAAGAAAACTTGCAAAAACATGCAACTACCAGGATTTAATAGAAAGCCTC  720
              |||||||||||||| |||||||| ||||||||||||||||||||||||||||||| ||||
Sbjct  26990  GTCTCAAAGCTAAGGAAACTTGCGAAAACATGCAACTACCAGGATTTAATAGAAA-CCTC  27048

Query  721    ATCCGTGATAGAATTGTCTGTGGAATACGGGACAACACGGCAAGAAAAAGACTTTTGCAA  780
              |||||| |||| | |||||||| |||||||||||||||| ||||  ||||||||||||||
Sbjct  27049  ATCCGTAATAGGACTGTCTGTGAAATACGGGACAACACGACAAGTTAAAGACTTTTGCAA  27108

Query  781    GAAGACAAATTGACTTTGAATAAGTGCATAGATATTTGCCGTGCTTTAGAATCTACTTCA  840
              |||||||||||||||||||||||||||||||||||||||||||||||||||||||| |||
Sbjct  27109  GAAGACAAATTGACTTTGAATAAGTGCATAGATATTTGCCGTGCTTTAGAATCTACATCA  27168

Query  841    GCAAAAATGAAAACCATGACAGGAGCATCTAACAACTTGGATAAAGGAGAAGACATTAAG  900
              ||||||||||||||||||||||  |||| ||| |||||||||| ||||||||||||||||
Sbjct  27169  GCAAAAATGAAAACCATGACAG--GCATTTAATAACTTGGATATAGGAGAAGACATTAAG  27226

Query  901    GCGGTAAGAAGTAAATCATCTTTTAACAAGCATAAAACATTTACACAAAAGCAAAGCAAA  960
              ||||||||||||||||| |||||||||||||| |||||||||||||||||||||||||||
Sbjct  27227  GCGGTAAGAAGTAAATCCTCTTTTAACAAGCACAAAACATTTACACAAAAGCAAAGCAAA  27286

Query  961    AGAAACTGTTCCTACTGTGGAAAACAATGCACTAAAGGAAAATGTCCTGCATATGGAAAA  1020
              ||||| ||||| ||||||||||| || ||||||||||| |||| ||| |||| |||||||
Sbjct  27287  AGAAATTGTTCATACTGTGGAAACCAGTGCACTAAAGGCAAATATCCAGCATCTGGAAAA  27346

Query  1021   AAGTGCGACAGTTGCGGCAAACTAAATCATTTCGCTTCCCAATGCAGAC-AAAAAATGAA  1079
              |||||||||| ||| || |||| ||| ||||| ||||| ||||| |||| ||||||||||
Sbjct  27347  AAGTGCGACAATTGTGGAAAACAAAACCATTTTGCTTCGCAATGTAGACAAAAAAATGAA  27406

Query  1080   ACCTAGAGGTAAAAGATCAGATGTAAGGCAATTTAACACATTATCAACAGACGAGAGCGA  1139
              |||||||||||||||||||||| |||||||||||||||||||||||||||||||||||||
Sbjct  27407  ACCTAGAGGTAAAAGATCAGATATAAGGCAATTTAACACATTATCAACAGACGAGAGCGA  27466

Query  1140   TAGCGAATATGAAATAATGGCTGTAGAAACAGACGATGTAAACGTAAACATGATACAGAA  1199
              ||||||| |||| |||||||||||||||||||||||||||||||||||||||||||||||
Sbjct  27467  TAGCGAAAATGAGATAATGGCTGTAGAAACAGACGATGTAAACGTAAACATGATACAGAA  27526

Query  1200   TAAGATATTTGCAAGGATGCTATTAATAGATGAGAACAAAGAGGTTAAGTTTCAATTAGA  1259
              ||| || ||||||||||| ||| |||||||||||||||||||||||||||||||||||||
Sbjct  27527  TAAAATCTTTGCAAGGATTCTACTAATAGATGAGAACAAAGAGGTTAAGTTTCAATTAGA  27586

Query  1260   TAGCGGTGCGACTGCTAACCTAATTCCGAGATCTTATCTCATTCATTCACAAATTGAGAG  1319
              |||| ||||||||||||||||||| |||||||||||||||||| ||||||||||||||||
Sbjct  27587  TAGCTGTGCGACTGCTAACCTAATACCGAGATCTTATCTCATTAATTCACAAATTGAGAG  27646

Query  1320   TGGAAATGACAAGTTAACGATGTATAATCAGTCTACTATGAAATCGTATGGCACATGCAT  1379
               |||||| |||||| |||||||||||| || |||||||||||||| |||||| |||||||
Sbjct  27647  CGGAAATAACAAGTGAACGATGTATAAACAATCTACTATGAAATCATATGGC-CATGCAT  27705

Query  1380   GCTGCGTGTAAAGAATCC-AAAAACACACAAACGTTACAAGGTCAAGTTTATTGTTGTTG  1438
              |||||||||||||||||| |||||||||||||||||||||| ||||||||||||||||||
Sbjct  27706  GCTGCGTGTAAAGAATCCAAAAAACACACAAACGTTACAAGATCAAGTTTATTGTTGTTG  27765

Query  1439   ATGATAAATACACACCTCTACTAGGAGCAAAGGCCATTCAAGCTATGAATCTAATTAAGA  1498
              ||||||||||||||||||||||||||||||||||||||||||||||||||||||||||||
Sbjct  27766  ATGATAAATACACACCTCTACTAGGAGCAAAGGCCATTCAAGCTATGAATCTAATTAAGA  27825

Query  1499   TACAATTTCAAAACATTATGGTATGCGATAACCAGAATGCAACAGGCATTGCGTCTATGG  1558
              |||||||| ||||||||||||||||||||| ||||||||||||| ||||| |||||||||
Sbjct  27826  TACAATTTTAAAACATTATGGTATGCGATAGCCAGAATGCAACAAGCATTTCGTCTATGG  27885

Query  1559   AAAGCATTATTTCTGAATACTCTGACGTATTTGAGGGAGAAGGAACATTTAAGGGAGCCT  1618
              ||| |||||||||| |||||||||||||||||||||||||||||||||||||||||||||
Sbjct  27886  AAACCATTATTTCTTAATACTCTGACGTATTTGAGGGAGAAGGAACATTTAAGGGAGCCT  27945

Query  1619   TAAAATTAGAAATTGATGAGTCCATACCTCCTGTTAAGTCTCCGTTAAGACGCATACCTA  1678
              | |||||||||||||||||||||||||| |||||||||||||| ||||||||||||| ||
Sbjct  27946  TTAAATTAGAAATTGATGAGTCCATACC-CCTGTTAAGTCTCCTTTAAGACGCATACTTA  28004

Query  1679   TTGCACTTAAGCCGAAGTTAAAGACAGAACTTCAAAGACTGGAAAAACTAGGAGTTATTA  1738
              |||||||||||||||||||| ||||||||| ||||||||||| |||||||||||||||||
Sbjct  28005  TTGCACTTAAGCCGAAGTTATAGACAGAACATCAAAGACTGG-AAAACTAGGAGTTATTA  28063

Query  1739   AACCAGTTGATACACCAACAGATTGGGTATCCAGCCTTGTAATTGTCAAGAAACCTAGTG  1798
              ||||| ||||||||||||||||||||||||||||||||||||||||||||||||||||||
Sbjct  28064  AACCAATTGATACACCAACAGATTGGGTATCCAGCCTTGTAATTGTCAAGAAACCTAGTG  28123

Query  1799   GGAAAATAAGACTATGCATTGACCCAAAGCCATTAAATAAAGCATTAAAGCGGTGTCATT  1858
              ||||||| ||||||||||||||||||||||||||||||||||| ||||||||||||||||
Sbjct  28124  GGAAAATTAGACTATGCATTGACCCAAAGCCATTAAATAAAGCCTTAAAGCGGTGTCATT  28183

Query  1859   ATCCGTTGCCAATTATCGAAGATTTACTTCCAGAATTAAGCAAAGCTAAAGTATATTCCA  1918
              ||||||||||||||||||||||| ||||||||||||| ||||||||||||||||||||||
Sbjct  28184  ATCCGTTGCCAATTATCGAAGATCTACTTCCAGAATTGAGCAAAGCTAAAGTATATTCCA  28243

Query  1919   AGTGTGATGTT---AAAAATGGATTTTGGCATGTAAACCTAGCAGACGAGTCAAGCTTTT  1975
              |||||||||||   |||||||||||||||||||||||||||||||| |||||||| ||||
Sbjct  28244  AGTGTGATGTTAAAAAAAATGGATTTTGGCATGTAAACCTAGCAGATGAGTCAAGTTTTT  28303

Query  1976   TAACTACTTTTGAAACACCGTTCGGAAGATACCGTTGGACAAAGATGCCATTTGGAATTT  2035
              ||||||||||| |||||||||||||||| ||||| ||||||||||||||||||| |||||
Sbjct  28304  TAACTACTTTTAAAACACCGTTCGGAAGGTACCGATGGACAAAGATGCCATTTGCAATTT  28363

Query  2036   CGCCTGCCCCCGAATATTTCCAACAATTTTTGGAAAGAGAAATTGAAAATCTACCGGGAG  2095
              ||||||||||||||||||||||||||||||||||||||||||||||||||||||||||||
Sbjct  28364  CGCCTGCCCCCGAATATTTCCAACAATTTTTGGAAAGAGAAATTGAAAATCTACCGGGAG  28423

Query  2096   TCCGAACCGTAGCTGATGATATTATTATTTATGGTGAAGGACAGACCATTGAAAATGCAA  2155
              ||||||||||| |||| |||||||||||||||||||||||||||||||||||||||||||
Sbjct  28424  TCCGAACCGTACCTGACGATATTATTATTTATGGTGAAGGACAGACCATTGAAAATGCAA  28483

Query  2156   CGCTCGATCACGATAGAAAACTCAAAGCATTATTGGACCGTTGCCGCGAACGAAATATCA  2215
              ||||||||||||||||||||||||||||||||||||||||||||||||||||||||||||
Sbjct  28484  CGCTCGATCACGATAGAAAACTCAAAGCATTATTGGACCGTTGCCGCGAACGAAATATCA  28543

Query  2216   AAATAAACAAAGACAAACTTGTTCT---AAGAGCAACAGAAATGCCTTATATTGGACACT  2272
              |||| |||| ||| |||||||||||   ||| ||||||||||||||||||||||||||||
Sbjct  28544  AAATCAACAGAGAAAAACTTGTTCTATAAAGTGCAACAGAAATGCCTTATATTGGACACT  28603

Query  2273   TACTGACAGCAGAAGGAGTTAAGCCAGATCCTGAAAAGATTGCTGCGATTGTAAATATGG  2332
              |  |||||||||||||||||||||||||||||||||||||||||||||||||||||||||
Sbjct  28604  TGGTGACAGCAGAAGGAGTTAAGCCAGATCCTGAAAAGATTGCTGCGATTGTAAATATGG  28663

Query  2333   AAAAACCGACAGACGT--AAAAGGCGTGCAGAGACTATTAGGTATGATTAACTACCTAAC  2390
              ||||||||||| ||||  |||||| | |||||||||||||||||||||||||||||||||
Sbjct  28664  AAAAACCGACAAACGTAAAAAAGGTGAGCAGAGACTATTAGGTATGATTAACTACCTAAC  28723

Query  2391   AAAATTCCTTGAAAACTTAAGTGATATTTGCGAGCCGATAAGAAAACTTACGCACAAAGA  2450
               |||||||||||||||||||||||||||||||||||||||||||||||||||||||||||
[truncated: 335,938 more chars]
